# Supplementary material for: Dysfunction of Prkcaa Links Social Behavior Defects with Disturbed Circadian Rhythm in Zebrafish
Source: Int J Mol Sci. 2023 Feb 14;24(4):3849. doi: 10.3390/ijms24043849 (PMC9961154; doi:10.3390/ijms24043849)
Supplement: Supplementary file 1 [file ijms-24-03849-s001.zip]

Archive with 15 entries (15 files):
- Figure S1.tif
- Figure S2.tif
- Figure S3.tif
- Figure S4.tif
- Table S1 Accession numbers of the protein sequences used for phylogenetic tree construction.xlsx
- Table S10 The prkcaa-mutation affected genes associated with neural functions.xlsx
- Table S11. List of the resources used in this study.xlsx
- Table S2 Sequences, amplicon size and efficiency of the primers used for qPCR assays.xlsx
- Table S3 Definition of the behavioral endpoints.xlsx
- Table S4 Statistics of the RNA-sequencing datasets.xlsx
- Table S5 Transcriptional abundance of all the expressed genes.xlsx
- Table S6 Lists of differentially expressed genes between different sample groups.xlsx
- Table S7 List of Prkcaa-deficiency affected circadian genes.xlsx
- Table S8 GO enrichments for the differentially expressed genes.xlsx
- Table S9 KEGG pathway enrichments for the differentially expressed genes.xlsx
