# Supplementary material for: Dysfunction of Prkcaa Links Social Behavior Defects with Disturbed Circadian Rhythm in Zebrafish
Source: Int J Mol Sci. 2023 Feb 14;24(4):3849. doi: 10.3390/ijms24043849 (PMC9961154; doi:10.3390/ijms24043849)
Supplement: Supplementary file 1 [file ijms-24-03849-s001.zip › Table S1 Accession numbers of the protein sequences used for phylogenetic tree construction.xlsx]

## Sheet: Table S1
Table S1. Accession numbers of protein sequences of species involved in phylogenetic tree construction
protein	species	The database accession numbers
Prkcaa	Danio rerio	NP_001243170.1
Prkcaa	Cyprinus carpio	XP 042581678.1
Prkcaa	Xenopus laevis	XP 041431603.1.
Prkca	Rattus norvegicus	AAI69007.1
Prkca	Mus musculus	NP 035231.2
PRKCA	Homo sapiens	AAI09275.1
PRKCA	Gallus gallus	XP 040505434.1
Prkcab	Danio rerio	XP 009298084.1
Prkcab	Cyprinus carpio	XP 042613987.1
KPC2	Caenorhabditis elegans	splP90980.2
PCK-53E	Drosophila melanogaster	NP 001261035.1
