# Supplementary material for: Dysfunction of Prkcaa Links Social Behavior Defects with Disturbed Circadian Rhythm in Zebrafish
Source: Int J Mol Sci. 2023 Feb 14;24(4):3849. doi: 10.3390/ijms24043849 (PMC9961154; doi:10.3390/ijms24043849)
Supplement: Supplementary file 1 [file ijms-24-03849-s001.zip › Table S10 The prkcaa-mutation affected genes associated with neural functions.xlsx]

## Sheet: Sheet1
Terms	P value	% Genes	Gene #	Identified
nervous system development	0.000617064	5.80794	101	acsl3a, adcy1b, anos1b, arl3l1, arl3l2, arxa, ascc1, astn2, b3gnt5a, bhlhe22, bicdl1, btbd3a, ccdc141, cenpf, chad, cmklr1, cnr1, col2a1a, coro1a, crb2a, crtac1a, csf1ra, csrp1a, cxcl12b, cxcr4b, cyfip1, cyp26a1, dpf1, dpysl5b, e2f8, ecrg4a, ednrba, ednrbb, en1a, epha7, ephb6, foxl1, gdf3, gfi1ab, gpc6a, gpr161, gpr183a, grna, hapln2, hdc, her4.3, hgfa, ift57, igf2bp2a, il34, il4r.1, il7r, irf8, …
brain development	0.00161824	4.25963	21	arxa, b3gnt5a, bicdl1, cenpf, cmklr1, coro1a, crb2a, cxcl12b, cxcr4b, cyp26a1, foxl1, hdc, hgfa, lhx8a, nkx2.1, nr4a2b, rfng, six1a, tbr1a, tsc22d3, yap1
neuron differentiation	0.00629568	5.65086	56	acsl3a, adcy1b, anos1b, arl3l1, arl3l2, arxa, ascc1, bhlhe22, bicdl1, btbd3a, ccdc141, chad, cnr1, col2a1a, coro1a, crtac1a, csrp1a, cxcl12b, cxcr4b, cyfip1, dpysl5b, e2f8, en1a, epha7, ephb6, gdf3, grna, hdc, her4.3, hgfa, ift57, isl2a, jag1b, kif5ab, lhfpl5a, lhx8a, mmp25b, n4bp3, ncam3, nr4a2b, ntn5, plxnc1, rab13, rac2, rdh5, rhogd, sema4bb, si:ch211-159i8.4, si:ch211-241e1.3, six1a, slc26a2,…
nervous system process	0.00745067	5.04065	31	LOC110438919, adcy1b, ccdc103, col11a2, cryba1a, crygn1, drd4-rs, gabrb3, glra2, gnat2, grk7b, grm5a, lhfpl5a, nphp3, nr2f5, opn4xa, p2rx7, parapinopsinb, pdcb, pde6gb, ppef2a, ptchd4, rpe65a, si:ch1073-291c23.1, si:ch211-256e16.4, slc26a2, snap29, tcap, tmem25, trpm5, valopb
sensory organ morphogenesis	0.0532579	4.93421	15	atp6v0e1, chrd, crb2a, hsp70.1, hsp70.3, ift57, jag1b, pim1, rbck1, rdh5, slc26a2, socs1a, socs3a, sox4b, ttc25
sensory system development	0.0746308	5.87248	35	anos1b, atp6v0e1, bicdl1, cd74a, cd74b, coro1a, crb2a, cryba1a, crygn1, csf1ra, cxcr4b, cyp1b1, dnajb1b, foxl1, gpatch3, hsp70.1, hsp70.3, ift57, il7r, inpp5kb, mkks, myb, ngfrb, pim1, plk1, rdh5, rgs18, six1a, slc26a2, socs1a, socs3a, sox4b, tyms, uhrf1, yap1
synaptic signaling	0.104992	5.70776	25	LOC100535636, LOC110438919, cplx3b, doc2b, drd4-rs, erc1b, gabrb3, glra2, grm5a, hdc, htr1fa, htr1fb, htr7a, htr7b, p2rx7, ptchd4, shisa9b, si:ch211-105f12.2, si:ch211-256e16.4, slc6a2, snap29, stx11a, stxbp1b, syt1b, tmem25
neural crest cell development	0.118128	4.16667	6	anxa6, colec11, esf1, nusap1, pdgfaa, sema4bb
sensory organ development	0.142297	6.29685	42	anos1b, atp6v0e1, bicdl1, cd74a, cd74b, chrd, coro1a, crb2a, cryba1a, crygn1, csf1ra, cyp1b1, dnajb1b, fgf10b, foxl1, gpatch3, hsp70.1, hsp70.3, ift57, il7r, inpp5kb, jag1b, lhfpl5a, mkks, myb, ngfrb, otol1a, pim1, plk1, rbck1, rdh5, rgs18, six1a, slc26a2, socs1a, socs3a, sox4b, tectb, ttc25, tyms, uhrf1, yap1
calcium-mediated signaling	0.266385	10.7843	11	cabz01093075.1, ccr7, ccr9a, cmklr1, cxcr3.1, cxcr3.2, cxcr4b, mcoln3a, p2ry11, trpm5, xcr1b.2
synapse organization	0.32609	5.64972	10	ascc1, cyfip1, erc1b, gpc6a, grna, n4bp3, ncam3, pdzrn3a, ppfibp2a, si:ch211-159i8.4
neuron projection extension	0.407669	5.55556	7	arl3l1, arl3l2, cxcr4b, cyfip1, grna, isl2a, sema4bb
axon ensheathment	0.487996	4.54545	3	il7r, malb, ndrg1b
neural nucleus development	0.494932	10.3448	3	arxa, cxcl12b, cxcr4b
calcium ion transmembrane transport	0.499281	6.28272	12	anxa6, atp2b1b, drd4-rs, gem, mcoln3a, p2rx7, stim1b, trpc4b, trpc6b, trpc7a, trpm5, trpv1
