# Supplementary material for: Dysfunction of Prkcaa Links Social Behavior Defects with Disturbed Circadian Rhythm in Zebrafish
Source: Int J Mol Sci. 2023 Feb 14;24(4):3849. doi: 10.3390/ijms24043849 (PMC9961154; doi:10.3390/ijms24043849)
Supplement: Supplementary file 1 [file ijms-24-03849-s001.zip › Table S11. List of the resources used in this study.xlsx]

## Sheet: Sheet1
REAGENT or RESOURCE	SOURCE	IDENTIFIER
Chemicals and peptides
KCl	Sigma	Cat# P3911
NaCl	Sigma	Cat# S7653
CaCl2	Sigma	Cat# 499609
MgSO4	Sigma	Cat# M3409
Isopropanol	Sigma	Cat# 563935
Chloroform	Sigma	Cat# PHR1552
Sodium acetate	Sigma	Cat# S2889
Phenol	Sigma	Cat# 108-95-2
Ethanol absolute	Sigma	Cat# PHR1373
NaOH	Sigma	Cat# S5881
HCl	Sigma	Cat# H1758
EDTA	Sigma	Cat# E9884
MS-222	Sigma	Cat#A5040
PBS	Biological Industries	Cat#11-224-1N
DAPI-staining solution	Boster	Cat# AR1177
4％PFA	Beyotime	Cat# P0099-500ml
Agarose	Genesand	Cat# AG801
20×TAE running buffer	Monad	Cat# CR00601S
Trpytone	Oxoid	Cat# LP0042
Yeast extract	Oxoid	Cat# LP0021
Agar	Bio Froxx	Cat# 8211KG001
TRIzol™	Thermo Fisher	Cat# 15-596-026
DNAse Ⅰ	Promega	Cat# M6101
DMEM/High glucose	Hyclone	Cat# SH30023.01
10% fetal bovine serum	PAN-Biotech	Cat# ST30-3302
Penicillin sulfate	Diamond	Cat# A600135-0025
Streptomycin sulfate	Diamond	Cat# A100382-0025
Kanamycin sulfate	Kehbio	Cat# K77350
2 × GS taq PCR Mix	Genesand	Cat# ST111
2 × High-Fidelity Master Mix	MCLAB	Cat# I5HM-100
Ex taq polymerase	Takara	Cat# RR001A
HindIII	Thermo Scientific	Cat# ER0505
BamHI	Thermo Scientific	Cat# ER0051
XhoI	Thermo Scientific	Cat# ER0691
T4 DNA ligase	Thermo Scientific	Cat# EL0011
T7 Endonuclease I digestion	NEB	Cat# E3321
Trypsin	Beyotime	Cat# C0207
Cas9 protein	New England Biolabs	Cat# M0646T
VigoFect reagent	Vigorous Biotech	Cat# T001
cDNA synthesis kits	Trans	Cat# AE311-02
TransStart green qPCR Supermix kit	Trans	Cat# AQ101-01
The RevertAid First Strand cDNA Synthesis Kit	Thermo Fisher	Cat# K1622
DNA Recovery Kit	BioFlux	Cat# BSC02M1
the TranscriptAid T7 High-Yield Transcription Kit	Thermo Fisher	Cat# K0441
Endotoxin-free Plasmid Small Lift Medium Volume Kit	TIANGEN	Cat# DP118
Deposited data
The raw RNA-seq data	This paper	PRJNA905701
Experimental models: Organisms/strains
Zebrafish of AB strain
prkcaa-/- -2bp mutant zebrafish	This paper	NA
pAcGFP-N1 vector	Clontech
pAc-Prkcaa-GFP	This paper	NA
pAc-Prkcab-GFP	This paper	NA
Trelief™ 5α competent cells	TSINGKE	Cat# TSC01
293T cells	ATCC	Cat# CRL-3216™
Oligonucleotides
See Table S2 for a complete list of oligonucleotides	This paper
Software and algorithms
ImageJ2	Rueden et al.	https://imagej.nih.gov/ij/
GraphPad Prism 7.03	GraphPad	https://www.graphpad.com/
clustalx (v2.1)	Larkin et al.	http://www.clustal.org/download/current/
MEGA (v11)	Tamura et al.	https://megasoftware.net/
Vector NTI		N/A
the ZebraLab software (v3.22.3.31)	Viewpoint Behaviour Technology
the Ethovision XT 14 software	Noldus Inc.	www.noldus.com.cn/ethovision-xt/
The Adobe Premiere Pro 2022 software	San Jose	https://www.adobe.com/cn/products/premiere.html
Fastp (v0.23.2 )	Chen et al.	N/A
Hisat2 (v2.2.1)	Kim et al.	N/A
FeatureCounts (subread-v2.0.3)	Liao et al.	N/A
DESeq2 (v1.30.0)	Love et al.	https://bioconductor.org/packages/release/bioc/html/DESeq2.html
ArrayTrack	Xu et al.	N/A
ClueGO (v2.5.9）	Bindea et al.	N/A
REVIGO	Supek et al.	N/A
GENE-E	Langfelder et al.	https://software.broadinstitute.org/GENE-E
CytoHubba	Chin et al.	N/A
Cytoscape （v3.9.1）	Shannon et al.	N/A
SPSS statistics （v25.0）		https://mirror-spss.makedingtech.com/
R package （v-4.2.0）		N/A
GraphPad Prism 7.03	GraphPad	https://www.graphpad.com/
Other
Aquariums supplied with circulating water	Ren et al.	NA
CO2 direct heat incubator	Thermo Scientific	Forma Sries II
Bio-Rad CFX Duet Real-Time PCR System	Bio-Rad	CFX96
PCR Instrument	Bio-Rad	T100 Thermal cycle
Quawell Q5000 UV-Vis Spectrophotometer	Sunnyvale	Q5000
SP8 confocal microscope	Leica	TCS-SP8
Stereomicroscope	Cnmicro	Cat# SZM-76B2
ZebraTower system	Viewpoint Behaviour Technology	NA
Trapezoid tank (30 cm top / 24 cm bottom × 10 cm × 15 cm)	This paper	NA
Mirror tank（24 cm × 10 cm × 10 cm ）	This paper	NA
Mating tank (48 cm × 8 cm × 10 cm)	This paper	NA
Shallow tank (35 cm × 35 cm × 35 cm)	This paper	NA
Clean bench	Thermo	Forma Class Ⅱ A2
Mettler Toledo	Columbus
