# Supplementary material for: Dysfunction of Prkcaa Links Social Behavior Defects with Disturbed Circadian Rhythm in Zebrafish
Source: Int J Mol Sci. 2023 Feb 14;24(4):3849. doi: 10.3390/ijms24043849 (PMC9961154; doi:10.3390/ijms24043849)
Supplement: Supplementary file 1 [file ijms-24-03849-s001.zip › Table S2 Sequences, amplicon size and efficiency of the primers used for qPCR assays.xlsx]

## Sheet: Table S2
	Table S2. The sequences, amplification size, and efficiency of the primers used for qPCR assays
Gene name	Description	Forward primer 5'-3'	Reverse primer 5'-3'	Amplicon size bp	Efficiency %
Target genes
b3gnt5a	UDP-GlcNAc:betaGal beta-1,3-N-acetylglucosaminyltransferase 5a	TCAGGAACTCGGTGTTGTCG	TGAATCAGGTCATGGTGGGC	123	93.5
dpyls5a	Dihydropyrimidinase like 5a	ACCCAATTACCTGCTCAGCC	TCATCTTTGCCCATCGCCTT	102	92.5
fosaa	V-fos FBJ murine osteosarcoma viral oncogene homolog Aa	CCTCCGTGTCTCCGTCTCAA	CTGCTCGCTCTTGCTCTTCC	107	103.1
fosab	V-fos FBJ murine osteosarcoma viral oncogene homolog Ab	GTCGACGTGAACTCACCGAT	TCTTTGAGCAGGTTGGCGAT	97	91.5
gpr186	G protein-coupled receptor 3	CGGGTACACACTCTTGCACT	TCCCGTCACTGGAACCAATG	132	97
jag1b	jagged canonical Notch ligand 1b	GGACCACTGTCGAACCACAT	CCATGAGGCCCACAGACATT	117	110
mob1a	MOB kinase activator 1A	GCATTTCGACGCGGTCATAC	TTGCTGCCCAGTTTCTCGAT	147	103.3
npas4a	Neuronal PAS domain protein 4a	CTCGAAAGCTCGGAGGGATC	AATGCAGGCCAGTGACATGA	121	99.8
prkcaa	protein kinase C, alpha, a	GGTGTGTCGGAGCTCATGAA	TCGGAGTTCAGTATCGGGGT	120	103.1
prkcab	protein kinase C, alpha, b	GGGAAGGTGATGTTGGCAGA	TCTCCACCATTGTGCACTCC	112	97.4
tet1	Tet methylcytosine dioxygenase 1	TTGTGAGATGGGTCATGGGC	CCTGAAGTCCTGTGCTCCAG	114	103.2
Internal references
18s	18 s ribosomal RNA	GCTTTGCAACCATACTCCC	CGGAGGTTGCAAGACGATCA	148	100.7
β-actin	actin, beta 1	TGAGCAGGAGATGGGAACC	CAACGGAAACGCTCATTGC	102	97.6
