# Supplementary material for: Dysfunction of Prkcaa Links Social Behavior Defects with Disturbed Circadian Rhythm in Zebrafish
Source: Int J Mol Sci. 2023 Feb 14;24(4):3849. doi: 10.3390/ijms24043849 (PMC9961154; doi:10.3390/ijms24043849)
Supplement: Supplementary file 1 [file ijms-24-03849-s001.zip › Table S3 Definition of the behavioral endpoints.xlsx]

## Sheet: Table S3 
Table S3. Definition of the behavioral endpoints
Experiment	Behavior endpoints (units)	Definition	Data interpretation	Figure index
Novel tank test	Total freezing time (sec)	The duration that the experimental fish remains motionless in the tank.	A longer duration of freezing time indicates more anxiety level and less daring.	Figure 3C
	Average velocity (m/sec)	Total distance traveled divided by total time duration.	Reflects general motor/neurological phenotypes.	Figure 3D
	Latency to enter the top (sec)	The time spent before the first entrance (by the center of the body) from the bottom portion into the top of the novel tank.	The longer latency indicates higher anxiety level.	Figure 3E
	Number of entries into the top	The number of entrance from the bottom portion into the top of the novel tank.	More top entries indicate lower anxiety level.	Figure 3F
	Time spent in the top (sec)	Total time spent in the top portion of the tank.	A shoter duration in the top of the tank indicates higher anxiety levels	Figure 3G
	Distance travled in the top (m)	Total distance traveled in the defined top portion.	Zebrafish with high anxiety would travel more distance at the bottom of the tank.	Figure 3H
Morrir biting test	Total freezing time (sec)	The duration that the experimental fish remains motionless in the tank.	A longer duration of freezing time indicates more anxiety level and less daring.	Figure 4B
	Average velocity (m/sec)	Total distance traveled divided by total time duration.	Reflects general motor/neurological phenotypes.	Figure 4C
	Total distance traveled (m)	The total distance swimming of fish in the tank during the test time.	Reflects general motor phenotypes.	Figure 4D
	Number of entries into AA	The number of crossing the line denoting the mirror approach area (AA), but without mirror contact (1.5-5 cm from the mirror, and 3.5 cm away from the contact zone).	More mirror approach area entries indicate higher aggression level.	Figure 4E
	Time spent in AA (sec)	The duration stayed in the approach area (AA) of mirror.	A longer duration in mirror approach area indicates more aggression level.	Figure 4F
	Distance traveled in AA (m)	Total swimming distance of zebrafish traveled in the approach area (AA) of mirror	More distance in mirror approach area indicates more aggression level.	Figure 4G
	Number of mirror biting	The number of crossing the line denoting the mirror contact zone (1.5 cm from the mirror)	More mirror biting entries indicate higher aggression level.	Figure 4H
	Mirror biting duration (sec)	Time spent in the mirror contact zone	A longer duration of mirror biting indicates more aggression level.	Figure 4I
Social preference test	Social preference value (％)	The social preference of the experimental fish for the same species. Social preference = (Time in conspecific sector - time in empty sector) / (time in conspecific sector + time in empty sector) × 100%	Increasing Social preference value indicates higher sociability interest.	Figure 5C
	Ratio of time spent in CS	The ratio of time spent in the conspecific sector (CS), relative to the total moving time	The higher ratio in the conspecific sector indicates higher sociability levels.	Figure 5D
	Ratio of distance traveled in CS	The ratio of distance traveled in the conspecific sector (CS), relative to the total swimming distance		Figure 5E
Shoaling test	Average inter-fish distance (cm)	Average distance between the body center of every member of the shoal	Increasing value indicates lower sociability ability.	Fifure 6B
	Average nearest neighbor distance (cm)	Distance for the body center of each fish to the closest neighboring fish		Fifure 6C
	Shoal area (cm2)	Average size of the shoal	A larger shoal size indicate looser shoal and deficiency of sociability ability.	Fifure 6D
	Frequency of excursion from the shoal	The probability of fish leaving from the shoal. Excursion from the shoal was scored as the subject fish moved more than 12 cm horizontally away from a stimulus shoal (3 ≥ fish less than 12 cm apart from their nearest neighbors as the subject). Acquisition of fish status photos and analysis of outliers every minute.	Higher value indicates the directional synchronization of the shoal decreases.	Fifure 6E
	Shoal polarization	Absolute size of the summed vector of all fish in the shoal, a measure of the directional synchronization of the shoal	A lower polarization value indicates the directional synchronization of the shoal decreases.	Fifure 6F
Locomotion activity assay	Distance traveled (m)	Total swimming distance of zebrafish traveled in the approach area (AA) of mirror	More distance in mirror approach area indicates more aggression level.	Figure 10E
	Time ratio of different movement categories	The ratio of time in freezing and small/middle large movement. According to the different speeds, the motion can be divided into 3 categories: large (>15 cm/sec), moderate (1 - 15 cm/sec), and small (< 1 cm/sec); Freezing means the fish doesn't move at all.	The higher the proportion of high speed movement, the more active; The higher the proportion of freezing and small exercise, the lower the activity.	Figure 10F
