# Supplementary material for: Dysfunction of Prkcaa Links Social Behavior Defects with Disturbed Circadian Rhythm in Zebrafish
Source: Int J Mol Sci. 2023 Feb 14;24(4):3849. doi: 10.3390/ijms24043849 (PMC9961154; doi:10.3390/ijms24043849)
Supplement: Supplementary file 1 [file ijms-24-03849-s001.zip › Table S4 Statistics of the RNA-sequencing datasets.xlsx]

## Sheet: Sheet1
Sample name	Total read pair#	Clean read pair#	Clean reads%	Mapping rate%
W9-1	19617058	19544105	99.6281	91
W9-2	19359890	19286115	99.6189	90.73
W9-3	21380337	21297935	99.6146	90.05
W9-4	19096716	19043271	99.7201	91.2
W21-1	18396701	18325761	99.6144	90.32
W21-2	20673057	20599761	99.6455	90.24
W21-3	21638555	21557777	99.6267	90.62
W21-4	19688364	19618154	99.6434	90.6
K9-1	17891485	17823038	99.6174	90.78
K9-2	23521771	23430668	99.6127	90.86
K9-3	25313163	25216968	99.62	90.23
K9-4	21817614	21754928	99.7127	91.21
K21-1	19723093	19655885	99.6592	90.51
K21-2	18996038	18936857	99.6885	90.85
K21-3	19983323	19912554	99.6459	90.63
K21-4	27724363	27623523	99.6363	90.76
