# Supplementary material for: Dysfunction of Prkcaa Links Social Behavior Defects with Disturbed Circadian Rhythm in Zebrafish
Source: Int J Mol Sci. 2023 Feb 14;24(4):3849. doi: 10.3390/ijms24043849 (PMC9961154; doi:10.3390/ijms24043849)
Supplement: Supplementary file 1 [file ijms-24-03849-s001.zip › Table S5 Transcriptional abundance of all the expressed genes.xlsx]

## Sheet: Filtered
Geneid	Gene name	w9-1	w9-2	w9-3	w9-4	w21-1	w21-2	w21-3	w21-4	k9-1	k9-2	k9-3	k9-4	k21-1	k21-2	k21-3	k21-4
ENSDARG00000103202	CR383668.1	0.166922	0	0.156337	0.337902	0.183402	0.164066	0.154701	0.170524	0	0.139691	0.918128	0.147864	0	0	0.340203	0
ENSDARG00000009657	fgfr1op2	16.6178	13.5199	13.0028	14.0874	16.3709	15.92	14.6863	14.147	14.824	15.3738	14.9584	14.0062	16.027	15.9173	14.8622	14.7088
ENSDARG00000117163	znf1114	1.03077	2.61516	3.98231	4.30363	3.53919	4.74909	3.04504	4.21207	4.81131	4.63657	4.04972	5.42144	4.96441	5.1375	5.25203	4.60664
ENSDARG00000076014	ERC1	0.958325	2.90026	3.68638	3.49884	2.53833	3.4986	4.58355	2.70974	5.20613	5.98627	6.52166	6.38197	3.11857	4.367	4.15046	4.39524
ENSDARG00000098876	si:dkey-199m13.5	0.357328	0.362629	0.468535	0.180836	0.353346	0.667309	0.264933	0.584062	0.235466	0.358842	0.44924	0.284877	0.3721	0.265957	0.473374	0.234652
ENSDARG00000103471	si:dkey-199m13.4	0.955238	0.727057	0.410053	0.201427	1.22447	1.01714	0.479538	0.650567	0.743122	0.666171	0.781865	0.423087	0.290129	0.465522	0.324477	0.377536
ENSDARG00000093658	tm7sf3	4.74801	4.38553	3.94316	4.82449	5.17601	4.8673	4.48632	4.35783	6.04976	5.0444	4.35746	5.22452	6.12242	5.08789	5.10304	5.81908
ENSDARG00000094646	dyrk2	6.94138	8.54845	7.83938	7.75963	7.7907	7.84969	6.93715	7.54866	9.53235	9.07488	9.19938	8.25513	8.67179	7.78876	7.81246	8.02118
ENSDARG00000021595	lhfpl3	80.9231	73.0209	71.0397	76.4312	73.4829	68.7389	75.0243	79.1472	74.8687	76.8701	76.7133	68.431	76.8837	76.4767	79.8651	78.2502
ENSDARG00000096153	si:dkey-21h14.9	0.170551	0.271984	0.159735	0.295927	0.187389	0.239476	0.158064	0.0995605	0.21407	0.122338	0.210591	0.172661	0.279088	0.33678	0.148971	0.195552
ENSDARG00000102062	si:dkeyp-82h4.3	0.565115	0.254888	0.0882131	0.540208	0.206969	0.0925746	0.465547	0.160364	0.137923	0.0788208	0.148015	0.139054	0.294239	0.333819	0.127973	0.114538
ENSDARG00000090116	znf1136	2.39261	2.37532	2.55753	2.0795	2.31451	2.6073	2.00051	2.2317	2.6563	3.06873	3.08569	3.40952	3.08732	3.09706	3.63077	3.45359
ENSDARG00000102464	wnt5b	1.12836	1.5962	1.79337	2.56102	1.87843	1.64678	2.28163	2.61979	2.32829	2.34641	2.17626	2.51397	2.67047	2.36317	1.70736	2.29528
ENSDARG00000045801	fbxl14b	40.4212	43.0241	38.1708	42.7876	34.068	37.0432	37.3773	37.4154	33.4869	36.4702	36.7011	38.4963	37.4434	38.2968	36.4871	38.7779
ENSDARG00000096855	BX649324.2	0.100082	0.101567	0.0937355	0.202598	0.164945	0.19674	0.185509	0.460088	0.329753	0.418776	0.314563	0.265966	0.312659	0.212831	0.305965	0.255588
ENSDARG00000104074	znf1052	0.218736	0.932321	1.35211	0.575627	0.624862	0.945974	0.364898	0.759751	0.960929	1.64747	1.61562	0.465028	0.410002	0.883794	1.15909	0.670323
ENSDARG00000097754	CR749763.5	0.533293	0.324723	0.19979	0.323865	0.468755	0	0.296549	0.10896	0	0	0.0838084	0.188962	0	0	0	0.311294
ENSDARG00000095103	CR749763.4	0.765399	1.16513	0.179215	0.968378	1.26145	0.564228	0.70936	0.390957	0	0	0	0	0	0	0	0
ENSDARG00000015623	ada2b	3.18759	1.09864	1.60538	0.821802	1.28858	2.63058	1.4771	1.1981	0.528429	0.427819	0.80339	0.985611	0.814183	0.607514	0.520953	0.373009
ENSDARG00000102559	si:dkey-16p19.5	0.535586	0.905885	0.668829	0.180699	0.980771	0.877372	0.496373	1.18548	1.37251	0.971127	0.561124	0.553507	1.0225	0.474564	0.636751	1.04211
ENSDARG00000030694	atp6v1e1b	250.154	194.009	188.795	186.403	186.073	181.953	202.318	194.81	201.447	195.484	195.686	186.981	197.583	176.118	199.575	187.367
ENSDARG00000093168	CR749763.2	0	0	0.534747	0.192632	0.418216	0.561187	0.529152	0.194425	0.418043	0.15927	0.149545	0.505765	0.594558	0.404722	1.16366	0.833194
ENSDARG00000093983	CR749763.3	0.384785	0.260329	0.060064	0.584193	0.493236	0.252135	0.178306	0.262059	1.4791	0.966039	1.8141	1.47702	1.40242	1.63653	1.56845	1.26341
ENSDARG00000030598	nampta	37.0672	41.3205	52.9965	37.8498	34.3294	43.2441	40.9275	39.2074	39.7642	39.8733	42.9157	42.533	40.9053	39.4999	41.3248	41.5265
ENSDARG00000113342	CR749763.6	0.19187	0	0.179702	0.582606	0.632438	0	0	0.39202	1.05363	0.321138	0.904584	0.509889	1.19881	0.408022	0.195524	0.559991
ENSDARG00000101775	zgc:172014	0.124639	0.063244	1.22572	1.51385	0.479306	0.122507	0.462054	1.46428	1.57421	3.59856	0	2.5946	2.20646	0.066263	2.15922	2.00074
ENSDARG00000112642	BX649423.1	0	0.584148	0.179702	0.194202	0.210813	0.565762	0.533466	0.588029	0	0	0.301528	0.169963	0.399603	0.816043	0.391048	0.419993
ENSDARG00000045760	prmt8b	5.32978	8.32309	9.0261	8.95218	6.89086	9.19012	8.38873	8.84777	9.5751	9.06479	8.45711	9.36109	8.12182	8.5494	8.7439	9.86466
ENSDARG00000031346	rbm17	18.1115	14.9218	13.5919	14.6498	16.0291	14.3392	12.4205	13.5345	15.9383	16.727	15.6755	13.5336	14.2748	15.7969	12.6035	13.0754
ENSDARG00000024211	ifng1	3.46846	1.63425	0.69611	0.501518	2.44986	1.70456	1.26285	2.02475	0	0	0.194671	0.10973	0	0	0	0.180769
ENSDARG00000096461	CR382294.1	0.37123	0.150695	0.139076	0.150297	0.0815763	0.0729759	0.0688101	0	0.163085	0.434937	0.175019	0	0.154631	0.157888	0.302641	0.270868
ENSDARG00000099327	zgc:174944	0.192107	0.389914	0.327135	0.247472	0.364581	0.240317	0.25897	0.214093	0.0767222	0.160767	0.109782	0.232054	0.200049	0.278541	0.177969	0.165656
ENSDARG00000017661	braf	16.0786	26.3405	29.408	29.3165	27.6347	28.8979	28.9513	27.0787	29.6162	29.9483	32.1444	31.8836	27.6982	26.4744	27.5265	28.8266
ENSDARG00000007523	kmt2e	28.1559	31.9628	34.5149	33.8025	34.3792	36.5623	34.618	33.8941	37.4121	35.602	36.1127	36.1032	28.0759	32.6281	30.3545	33.7588
ENSDARG00000045671	ifng1r	0.412912	0.279359	0.773455	0.139311	0	0	0	0	0	0.230368	0	0	0	0	0	0
ENSDARG00000091561	si:dkey-156k2.4	0.237139	0.0802189	0.148067	0.0400035	0.151988	0.310776	0.109888	0.222068	0.130222	0.0496132	0.0310558	0.157547	0.041157	0.168096	0.10069	0.028838
ENSDARG00000026839	med21	16.6439	15.8461	12.3743	14.7622	11.5944	13.5764	13.6761	13.5849	13.7568	12.4928	10.1794	14.7436	14.3838	12.4062	16.2615	16.2132
ENSDARG00000089179	si:dkey-16p6.1	0.0713212	0.217138	0.233794	1.47986	0.176316	0.490708	0.231348	0.0546452	0.15666	0.104451	0.154114	0.189534	0.167107	0.113751	0.109019	0.117089
ENSDARG00000093424	znf1135	0.253803	0.206055	0.142625	0.565154	0.446177	0.0997845	0.282265	0.362992	0.222996	0.424798	0.239315	0.35972	0.158577	0.485754	0.20691	0.259262
ENSDARG00000101374	si:dkey-11n14.1	0.664859	0.283383	0.535519	0.134588	0.46752	1.03251	0.234149	0.163009	0.204455	0.222559	0.167175	0.270916	0.249244	0.113109	0.189706	0.232855
ENSDARG00000045544	hgfa	0.0786938	0.179688	0.0737035	0.278776	0.237774	0.193369	0.200564	0.160784	0.324103	0.378672	0.340091	0.365972	0.266328	0.334694	0.140337	0.258385
ENSDARG00000115818	znf1099	0	0	0	0.0759472	0.494659	0	0.48679	0.0766542	0.659273	0.251177	0.176879	0.531743	0.390685	0.0797832	0.229393	0.328496
ENSDARG00000077356	sypl1	5.49962	5.40117	9.34632	5.34202	7.26085	6.84411	7.2344	6.66039	7.45269	7.60887	8.85189	8.87906	9.14469	8.44133	7.00546	8.34921
ENSDARG00000045673	il22	0.549907	0.111613	0.721048	0.333955	0.845877	0.3243	0.611574	0.561773	0.845527	0.552237	1.55555	1.16909	0.687168	0.701645	0.56038	0.962975
ENSDARG00000097907	CU928083.1	3.197	5.65457	7.69953	4.99247	5.41949	3.50143	6.68776	4.57238	5.71821	4.43361	7.46447	7.60589	7.13393	7.18709	5.11954	6.39824
ENSDARG00000012684	atp2b1a	44.2561	54.7139	60.9742	51.8434	56.1604	58.1697	64.1629	60.2167	59.4079	61.0256	57.7	57.9534	58.614	60.2904	62.2439	61.397
ENSDARG00000093557	BX842699.1	0.60869	0.411813	0.57009	0.205363	0.222928	0	0.752166	1.03637	0.445672	0.848985	0.956571	0.539192	0.633853	0	0.413522	0.592174
ENSDARG00000092583	si:dkey-16p19.5	2.71222	2.75245	4.65707	2.47067	3.37732	4.35417	3.18394	4.80262	3.57451	4.3882	4.0492	3.28348	5.17796	4.03738	4.51433	5.21128
ENSDARG00000101849	adipor2	7.61915	7.59052	7.20135	7.24082	9.151	8.81507	9.48696	7.90239	8.11241	7.69038	7.09281	8.34638	8.06738	9.37522	8.26213	7.1295
ENSDARG00000091477	znf1066	0.157889	0.320463	0.207027	0	0.208173	0.372451	0.263393	0.129037	0.450854	0.264264	0.397003	0.447559	0.624782	0.436488	0.547048	0.552978
ENSDARG00000113005	si:dkey-47k16.4	0.0994479	0.30277	0.558849	0.201314	0.546331	0.195493	0.0921668	0.609563	0.327663	0.249673	0.468855	0.176187	0.414237	0.634445	0.304026	0.798184
ENSDARG00000045675	mdm1	3.74752	3.35036	3.50987	3.01038	3.43125	4.35578	3.77636	3.58531	3.20118	3.43485	2.92129	2.26579	3.12815	3.06755	2.455	2.43056
ENSDARG00000001781	tspan11	1.78191	2.19261	2.67025	1.93883	1.61521	1.86089	2.22945	1.7976	1.9081	2.01314	2.06523	1.7363	1.50765	1.82361	1.95203	1.62521
ENSDARG00000016979	pmpcb	9.86019	8.81796	7.57192	8.18287	7.26395	7.42644	7.98286	8.33624	9.75042	8.47295	7.77745	6.86035	6.84521	7.10992	7.39163	7.85605
ENSDARG00000092596	si:dkeyp-44d3.1	0.302174	0	0.566024	0.203898	0.221338	0.594009	0.466751	0.514491	0.99561	0.842929	0.791457	0	0.734221	0.749689	0.923788	0.661444
ENSDARG00000100479	si:dkey-43f9.4	1.97806	1.13462	1.31563	0.957527	1.63788	1.3525	1.54098	1.55216	1.98354	1.67936	1.23892	1.39669	1.58219	1.21926	1.28539	1.48512
ENSDARG00000103186	si:ch73-389k6.1	4.06405	5.12651	4.60672	4.22878	5.13299	4.98382	4.71692	4.81136	2.50286	3.3057	4.49161	1.96824	5.20108	2.20099	2.6126	1.17782
ENSDARG00000070477	dnajc2	2.7759	2.53114	2.1014	2.07026	2.27027	2.61558	2.71774	2.1535	2.51002	2.42785	1.968	2.43123	3.03193	2.97375	2.89258	3.061
ENSDARG00000045490	ndufb2	92.532	72.179	62.8088	78.6456	73.399	62.0481	71.8329	84.6476	65.6493	64.5396	63.9933	73.5133	78.1602	76.3101	79.641	67.6101
ENSDARG00000089860	atxn7l1	1.60571	4.8886	4.71489	3.73364	3.86226	4.69208	4.26335	3.36939	2.33546	3.55916	3.71693	3.88272	3.97687	4.93739	4.2013	5.88971
ENSDARG00000101960	si:dkeyp-44d3.3	0.516759	0.47675	0.967977	0.332844	0.774242	1.20053	0.348308	1.05582	0.825516	0.904228	0.996667	0.707443	0.587042	1.04897	0.813838	1.16544
ENSDARG00000039843	znf800b	2.43726	2.54688	2.3505	1.83184	2.54531	2.94108	2.99684	2.34194	3.04781	2.44354	2.42706	1.9666	2.11082	1.97568	2.48368	2.34178
ENSDARG00000104064	si:ch211-127b6.2	0.378813	0.164757	0.22808	0.31495	0.267565	0.226059	0.263309	0.165852	0.10401	0.215117	0.0956755	0.155797	0.197237	0.230162	0.165441	0.1382
ENSDARG00000096037	si:ch211-214j24.14	0.328792	0.333669	0.230956	0.166394	0.632192	0.323167	0.0761798	0	0.270828	0.275154	0.129176	0	0.513576	0.174799	0.0837635	0.41983
ENSDARG00000096222	si:ch211-245n8.4	1.10198	1.11832	1.37612	0.86751	0.986554	0.92266	1.55085	1.45931	0.851672	0.819737	0.6414	0.506155	0.807522	0.694344	0.956599	0.625377
ENSDARG00000014804	cacna2d1a	1.95934	3.32009	3.33346	3.18396	2.66629	4.18733	4.38144	3.58087	4.52094	4.30233	3.87012	3.99672	4.66095	4.09019	3.75518	3.73802
ENSDARG00000018111	kdm7aa	5.90777	8.95177	8.83393	9.15495	8.7517	10.1918	9.66661	9.36504	6.8687	7.63763	6.49894	8.35515	9.14314	8.44767	9.79854	9.61711
ENSDARG00000102370	znf1094	0.156698	0.159022	0.293522	0.190323	0.137735	0.154017	0.522811	0.160079	0.309775	0.393404	0.443258	0.166568	0.326351	0.333227	0.351301	0.411604
ENSDARG00000088181	mpped1	16.6048	16.9021	13.5274	15.0768	16.9555	21.212	21.5695	18.5892	21.0337	17.065	17.6555	17.9446	21.758	20.3991	21.019	18.4364
ENSDARG00000015931	snap91b	122.932	125.677	126.026	130.726	95.27	94.1267	103.115	102.115	121.815	125.251	130.73	126.356	89.0336	90.7254	93.2282	97.1878
ENSDARG00000094177	si:ch211-208f21.2	0.484945	0.688995	0.272516	0.883512	0.426258	0.667309	0.44944	0.495409	0.213041	0.568167	0.381052	0.601407	0.403994	0.103126	0.593018	0.424608
ENSDARG00000102473	zgc:171673	7.74819	8.58214	8.04747	7.44568	10.0535	5.74877	9.40224	9.74793	1.20857	1.47597	2.59402	1.24185	2.18195	1.28225	1.25964	0.813923
ENSDARG00000045850	ccdc167	14.8003	12.1624	12.9827	13.2264	16.4201	14.2632	14.7872	13.7183	14.9068	14.1379	11.7997	12.4709	15.9384	13.6641	13.905	14.1177
ENSDARG00000103143	si:dkey-19c16.12	0.405931	0.0726975	0.201276	0.0966741	0.157414	0.234698	0.13278	0.0853773	0.144237	0.249786	0.290821	0.179792	0.198923	0.190419	0.243331	0.139382
ENSDARG00000101690	si:ch73-158p21.2	4.37073	3.43228	3.16763	2.97557	3.97328	3.73339	3.7855	3.61455	0.828615	1.21924	1.20611	0.99097	1.08367	1.13416	1.11349	1.15795
ENSDARG00000099475	CR855306.1	1.11722	0.340137	0.418547	0.452318	0.73651	0.439241	0.517709	0.342397	0.368103	0.934958	0	0.296897	0.930721	0.712747	0.569247	0.652141
ENSDARG00000103229	si:dkey-265e15.5	0.246021	0.0951127	0.493756	0.142292	0.244566	0.253327	0.130291	0.31117	0.064333	0.0294123	0.0920543	0.0311331	0.0853972	0.0747396	0.107446	0.0427403
ENSDARG00000099561	BX088603.1	0.740459	1.18084	1.98144	0.481795	1.5109	2.59925	1.02937	1.89109	1.8588	1.68194	2.28574	1.68664	2.31321	1.79957	2.47927	2.1611
ENSDARG00000098071	znf1049	0.226723	0.295825	0.0606701	0.229479	0.249107	0.191009	0.210123	0.231615	0.249004	0.243947	0.0509001	0.0860729	0.033728	0.137754	0.264047	0.141796
ENSDARG00000113626	znf976	0.243117	0.281969	0.390342	0.492144	0.648718	0.512052	0.321881	0.638647	0.0762882	0.435977	0.218322	0.430717	0.289334	0.369287	0.247747	0.506829
ENSDARG00000100061	si:dkey-16p6.1	0.380335	0.136227	0.576232	0.169834	0.553082	0.637707	0.186612	0.708517	0.122856	0.168506	0.219745	0.118909	0.314517	0.178412	0.0797956	0.179566
ENSDARG00000101030	si:ch73-158p21.3	14.8152	6.59883	7.35579	4.72313	7.87277	8.34606	6.54621	5.13179	1.34426	1.89922	2.06376	1.06164	2.1774	1.57256	0.85751	0.465142
ENSDARG00000102316	si:dkey-237m9.2	0.43242	0.125381	0.694283	0.750302	0.475112	0.546457	0.229006	0.441751	0.678451	0.516967	0.0485399	0.109442	0.385968	0.3941	0.377705	0.450736
ENSDARG00000077654	grm8a	26.4225	26.794	25.9947	30.3803	20.7587	20.9708	27.874	26.1678	27.556	29.967	28.0895	32.5606	25.2447	23.9951	25.9384	26.334
ENSDARG00000114894	znf1026	0.63428	0.617942	0.807918	0.821747	0.641149	1.02242	0.893518	0.57021	1.64401	1.52872	1.33569	1.01135	1.74372	1.18697	1.11174	1.27733
ENSDARG00000102542	si:ch211-268b14.2	0.15035	0.114435	0.316835	0.285333	0.26844	0.277083	0.209013	0.153594	0.185766	0.220189	0.280581	0.233071	0.371843	0.299744	0.0957584	0.260544
ENSDARG00000070546	msgn1	0.143294	0.14542	0.268414	0.253812	0	0.0704212	0.232404	0.146386	0.157376	0.119918	0.0281487	0.0634666	0.33574	0.266632	0.0730115	0.130693
ENSDARG00000045676	calua	14.6264	15.1592	14.0228	13.5793	14.2849	14.5122	14.6451	12.4694	14.3169	13.8898	13.8567	12.6195	14.0429	12.243	13.0375	13.6745
ENSDARG00000034300	sema3c	1.28618	2.54359	2.84166	2.60363	1.95669	1.9773	2.41459	2.42572	3.0787	3.31187	3.18738	2.45394	1.40804	1.92862	2.823	2.35819
ENSDARG00000045522	acot15	0.891169	1.46094	0.866758	1.04077	0.979153	0.707477	0.635325	0.630276	0.0376441	0	0	0.273261	0.249849	0.328002	0.139714	0.150056
ENSDARG00000020015	mrps33	7.67272	5.24465	4.27606	4.2039	5.29502	5.1419	5.58298	5.6034	4.70087	4.53717	5.15698	4.04431	6.07497	4.41623	5.71875	5.39019
ENSDARG00000101675	zgc:123107	14.9753	6.35333	7.49589	4.10436	4.76808	11.3278	4.54937	3.85186	1.48453	2.05399	1.81676	2.36321	1.66686	1.05901	0.906207	1.09008
ENSDARG00000019235	sema3aa	14.666	16.6374	14.5524	16.0517	13.7616	19.6761	18.1419	15.6855	19.5673	17.0984	18.4336	16.7576	18.2981	17.4315	17.1272	18.0546
ENSDARG00000063097	scube1	2.17374	4.39633	4.69266	4.47835	2.11733	3.19725	2.88615	2.66163	4.45302	4.98002	4.38519	4.12423	3.275	3.50792	2.51364	3.77957
ENSDARG00000045914	si:ch211-51e12.7	74.9077	63.5764	64.5259	68.9504	72.5227	86.0733	72.91	80.4017	65.6308	65.4987	58.5429	69.1521	78.4941	70.8614	76.7451	79.7052
ENSDARG00000102679	FP074874.1	3.2236	4.29453	3.83517	3.26278	4.58117	2.52008	4.93701	4.65365	1.10723	1.07284	1.04644	0.970223	1.03687	1.00578	1.10345	0.998961
ENSDARG00000101883	zgc:172128	1.41397	2.06065	1.78627	1.18154	2.8181	1.35746	2.74279	2.09953	0.85772	0.770521	0.697632	0.793754	0.967348	1.12758	0.812601	0.725791
ENSDARG00000100294	zgc:113209	2.80991	3.11482	3.73839	2.98992	4.60724	2.81849	3.37876	3.6213	1.89911	1.88121	2.49099	1.68492	2.74601	1.76199	2.09985	2.25002
ENSDARG00000006747	tmem178b	7.75656	8.29731	9.41603	8.05302	10.4097	8.99813	9.70624	10.1141	9.32318	9.27154	10.0133	7.92666	11.9044	11.0791	11.412	11.4309
ENSDARG00000104852	si:ch211-142b24.8	0.125786	0.170203	0.235619	0.127315	0.0460683	0	0.194295	0	0.0920985	0.0701774	0.131784	0.074283	0.0873242	0.0445819	0.128182	0
ENSDARG00000001912	drd4-rs	1.61141	1.91155	1.77436	1.631	1.8662	2.15103	1.86679	1.77965	3.09709	2.71529	2.95158	2.83556	2.5057	2.21118	2.27453	2.52631
ENSDARG00000014572	chpt1	7.93411	7.80019	7.71479	8.69976	9.23199	10.452	8.91066	8.69632	7.92716	7.88473	6.99197	6.80859	7.22934	7.32306	7.77641	6.41225
ENSDARG00000056950	epyc	0.860685	0.215667	0.716537	0.193588	0.350244	0.135771	0.679496	0.23881	0.338429	0.266769	0.275527	0.291789	0.26556	0.248559	0.227391	0.372147
ENSDARG00000104412	si:dkey-72l17.5	0.771045	0.632646	0.276568	0.43172	0.432597	0.322491	0.395307	0.368703	0.162157	0.0823736	0.180468	0.116257	0.119584	0.15699	0.133741	0.0957605
ENSDARG00000032639	cd36	9.72738	9.71923	7.94972	10.5679	8.66574	9.15491	11.2777	9.70707	10.3946	8.39195	9.26653	8.45041	11.9286	11.0218	10.7164	10.8793
ENSDARG00000103346	si:dkeyp-85d8.5	0.39118	0.694721	0.54956	1.68272	0.590976	0.720915	0.72508	0.549479	1.39627	1.14578	1.2295	0.736349	0.814703	0.675892	0.697604	0.74924
ENSDARG00000033296	gpr37b	19.2363	33.906	30.519	34.9551	34.1957	43.4165	38.4012	39.5709	43.6124	41.7046	42.841	44.3106	41.7421	46.6882	41.1923	46.8132
ENSDARG00000045878	nudt4b	12.1185	19.2432	22.266	19.1924	17.3486	14.889	15.3273	16.7858	21.1776	21.0586	22.1532	19.9542	17.4817	19.0248	20.34	19.2189
ENSDARG00000100164	si:dkey-16p6.1	0.357718	0.349062	0.592751	1.43434	0.468618	3.00211	0.586549	0.787095	0.543977	0.805973	1.13514	0.597188	1.64762	0.702191	0.841226	0.511979
ENSDARG00000056954	si:dkeyp-38g8.5	0.413258	0.778864	0.55293	0.657299	1.55677	1.04448	0.875431	1.20621	0.972579	0.889305	1.34528	0.470666	0.553297	0.627725	0.782096	1.37844
ENSDARG00000089142	zgc:113119	4.37281	4.28541	3.99513	3.47134	4.47481	3.83449	4.58904	4.62045	1.41251	1.48889	1.36429	1.25321	1.4509	1.094	1.5509	1.39199
ENSDARG00000045877	ube2nb	58.1091	52.4064	50.522	53.6552	56.9796	55.2291	50.095	59.027	55.3305	55.7862	56.7734	55.9906	64.4503	58.4637	58.9924	51.5191
ENSDARG00000098406	si:dkey-22a18.2	0.977199	1.31124	1.10844	1.13194	1.14525	1.62215	1.2981	1.05374	1.24018	1.12672	0.912884	1.19264	1.06282	0.900496	0.874101	1.05367
ENSDARG00000077205	zgc:153116	1.96266	2.52616	3.81091	3.34317	4.31287	2.776	3.10555	2.78746	2.26069	1.00151	1.39173	1.22972	1.09667	1.67967	2.43908	2.4799
ENSDARG00000029105	ftr51	6.93154	8.95456	7.15872	6.33318	7.73938	5.56085	7.03172	7.77008	4.30016	3.85672	4.31307	4.81253	3.92118	4.02371	3.85632	4.19644
ENSDARG00000006283	waslb	12.8882	12.5174	12.3538	11.5416	11.5608	9.12964	10.5215	9.43754	10.7266	12.0285	11.2742	10.8592	9.48904	9.98336	10.1324	10.5242
ENSDARG00000068701	gpr85	29.8485	29.1108	28.1953	31.8361	30.6737	37.8213	36.3954	36.3154	34.6981	33.4288	34.6597	36.1264	35.6854	35.6456	35.7275	37.6336
ENSDARG00000097967	BX950217.1	0	0	0.552237	0	0.647841	0.434656	0	0.451764	0.161893	0.24672	0.463308	1.43635	0	0.626939	0.450644	0.752889
ENSDARG00000045541	gcc1	12.9407	11.6846	10.7145	10.7822	10.5421	9.06796	10.648	11.6366	8.15999	10.6443	10.0523	9.71974	9.70966	9.54799	11.2818	9.38833
ENSDARG00000045542	lamtor4	46.447	40.8414	31.1401	34.5287	37.0065	34.7355	38.8353	35.1448	35.0902	37.1195	37.6297	37.63	35.2239	38.9567	38.2181	34.5741
ENSDARG00000045543	atp6v1f	153.035	119.013	102.052	114.608	127.092	107.698	128.616	124.789	143.286	128.197	126.121	135.089	144.513	126.235	134.581	129.577
ENSDARG00000068705	tmem168a	6.39895	4.83858	5.49373	6.25449	5.51428	6.44363	6.19209	5.25526	5.75315	5.90631	6.18648	6.41857	5.09561	5.87	5.88153	6.33976
ENSDARG00000045680	tnpo3	19.4665	20.5584	19.8407	21.2371	18.9276	19.8286	18.7123	20.5746	19.4931	19.1375	17.1749	19.4217	19.9906	20.376	20.558	19.9171
ENSDARG00000016886	dnajb9b	0.410114	0.624298	0.384107	0.276733	0.450604	0.671831	0.443436	0.7681	0.750696	0.457614	0.42967	0.787127	0.782959	0.944809	1.18412	0.797973
ENSDARG00000102008	si:dkey-72l17.6	0.0680888	0.380044	0.159427	0.103375	0.224433	0.133848	0.378622	0.278232	0.44868	0.199434	0.294259	0.120629	0.283614	0.325788	0.555085	0.273245
ENSDARG00000045560	mybpc1	0.380057	0.452773	0.526196	0.451577	4.04871	0.682145	0.581947	0.438901	0.453703	0.221257	0.272666	0.131738	0.430184	1.75698	0.572524	0.458162
ENSDARG00000007639	cnot4b	13.8518	13.0862	12.6355	11.9719	12.7546	12.0267	11.0203	12.0834	13.3007	12.3272	12.2894	12.1869	12.2681	13.444	11.7817	12.2359
ENSDARG00000039681	samm50l	14.0408	12.6095	11.1328	13.2381	12.088	11.5698	13.2624	12.4575	14.4912	14.712	13.0579	13.5281	11.9574	12.1889	12.603	11.7746
ENSDARG00000011605	dennd6b	6.7601	5.89672	6.24671	6.29306	7.72561	8.33335	7.71097	8.66134	6.77884	8.47647	8.33194	6.92956	8.56991	8.19754	9.33106	8.13287
ENSDARG00000045864	lmod2b	1.72777	3.35094	2.40932	2.37055	3.07954	3.09451	2.81111	2.15728	3.2891	3.66296	3.77115	3.50314	3.19856	3.55172	5.00814	3.50185
ENSDARG00000109251	si:dkey-4e4.1	0	0.268122	0	0.267414	0	0.0649206	0.0612146	0	0.145083	0.165826	0.2076	0.175528	0.137562	0.0702301	0.134617	0.337356
ENSDARG00000063299	pcloa	11.5766	19.835	20.9633	18.1403	23.5749	23.7766	26.3367	22.8127	19.1792	19.4784	20.5565	19.6565	26.4018	25.4612	24.8135	27.0624
ENSDARG00000098390	si:ch211-76m11.8	0.125427	0.0898501	0.124383	1.14256	0.154023	0.101526	0.0615409	0.0602981	0.243094	0.135838	0.26668	0.209141	0.245858	0.298107	0.203002	0.183036
ENSDARG00000079391	mrpl42	16.4073	12.0574	12.5054	16.3777	14.2974	10.0096	14.6817	12.4843	14.5401	11.2686	13.0701	13.231	14.6111	11.5501	11.9921	14.6136
ENSDARG00000045913	mrps10	28.9145	21.0365	16.6567	22.9479	21.5461	20.2586	22.9226	19.8527	20.9551	21.2406	20.5914	19.8229	19.5009	23.5434	23.7042	21.3123
ENSDARG00000100112	znf1118	0.211022	0.385475	0.158112	0.256305	0.185485	0.456307	0.0391144	0.172461	0.23176	0.671069	0.298464	0.149543	0.439492	0.359	0.430083	0.492712
ENSDARG00000073915	znf1085	0.691913	0.33437	0.401165	0.100046	0.579218	0.874383	0.580182	0.774161	0.434234	0.358452	0.310674	0.262677	0.411724	0.385364	0.268606	0.336569
ENSDARG00000045863	asb15b	2.01162	1.95981	2.26087	2.15824	4.28784	2.84718	3.57954	2.91815	3.04885	3.1649	2.75035	4.13412	4.44095	4.5345	4.18188	4.25657
ENSDARG00000021647	gnai1	59.4839	60.9853	58.976	61.2064	62.2611	64.29	62.1006	65.8412	62.1077	62.6381	59.2012	62.0832	65.5422	62.8155	63.843	62.4545
ENSDARG00000057974	parp12b	19.2461	11.4281	17.0668	9.50318	13.9475	15.9269	11.2498	11.8327	8.2237	9.6932	8.27391	8.08387	12.8535	9.57887	10.8496	10.5002
ENSDARG00000100995	si:dkey-16b10.1	0.420912	0.961102	1.03483	0.0532536	0.693702	1.34456	0.682666	1.23623	1.21348	0.836586	1.19892	0.652495	1.04099	0.895093	1.12594	1.1133
ENSDARG00000063008	si:dkeyp-27e10.3	6.10981	9.38494	11.7722	9.88213	11.1307	12.3628	13.5446	11.9743	10.7517	10.8406	11.7721	11.6219	11.8328	13.2438	13.0224	15.0386
ENSDARG00000068708	ifrd1	65.6983	49.3027	46.5174	44.1757	47.1494	53.6698	47.1619	49.1038	53.5053	42.2002	39.6233	42.939	48.9238	42.8305	50.9724	45.1461
ENSDARG00000015921	pwp1	4.51563	4.66594	5.01745	4.8406	4.82614	5.10414	5.003	5.28406	5.81602	6.47578	6.12873	6.491	5.64277	6.28543	5.41738	5.66112
ENSDARG00000045681	irf5	2.99839	2.26195	2.28636	1.82627	1.92417	2.73845	1.52468	1.49088	1.16568	0.732788	0.500394	0.916688	0.746046	0.677123	0.621915	0.580825
ENSDARG00000045594	shisal1a	7.55215	12.4658	12.6977	13.9065	8.39773	8.85388	12.2275	9.01645	14.59	14.8485	13.5843	14.2664	10.9911	9.77149	9.55044	14.0084
ENSDARG00000045911	tulp4a	7.27313	12.5716	15.162	14.2838	11.6517	13.2712	13.1116	12.3076	14.1334	15.3344	13.9555	16.4497	11.7028	13.92	12.2292	13.8748
ENSDARG00000045540	ppp6r2a	6.44207	6.70996	7.4649	6.83189	7.95264	7.91743	7.12121	7.53517	6.49236	7.40726	6.80484	6.52445	7.00678	7.49293	7.76524	7.29461
ENSDARG00000045595	si:dkey-14k9.3	4.95782	6.30303	5.20471	5.67981	6.88394	6.53303	8.38178	6.6232	7.35978	7.75092	7.49167	8.34916	6.41092	6.89355	7.10645	7.19519
ENSDARG00000105162	CR293509.1	14.0987	11.1671	13.2046	21.115	13.6015	12.7309	21.3525	13.7003	19.8903	14.3886	14.5008	21.3226	16.9494	13.2845	18.9227	18.3161
ENSDARG00000063481	si:ch211-214j24.15	0.22309	0.18112	0.250731	0.316123	0.31865	0.241201	0.33081	0.205114	0.196011	0.298714	0.192825	0.31619	0.232313	0.189765	0.227339	0.0976666
ENSDARG00000045847	si:ch211-214j24.10	30.4325	25.2902	19.9591	22.5125	23.4144	20.1447	18.3472	22.5238	18.4595	19.978	20.1916	19.3244	16.8558	13.3725	16.7323	16.7671
ENSDARG00000100387	si:dkey-78o7.3	3.87956	2.99221	0.87205	2.19896	4.43309	2.44044	3.4517	1.58531	1.36346	1.1688	2.56067	1.37464	0.646391	0.825011	2.53021	2.71749
ENSDARG00000105306	si:dkeyp-44b5.5	0.260162	0.422435	0.0487328	0.21066	0.285848	0.204569	0.434006	0.318931	0.171438	0.0870882	0.0408851	0	0.16255	0.11065	0	0.189827
ENSDARG00000088245	si:dkey-16p6.1	1.7567	1.66774	2.14066	0.917705	1.9924	3.08197	1.54055	1.8139	0.995787	1.18558	0.979603	1.22148	1.39658	1.14482	0.808459	1.15773
ENSDARG00000089814	znf1042	0.199016	0.245247	0.199709	0.187047	0.171808	0.391223	0.210794	0.20331	0.171737	0.249824	0.245739	0.151108	0.177637	0.12092	0.217293	0.176329
ENSDARG00000070230	aldh1l2	4.24796	6.315	5.78507	7.78576	5.67651	7.44782	8.89537	6.02856	7.0864	6.86013	7.03663	7.01739	6.43212	6.10374	6.90279	8.5949
ENSDARG00000098514	si:ch211-59d8.3	0.677921	0.370449	0.976816	0.422253	0.859443	0.615067	0.531627	0.213092	0.171817	0.130922	0	0.0923875	0.0543035	0.110895	0	0.0380496
ENSDARG00000006215	akr1b1.1	1.02477	0.924421	1.13752	0.589043	0.847934	1.08185	1.59463	1.08566	0.75032	0.667018	0.775404	0.762077	0.658726	0.32285	0.528591	0.535408
ENSDARG00000016691	cd9b	73.9132	55.216	57.4559	53.3056	44.8953	35.1284	48.6412	43.0044	57.3225	55.8978	55.7665	53.055	41.983	40.3958	40.9361	35.3797
ENSDARG00000041665	mkrn1	30.5975	29.2151	28.4477	31.7719	28.8604	31.253	30.298	30.8423	28.0669	29.1108	27.7486	30.0035	26.9719	27.6266	26.2494	26.034
ENSDARG00000098515	si:dkey-16p6.1	0.264384	0.268306	0.577775	0.392476	0.484143	0.398453	0.163351	0.252083	0.483942	0.486757	0.927917	0.562074	0.422147	0.374818	0.395148	0.205768
ENSDARG00000045598	akr1b1.2	8.51554	8.28179	7.85091	7.13765	8.38165	7.36722	6.70004	6.7057	5.65041	5.30765	4.94869	4.83241	4.06431	4.05561	3.8869	4.0128
ENSDARG00000087319	tmem121b	1.80005	3.90425	4.066	3.94753	2.71459	4.42315	4.3015	3.87611	4.0702	3.63309	4.67312	3.79874	4.2635	4.29702	3.84852	4.40379
ENSDARG00000016010	nup107	10.425	10.1429	9.4728	10.8664	9.74664	10.5757	10.4817	9.81948	10.3466	11.0255	9.05584	10.1243	9.98453	10.1949	9.55148	9.24658
ENSDARG00000045910	tmem181	15.206	16.4856	15.6036	17.7667	15.8171	16.5793	16.6147	17.4865	18.5027	17.9754	16.7472	19.2295	16.7215	17.2505	16.554	17.7035
ENSDARG00000089304	si:dkeyp-4f2.1	0.179893	0.273843	0.522304	0.145664	0.355776	0.22986	0.15005	0.275662	0.316115	0.255928	0.113083	0.286837	0.280995	0.497318	0.238315	0.433155
ENSDARG00000045683	ccdc87	0.233672	0.632371	0.492422	0.33506	0.556275	0.88042	0.397034	0.397858	0.384954	0.391104	0.33662	0.310489	0.486665	0.207049	0.198436	0.269957
ENSDARG00000007018	ms4a17a.6	7.09491	2.1462	3.2586	1.93339	4.57229	6.10184	2.08644	2.23016	1.27372	1.37019	0.964889	1.45035	0.710406	1.08806	1.11231	0.796431
ENSDARG00000045846	osgep	7.90775	6.27095	7.48723	9.0973	8.16621	8.40956	9.53143	7.46037	7.68825	6.76237	7.40201	6.89005	9.6746	7.71895	7.30978	7.15719
ENSDARG00000024874	dock4b	9.41925	12.3858	13.6625	11.4378	11.8722	12.8588	12.1248	12.0365	11.5701	11.0478	11.7477	12.6005	11.9257	11.5172	11.4955	11.2844
ENSDARG00000095695	ms4a17a.10	23.0447	8.63401	12.7994	5.96683	8.90613	9.67914	7.63656	7.25422	6.91595	5.38195	6.68511	5.93419	5.44128	3.91763	3.34506	3.27494
ENSDARG00000086650	ttc41	0.0788696	0.240119	0.332407	0.419099	0.0866563	0.271321	0.14619	0.0201429	0.281516	0.379518	0.34085	0.174662	0.266923	0.0209651	0.0602789	0.302123
ENSDARG00000092775	BX640547.1	0.255826	0.259621	0.239603	0.414297	0.787034	1.05609	1.75451	0.784039	0.16858	1.11328	1.56795	0.861145	0.799206	0.652834	0.677817	0.746654
ENSDARG00000056152	fam3c	4.76516	3.46351	4.34235	3.84543	3.78521	3.32285	4.98323	3.71677	3.71292	3.4489	3.2636	2.70949	3.75514	4.07389	3.08416	3.12451
ENSDARG00000045580	lum	0.468704	0.107407	0.169928	0.183639	0.863835	0.133748	0.154138	0.0463372	0.232475	0.189795	0.142564	0.267864	0.220424	0.337601	0.138667	0.0992874
ENSDARG00000099520	CU571163.1	5.3925	4.95945	2.6831	2.55846	3.33275	2.65012	2.03031	2.58228	0.370152	1.41025	0.264826	0.149275	1.9303	1.07507	1.3738	0.614787
ENSDARG00000058244	il17ra1a	1.58747	1.02732	1.0343	1.00132	1.76948	1.80906	1.49257	1.36319	0.909642	0.962681	0.903896	0.876341	1.10207	1.22313	0.703351	0.889708
ENSDARG00000095997	znf1112	1.91775	1.54811	1.30628	1.63226	1.34087	1.49938	1.41379	1.78103	2.05834	2.11554	1.71238	2.27792	1.95164	1.94641	1.90986	1.43109
ENSDARG00000056145	si:dkey-159a18.1	0.169906	0.492647	0.363729	0.319375	0.400029	0.333998	0.764836	0.148776	0.426522	0.589065	0.743817	0.645029	0.556065	0.412931	0.519426	0.247944
ENSDARG00000003822	ankrd16	9.5092	7.53082	5.9097	9.13006	7.81161	8.47301	9.84254	9.26045	10.2485	11.4163	10.6493	12.0448	9.30077	8.88249	10.3243	11.3478
ENSDARG00000078745	pnpla8	17.6224	18.9264	16.9674	19.2163	18.3637	18.7578	17.3941	21.5547	20.8947	20.9144	19.6839	18.8829	20.655	19.6197	21.2194	21.6801
ENSDARG00000045909	dynlt1	14.9172	12.4472	15.4615	12.4814	15.9529	15.2485	16.4671	15.5777	12.8881	12.872	13.0237	10.6299	12.7723	14.4512	13.5123	15.0929
ENSDARG00000105458	si:dkeyp-81f3.4	1.16296	0.758705	1.01141	0.588546	1.27777	0.816472	0.846851	0.594025	0.821085	0.556135	0.652719	0.956591	1.03803	0.176649	0.507903	0.78794
ENSDARG00000094484	si:ch211-162i8.4	0.0474516	0.144467	0	0.288171	0.0521364	0.699598	0.131932	0	0.312689	0.635369	0.410143	0.0840676	0.840026	0.454089	0.338488	0.207738
ENSDARG00000096186	si:dkey-247i3.5	0.213964	0.398086	0.701383	0.649694	0.744445	0.841213	0.727094	0.364301	0.822468	0.954979	0.700519	0.947672	1.00264	0.947929	0.872156	0.884672
ENSDARG00000012066	dcn	39.5229	35.2002	39.4105	32.993	28.7184	27.2306	24.0459	23.6133	27.6199	29.0272	28.7448	25.9778	20.4639	24.5772	21.0341	18.7707
ENSDARG00000062983	fbxo18	4.1188	4.27544	4.32052	4.39518	4.64181	5.10091	4.58069	4.54429	4.80791	4.86502	4.46623	4.87861	4.70573	4.50456	4.19725	4.67966
ENSDARG00000099099	CABZ01015815.1	1.35875	1.13324	1.30184	0.924746	1.80177	0.75218	1.41848	1.67525	0.994851	0.856083	0.319069	0.657145	0.28461	1.18733	0.907169	1.31048
ENSDARG00000105694	CABZ01015815.3	0.320218	0.487452	0	0.162055	0.527748	0.944219	0.296773	0.490691	0.175843	0	0	0.283657	0	0.17024	0	0.233647
ENSDARG00000105800	CABZ01015815.5	1.3705	2.05843	2.0024	1.66459	2.46952	2.26305	2.13386	2.29612	2.22767	2.52323	3.01528	2.08811	3.02557	2.79786	1.67592	1.99997
ENSDARG00000105743	CABZ01015815.4	0.793349	1.87861	1.11456	1.33832	2.17919	0.779776	1.1029	2.16125	2.17828	2.32374	2.49353	1.87405	2.47844	1.40592	1.07795	1.7366
ENSDARG00000098776	BX640547.2	0.248985	0.463244	0.155464	0.273013	0.341959	0.346695	0.307674	0.105982	0.0683635	0.277822	0.326072	0.477874	0.302491	0.308864	0.338303	0.317926
ENSDARG00000017366	prdm4	8.30532	9.43996	8.83175	9.41503	9.46223	10.1475	10.1841	9.81596	10.7774	9.60229	10.2207	10.232	8.94139	9.10259	8.56768	8.96877
ENSDARG00000025073	rpl18a	366.655	255.912	234.941	310.022	364.821	345.646	266.198	328.224	239.542	228.7	222.228	247.793	287.852	280.143	275.23	247.059
ENSDARG00000003570	hsp90b1	72.8816	54.6231	55.9142	47.7304	45.4135	50.5938	44.7936	46.8699	47.2464	46.3266	41.6711	42.6102	46.9785	47.7509	41.7556	45.946
ENSDARG00000096011	si:dkeyp-4f2.3	0.0883705	0.179363	0.165533	0.447223	0.679666	0.434293	0.0819004	0.270832	0	0.221862	0.277753	0.156562	0.368095	0.37585	0.180107	0.128959
ENSDARG00000077926	si:dkey-48p11.3	3.6799	3.44273	3.28498	3.20085	2.84288	4.12558	3.67692	2.58452	4.79932	3.80135	4.78909	4.58401	3.95178	4.27957	3.86717	5.0764
ENSDARG00000105675	BX005417.3	4.02362	1.84408	2.67439	2.10195	3.28	3.44449	1.08262	1.85633	1.4255	0.21724	0	0.344925	0.54064	1.65609	0.529065	0.757635
ENSDARG00000033413	acot18	6.86626	5.31319	6.21647	5.00959	5.12374	4.72416	4.50751	4.96855	5.81288	4.95604	4.83324	5.75284	5.03487	5.11052	5.30609	4.92647
ENSDARG00000089296	si:dkey-240n22.6	10.7198	12.5546	12.0767	8.55769	12.948	6.97992	12.7699	13.1174	6.95693	3.46607	0.0425414	7.40964	0.0187928	6.4858	6.9792	9.61252
ENSDARG00000101236	cep83	2.65895	2.48949	2.1208	2.36137	2.90262	2.64719	2.65506	2.12049	3.08982	2.65586	3.03286	2.64409	3.25119	2.77248	2.72708	3.04158
ENSDARG00000061544	ano6	1.13884	1.94824	2.04182	1.51495	1.98416	2.38263	1.38717	1.5623	1.94761	1.60658	1.54682	1.65733	1.18592	1.74716	1.26	1.56694
ENSDARG00000104584	si:dkeyp-4f2.3	0.623012	0.684942	0.82663	0.683134	0.741564	0.867501	0.817981	1.06076	1.59655	0.999305	0.530334	0.873809	1.62192	0.93845	0.846504	1.17433
ENSDARG00000090366	znf1065	0.890138	1.36958	1.23709	0.755642	1.10422	1.27003	0.904802	0.850678	1.19837	1.20149	1.083	1.22091	2.15288	1.28231	1.11192	1.29898
ENSDARG00000076690	avpr2l	1.6757	0.695684	0.856057	1.69607	1.59008	1.49731	0.42355	0.855931	1.0875	1.08362	1.25685	0.742189	0.951806	0.971857	1.08667	0.778067
ENSDARG00000101363	ano2b	5.41721	7.81507	7.96059	7.49386	8.55113	9.32045	9.73747	9.86514	6.92805	6.42741	8.47304	8.08249	8.73366	8.76521	9.99722	9.00371
ENSDARG00000093165	si:dkey-16p6.2	0.197782	0.200716	0.277859	0.200186	0.434616	0.194398	0.320777	0.0505123	0.325827	0.0827582	0.116557	0.219	0.308937	0.105148	0	0.0721557
ENSDARG00000073881	slc41a2b	8.19364	8.78764	8.69143	8.41889	7.43395	7.44335	7.10475	7.70461	6.1015	7.0128	7.51129	6.87322	7.40118	7.6561	6.54692	7.33723
ENSDARG00000100412	si:ch211-171l17.14	0.35694	0.24149	0.260015	0.334517	0.319554	0.389815	0.318555	0.418663	0.145192	0.0774435	0.18698	0.117106	0.0550661	0.0983958	0.0808308	0.106106
ENSDARG00000088836	si:ch211-76m11.5	0.706504	1.13284	0.88668	0.915318	0.931507	1.41661	1.12622	0.692879	0.915603	0.733148	0.632865	0.976308	0.956425	0.676089	0.90715	0.866041
ENSDARG00000037960	lrrc17	1.59592	1.38822	1.47336	1.66147	0.751492	1.12044	0.866315	0.722015	1.30205	1.29741	0.859895	1.77723	0.498569	0.654521	0.743459	0.648772
ENSDARG00000094215	BX005417.1	0.38647	0.666745	0.253373	1.6429	0.594475	0.987631	0.680531	0.315847	2.20714	2.68441	2.45975	1.74596	6.84159	9.45127	6.22252	3.72224
ENSDARG00000095013	si:dkey-240n22.3	0.387172	0.144759	0.171767	0.247502	0.33584	0.140202	0.264398	0.228989	0.179041	0.272851	0.352261	0.324916	0.297079	0.346671	0.51914	0.2825
ENSDARG00000096188	CT027801.2	1.05385	2.49546	1.97404	4.26665	0.771931	0.690548	0	1.43546	0.385806	2.64579	2.2082	0.933527	0	0.747025	2.50582	3.07577
ENSDARG00000096005	CT027801.1	0.36775	0.746411	0.344429	0.744441	1.21217	1.08438	0	0.751371	0.807781	1.84654	1.73379	0	0.382953	0	1.87377	1.8783
ENSDARG00000102461	CR354372.1	18.8778	36.0766	44.7758	32.2591	28.0146	33.2542	40.4446	33.0603	44.9665	46.1636	48.3534	43.6521	21.4454	31.803	28.4813	28.8006
ENSDARG00000027249	btg1	115.675	119.485	113.445	114.579	80.766	87.8264	75.3616	77.2427	101.151	97.4722	93.1722	93.259	70.2429	70.0254	70.8816	71.6183
ENSDARG00000006396	nrcama	10.3444	20.0413	23.2814	21.7492	21.4397	23.8779	24.1418	23.5689	21.7063	22.8881	24.1752	22.6583	24.3349	25.0142	23.175	28.3384
ENSDARG00000005451	gdi2	167.382	142.183	131.663	142.567	147.528	148.383	140.685	148.747	147.162	140.192	133.639	140.471	140.083	137.866	134.14	131.352
ENSDARG00000093924	BX890562.2	0.666114	1.35199	0.873421	0.269684	0.146376	4.58303	0.864281	4.35512	3.21893	0.445957	0.942133	1.06211	2.7746	1.69983	2.57944	3.11059
ENSDARG00000092241	znf1009	1.11044	2.33629	2.53665	1.78186	1.75572	2.23614	2.3093	1.82612	1.99296	2.58388	2.10688	2.35119	2.34091	2.13104	1.79399	2.50976
ENSDARG00000034375	chst11	8.33244	12.9051	11.4206	11.3135	9.60168	12.0708	10.2786	12.101	12.0211	12.8043	13.2087	12.2932	11.3072	11.9776	12.1598	13.134
ENSDARG00000079698	asb13a.1	12.8863	12.0716	9.17685	10.7663	13.614	11.6166	12.4375	11.256	10.9705	10.9437	13.4509	12.1243	12.228	12.6478	12.6267	10.6265
ENSDARG00000102027	si:dkey-172k15.11	1.67182	2.20102	2.03131	1.43298	1.91962	1.85047	2.59632	2.69263	2.13386	1.65117	1.56218	1.86785	1.85072	1.82565	1.88784	1.95615
ENSDARG00000099945	CU467646.5	0.733723	0.658025	0.655231	0.94989	0.806162	0.939199	0.885586	0.766987	0.768348	0.742544	0.375416	0.816216	0.657443	0.743865	0.921581	0.933769
ENSDARG00000105689	znf1009	3.01435	2.77713	3.10942	2.68543	3.55615	2.23915	3.83645	3.73217	2.15112	2.05761	1.42987	2.11646	1.24401	2.42228	2.61878	3.22311
ENSDARG00000105831	znf1009	2.74322	2.08188	2.45755	1.90738	2.883	2.6025	2.58659	2.04698	2.43644	1.8166	1.78064	2.26097	1.14265	2.00372	2.21206	2.55855
ENSDARG00000095717	si:dkey-172k15.6	0.232303	0.198526	0.19467	0.173252	0.456742	0.324468	0.16997	0.76191	1.03396	0.521828	0.355464	1.13721	0.229175	0.871011	1.10888	1.13298
ENSDARG00000096001	si:dkey-240n22.8	2.69419	1.39287	1.14264	1.74936	1.28461	1.04925	1.60181	1.8695	1.95403	2.21213	2.0371	1.08071	2.8585	1.67556	1.45045	1.55781
ENSDARG00000021239	apaf1	4.92281	7.21783	7.1572	6.0545	8.0818	9.33962	10.4245	8.50843	3.25339	3.70057	3.99185	4.37343	5.75221	5.61472	5.58531	5.66982
ENSDARG00000104678	CU467646.7	0.836363	1.19003	1.5505	0.977436	1.56314	1.42377	1.39044	1.33887	1.29734	1.09679	0.697833	1.22969	0.772173	1.31101	1.27405	1.45957
ENSDARG00000102480	BX005417.2	0.644822	0.817985	0.939448	0.870214	1.16113	0.686607	0.780215	0.878315	0.688519	0.374742	0.534826	0.571199	0.429001	0.685625	0.456322	0.692672
ENSDARG00000095696	trpm2	0.256206	0.271825	0.250866	0.271108	0.435046	0.125911	0.194275	0.178455	0.0895314	0.0487295	0.0183015	0.134109	0.0363815	0.0990611	0.130543	0.229427
ENSDARG00000045481	gsap	3.05287	3.04131	2.57072	2.26787	3.50813	4.95518	2.75148	2.83262	3.50668	3.35176	2.83898	2.2081	2.01244	2.23352	2.34039	2.98366
ENSDARG00000004794	ccdc146	0.460943	0.807985	0.824177	0.805852	0.805717	0.370683	0.368941	0.299657	1.19657	0.736425	0.921942	0.779509	0.523634	0.556943	0.789987	1.13128
ENSDARG00000045482	stk38l	23.6834	25.3814	26.4371	24.6225	23.5034	24.8591	22.8811	23.6605	25.3485	24.1943	24.6126	25.4673	22.6527	21.2915	21.758	22.4736
ENSDARG00000099870	tnni4a	0.230077	0.298348	0.215487	0.155249	0.407276	0.100507	0.296155	0.378678	0.322878	0.224634	0.210917	0.283066	0.306141	0.285408	0.182357	0.251813
ENSDARG00000021590	magi2a	3.44972	7.88643	10.657	9.02011	6.84701	8.05748	7.41705	7.04832	7.85247	7.7451	9.50189	7.89428	9.47334	10.2645	8.98702	10.9683
ENSDARG00000094558	si:dkeyp-53e4.1	0.0783663	0.159058	0	0.198297	0.215258	0.115538	0.108943	0.200143	0.0430338	0.131164	0.123155	0	0.204015	0.291638	0.0798589	0.0857699
ENSDARG00000045843	apex1	17.9785	16.4781	13.9233	16.1702	16.6924	17.6709	15.6132	19.1669	15.4664	14.317	14.9991	14.9425	16.3192	13.5618	16.236	14.6426
ENSDARG00000096000	si:dkey-29j8.2	0.658964	0.367807	0.5246	0.333487	0.434414	0.615307	0.244287	0.504888	0.578979	0.716903	0.880242	0.466981	0.994999	0.56053	0.470061	0.673139
ENSDARG00000022424	slc26a5	9.71023	9.9108	9.61613	7.89268	8.28217	12.2084	7.93245	11.1147	8.76813	8.53012	7.6737	6.54574	12.6251	12.3778	7.07609	6.88186
ENSDARG00000031737	pthlha	0.525772	1.1613	1.12969	0.626074	0.883511	3.13106	0.802574	2.87515	1.56249	0.957646	1.19079	1.53421	2.28665	1.54558	2.04859	2.32434
ENSDARG00000019861	fgl2a	2.15405	1.13559	1.25763	1.55731	1.10652	0.962363	0.907427	1.17171	2.82659	1.89629	1.45077	1.5364	0.52436	0.684131	0.855224	0.285764
ENSDARG00000059043	ntf3	0	0.0669678	0.370825	0.133582	0.217511	0.19458	0.122315	0	0.362369	0.220895	0.311109	0.233818	0.20615	0	0.201737	0
ENSDARG00000039185	nfyba	62.1753	53.8374	45.8551	57.4533	61.8834	60.3076	60.9476	65.1242	52.3891	52.0323	54.4427	57.6407	63.6316	59.9537	62.9107	62.5852
ENSDARG00000102635	znf1037	0.427456	0.315489	0.291163	0.511316	0.426962	0.267364	0.576233	0.198491	0.554821	0.260162	0.610689	0.654034	0.485594	0.413186	0.395998	0.595433
ENSDARG00000020101	psmc2	71.5294	50.4935	44.9196	52.1272	49.1796	47.4266	46.4271	52.5134	49.532	49.1464	47.7458	51.764	44.8434	45.7365	45.8601	44.6546
ENSDARG00000099652	xpot	17.4152	22.3813	23.4434	24.4155	20.515	22.5128	23.0011	24.7416	25.1768	21.9826	22.4324	26.4191	25.1397	25.7104	24.8575	25.9077
ENSDARG00000059196	CU467633.1	0.219621	0.111439	0.15427	0.22229	0.0603258	0.431727	0.101771	0.11218	0.0603009	0.137845	0.0862848	0	0	0	0	0.0400615
ENSDARG00000020749	caprin2	2.60934	2.07497	2.22502	2.62135	1.54045	1.58858	1.47985	1.57154	1.60398	2.13478	1.80551	1.82844	2.04805	1.49075	1.8653	1.73341
ENSDARG00000113192	si:dkey-29p23.2	0.22309	0.1698	0.313414	0.225802	0.245115	0.438547	0.155067	0.227904	0.490028	0.326718	0.175296	0.395237	0.406547	0.118603	0.511513	0
ENSDARG00000009262	FAR2	4.27847	12.2437	14.9086	14.7129	11.6208	10.3695	12.8562	12.3522	12.7834	11.9202	15.1388	15.0893	11.8717	13.7606	11.8071	15.3762
ENSDARG00000075281	tbc1d30	9.59196	14.2864	17.2734	14.9581	11.6171	12.144	14.3645	12.4788	14.3614	15.1997	15.1369	15.2197	13.6169	12.6049	13.2845	14.3044
ENSDARG00000094023	AL935183.1	5.10595	3.40512	2.4594	1.47658	4.80862	2.581	2.29846	3.72581	1.76243	2.56379	2.52187	1.55074	2.43064	4.18812	3.56791	3.40622
ENSDARG00000045493	slc35e3	4.79759	5.66258	5.66553	3.69471	6.07339	5.79188	6.33119	4.90111	6.70088	6.63337	5.85953	5.77422	7.00516	5.10117	5.68608	5.63134
ENSDARG00000070314	cald1a	9.13933	13.071	15.4942	14.0903	9.57556	9.66522	10.0785	10.8729	14.9927	13.2314	14.6051	15.2352	6.70618	12.4238	8.33097	9.7636
ENSDARG00000045524	lamb1b	4.6481	6.38794	5.37347	7.11458	3.71544	3.67229	4.54254	3.9074	4.21466	4.61056	4.37878	4.90273	1.82004	3.28584	1.69073	2.19014
ENSDARG00000043781	psmb10	33.691	21.5	20.2472	18.6156	16.0055	24.648	15.8741	13.7264	20.7839	20.1789	17.6662	19.9748	21.9923	18.6364	16.5054	14.2691
ENSDARG00000097086	si:dkey-172k15.4	1.22148	1.44889	1.3966	2.1997	1.51637	3.80445	1.77894	1.89607	2.07326	2.40287	1.8822	2.16404	2.47788	2.56382	2.27934	2.53487
ENSDARG00000097215	si:dkey-172k15.3	1.06916	0.930016	0.899178	0.97173	1.55829	1.35111	1.39532	2.49652	1.55765	1.69818	1.61163	1.33365	2.11311	1.11361	1.93446	1.30549
ENSDARG00000058127	hcfc2	5.26204	5.63981	5.00379	6.95642	5.81105	5.69978	7.09124	5.12875	6.28042	6.8301	7.50999	8.29987	6.31829	6.59412	7.16793	7.91397
ENSDARG00000087518	si:dkey-261p22.1	0.462823	0.214943	0.411433	0.198495	0.396471	0.439485	0.261725	0.400687	0.180923	0.131295	0.0862944	0.125079	0.171544	0.20018	0.183859	0.125922
ENSDARG00000045685	cntn1b	39.2726	41.5919	45.7911	42.2138	37.1199	31.7999	41.046	43.3604	43.4075	44.9775	45.0712	44.0935	39.9283	41.3812	42.7417	42.4877
ENSDARG00000045708	adm2a	0.580658	0.824981	0.833881	0.509354	1.78636	1.36974	1.68619	0.909554	1.23293	1.29582	0.942936	1.0973	1.73337	2.55192	3.86589	2.71153
ENSDARG00000111465	znf1104	0.340205	0.627731	0.0289665	1.6591	0.509718	0.182392	0.859901	0.695092	0.101901	0.077647	0.0729056	0.191776	0.0966189	0.164424	0.315168	0.293364
ENSDARG00000070126	si:dkey-22l11.6	0.99518	1.00994	0.699053	0.65473	0.437373	0.586893	0.691738	0.406662	1.20228	0.208208	0.273691	0.176311	0.621793	0.370354	0.405654	0.617213
ENSDARG00000045765	asb13a.2	3.62319	3.8563	4.09694	4.65112	4.078	4.56008	6.51108	6.00345	4.61011	6.21215	4.96483	4.54028	5.24535	6.10756	4.90792	5.73868
ENSDARG00000023766	gnsa	32.7027	31.0328	28.1676	31.515	30.6816	28.4645	28.2419	31.0763	31.3686	31.7217	29.722	31.5318	27.5312	28.3087	26.1573	28.8197
ENSDARG00000102716	AL645691.2	0.555828	0.873404	0.587751	0.725915	0.433402	0.528696	0.747773	0.567821	0.787678	0.79526	1.22571	0.762373	1.00824	1.31545	0.475057	0.431725
ENSDARG00000032653	sinhcaf	10.5796	9.76181	9.54066	8.77863	5.14848	4.41975	4.24837	3.89499	5.466	6.6372	7.00947	5.14344	4.39465	4.3325	4.83443	4.58703
ENSDARG00000019396	rergla	29.147	25.4902	22.7489	23.9746	17.3363	11.5482	10.6796	14.3879	19.4798	18.9401	18.1682	21.1156	15.5289	14.5747	13.9684	11.1281
ENSDARG00000102904	si:ch211-246b8.2	0.158996	0.161355	0.0971173	0.139938	0.21267	0.122303	0.166575	0.112993	0.13666	0.086777	0.0814781	0.0796066	0.0863838	0.117605	0.0986235	0.126099
ENSDARG00000045842	zgc:113263	1.2395	1.53057	1.54245	1.59672	1.79043	1.8743	2.0806	1.62929	1.76113	1.76267	1.61417	1.73527	2.66271	2.5437	2.05807	2.32741
ENSDARG00000095332	si:dkey-14d8.1	0.088634	0.236116	0.321676	0.280348	0.170423	0.294022	0.31831	0.282958	0.231193	0.213252	0.356932	0.284614	0.242283	0.318069	0.372579	0.315275
ENSDARG00000101047	rtcb	31.6802	23.1648	21.0288	23.2171	24.8335	24.6756	23.1978	23.3951	17.1506	13.6625	13.7675	16.5136	15.7558	19.4641	17.4743	16.5461
ENSDARG00000018618	cpsf6	28.2452	27.8577	26.8032	28.0821	24.7602	28.4659	26.5591	24.986	24.3728	26.6588	27.8369	29.3047	25.5	26.1728	26.1338	27.1662
ENSDARG00000003512	anks1b	33.1841	35.1358	36.5074	35.1186	36.7997	39.6841	38.6134	34.5749	36.4101	35.0988	34.546	35.5102	33.0139	33.0298	32.7197	34.3254
ENSDARG00000033443	mdm2	8.28656	7.287	7.08176	6.91905	5.85728	6.43386	6.15061	5.6868	7.10947	6.99543	7.76508	7.46894	6.36328	7.4806	7.09551	6.73427
ENSDARG00000003789	dennd5b	25.8426	34.7041	37.4723	31.085	24.3298	25.6602	26.5392	25.115	32.0164	32.5139	32.3673	33.5913	25.627	26.5013	26.5528	27.7425
ENSDARG00000100780	slco1e1	1.42672	1.53653	1.60895	1.29671	1.4716	1.31646	1.56513	1.01133	2.68616	1.73004	2.63106	2.03759	1.91019	1.64084	1.57258	1.38093
ENSDARG00000062968	sbf1	12.8979	16.5259	17.4862	16.6315	16.6729	18.7857	18.2781	17.625	17.2859	15.8659	17.0389	17.4646	16.3898	18.0171	17.1173	18.0404
ENSDARG00000104108	slco1d1	13.3011	14.7861	12.5567	11.5793	8.34108	6.29776	9.30915	7.77699	12.7039	13.945	14.9711	13.6182	6.58418	8.97134	7.88702	6.11009
ENSDARG00000099825	zgc:174944	0.304017	0.231396	0.124573	0.173088	0.229647	0.242788	0.281759	0.135878	0.229552	0.461139	0.716656	0.403959	0.791464	0.282848	0.251719	0.152506
ENSDARG00000045788	avpr1ab	1.33738	0.858647	0.907472	1.24313	0.989605	1.2206	1.22681	1.28259	1.61868	1.15346	1.45834	1.28139	0.795808	1.00121	1.4741	1.0953
ENSDARG00000115094	CABZ01087415.1	0.0731083	0.10387	0.178028	0.177593	0.176718	0.158087	0.162614	0.0746859	0.176645	0.195782	0.264251	0.297901	0.152261	0.186563	0.178802	0.202705
ENSDARG00000032765	net1	3.43742	1.4678	2.26944	1.7301	1.93999	2.41857	2.40237	2.24512	1.38219	1.99637	1.97778	2.44595	0.978013	1.71762	1.43561	1.19238
ENSDARG00000045789	srgap1b	11.055	14.3752	12.7071	17.2239	14.5638	16.0452	15.1544	14.7482	16.9741	15.3548	17.2985	16.578	15.6982	13.3719	14.1581	15.9046
ENSDARG00000013476	arhgef39	0.948466	0.427794	0.740266	0.426665	0.376316	0.621493	0.268591	0.538296	0.376161	0.242531	0.248423	0.373411	0.274354	0.112054	0.483265	0.307577
ENSDARG00000099833	fbxo7	43.6531	21.7756	24.7845	25.2063	24.7478	32.0587	21.2171	23.3872	20.8174	21.0126	19.9229	21.8422	18.3283	20.5466	18.6885	19.997
ENSDARG00000045525	tmcc3	9.48286	7.82551	10.0506	8.17165	8.27333	10.508	7.2585	7.13706	10.0168	7.88532	8.71688	7.72243	7.92506	7.7495	8.45297	8.46166
ENSDARG00000045483	lrtm2a	22.3443	35.2788	39.1672	39.1374	32.4064	31.1168	34.6593	29.8426	39.8326	40.4296	44.4293	44.4616	28.8034	32.8614	30.1521	36.108
ENSDARG00000092759	si:dkey-61p9.9	0.227768	0.105067	0.135752	0.104789	0.364007	0.407039	0.115141	0.126918	0.523044	0.519848	1.18772	0.440209	1.33685	0.55041	0.464212	0.166191
ENSDARG00000092471	si:dkey-7j22.1	0.261318	0.636466	0.195797	1.00508	0.17227	0.513694	0.290622	0.160174	0.401798	0.218687	0.1232	0.277778	0.489817	0.166712	0.319554	0.419475
ENSDARG00000103870	CU855889.2	3.5364	1.45987	1.51572	3.21538	5.26852	2.59219	2.61087	2.20436	4.01559	6.37041	4.99236	3.76977	4.18193	5.67212	5.43617	3.36755
ENSDARG00000088640	znf1115	1.40414	0.542845	0.187871	0.676764	0.661185	0.197159	1.3633	0.341532	0.220304	0.167867	0.052539	0.0592295	0.487395	0.213284	0.204412	0.487871
ENSDARG00000117156	si:dkey-7j22.4	0.156907	0	0.293913	0.317628	0.430995	0.154222	0.145419	0.240439	0.172327	0.328274	0.123291	0.416975	0.571877	0.333671	0.479686	0.343461
ENSDARG00000039356	zgc:194209	2.70881	4.14943	4.21243	3.5953	2.16199	2.51177	3.41047	1.95797	3.95734	5.73143	5.14049	4.77643	3.00708	3.42366	2.68228	3.13254
ENSDARG00000090192	si:dkey-16p6.1	0.19843	0.201374	0.139385	0.485368	0.163515	0.292553	0.0306503	0.236497	0.0363218	0.110706	0.220885	0.102535	0.223853	0.123075	0.0842539	0.120654
ENSDARG00000109466	si:dkeyp-77c4.5	0.170964	0.347	0.320244	0.346084	0.250457	0.728169	0.0528155	0.23287	0.0625883	0.190765	0.268674	0.252406	0.237375	0.181782	0.464587	0.374231
ENSDARG00000113564	znf1107	0	0.364792	0.144285	0.311853	0.112842	0.201891	0.190366	0.419675	0.112796	0.601637	0.322799	0.181953	0.267371	0.382205	0.209317	0.374685
ENSDARG00000096046	BX649307.1	3.49732	1.53479	2.12467	1.72208	2.07708	2.41553	1.31403	2.22092	0.311434	0.474613	1.26262	0.75357	0.590578	1.30654	0.481612	0.758649
ENSDARG00000023026	pkp2	2.67363	1.72664	1.95773	1.82048	1.73585	0.955595	1.17136	1.14219	1.54827	1.66793	1.73796	1.8301	1.08835	1.21465	1.63473	1.11728
ENSDARG00000116587	znf980	0.320581	0	0.225189	0.121679	0	0.0393871	0.0742775	0.245624	0.0440108	0.201212	0.0314876	0.0354973	0.208646	0.127825	0.20418	0.175434
ENSDARG00000045822	tnnt2e	0.480055	0.60897	0.374677	0.607362	1.53839	0.629123	0.741512	0.286074	0.659039	1.07131	0.597247	0.389807	0.708192	10.5064	1.22299	0.700544
ENSDARG00000045687	pdzrn4	5.42719	7.52812	7.56068	8.75041	9.19921	10.6687	10.2872	10.4199	7.27845	7.87402	7.84322	8.31052	8.77553	8.78641	8.72661	8.77557
ENSDARG00000109358	trhde.2	6.33935	13.4669	16.6821	13.0722	10.3439	13.508	12.0135	11.1158	15.6133	15.8561	17.806	16.8466	12.858	14.5876	13.4505	15.8786
ENSDARG00000045900	agbl5	15.5753	20.1817	17.2514	22.9615	19.2459	22.8745	22.3428	21.8378	19.9569	21.8752	23.1999	23.8148	18.1702	19.801	16.9761	19.2209
ENSDARG00000042469	ndufa12	229.405	187.987	161.979	182.427	166.465	147.37	185.983	188.652	153.838	164.23	157.571	169.787	185.008	162.918	179.445	173.747
ENSDARG00000096118	ost4	89.8066	62.5633	62.3344	67.364	70.3133	68.5614	69.7878	75.8363	56.2274	56.0546	55.1459	65.9476	78.1918	79.8391	61.9534	60.391
ENSDARG00000026855	cacna2d4a	0.246881	0.250544	0.404644	0.374823	0.406883	0.424651	0.143004	0.346787	0.305036	0.309909	0.460726	0.191357	0.610583	0.360942	0.597511	0.337757
ENSDARG00000104968	si:ch211-227e10.1	0.0426274	0.0173039	0.0239545	0.0431456	0.0843047	0.0837963	0.0632103	0.0522567	0.299626	0.221175	0.194271	0.098177	0.30185	0.271949	0.260636	0.261266
ENSDARG00000015966	yaf2	22.0525	24.2134	20.9361	18.5948	22.1339	23.9118	23.4462	22.1181	15.4726	16.9987	16.618	14.7918	18.887	17.9684	18.3463	16.6522
ENSDARG00000014395	selenoo2	0.158492	0.536143	0.173181	0.2941	0.63851	0.389451	0.269294	0.269853	0.406157	0.420014	0.622684	0.444587	0.852726	1.09538	1.04982	0.424026
ENSDARG00000045790	KICS2	8.01806	6.47639	5.74714	6.54211	8.2703	8.3634	7.54476	8.85974	6.24509	6.98391	5.33596	8.44339	6.90114	6.39407	7.50377	8.62632
ENSDARG00000059064	rassf3	1.89241	1.79245	1.37854	1.48977	0.877904	1.11602	0.896417	0.687377	1.10847	0.87983	0.79306	0.856799	0.832051	0.715435	0.899946	0.460266
ENSDARG00000045691	zcrb1	3.12857	3.26236	2.36564	2.06265	3.59513	2.08765	4.36256	3.19608	2.67947	2.18583	2.16512	2.28828	3.16824	2.65513	2.42768	2.57596
ENSDARG00000045692	pphln1	13.2213	13.1301	13.8943	13.5253	12.4425	17.0857	14.2999	14.0272	11.6911	11.9174	12.9693	11.9375	13.8858	11.6196	12.4345	13.076
ENSDARG00000004497	tspan33a	3.48632	4.79872	4.20352	2.75806	3.21411	3.42668	3.41676	2.04687	2.81669	2.44808	2.48752	2.55581	2.04473	2.38607	2.1643	1.37423
ENSDARG00000045527	nr2c1	6.09148	5.65967	5.23882	5.91353	5.99988	5.46522	5.907	5.78206	5.45053	5.63946	4.91688	6.13113	6.06675	5.48863	5.32796	5.82527
ENSDARG00000045874	yeats4	12.4524	8.06628	9.05726	11.4641	13.2452	12.0441	10.4358	12.1122	9.16596	9.36782	10.7215	7.04086	11.9326	10.3529	10.5972	10.3425
ENSDARG00000045873	frs2a	0.824218	0.929384	1.5439	1.06597	0.955902	1.53022	1.06093	1.45012	1.55899	1.64776	1.799	1.25742	1.09671	1.36325	0.886579	1.2696
ENSDARG00000057468	kcnc2	9.13016	11.1912	10.2238	12.924	13.6616	13.9327	13.5304	15.2792	12.2584	12.5352	11.5944	11.6669	13.2502	17.0185	15.9011	18.2426
ENSDARG00000022550	gxylt1b	1.16004	1.76588	1.1227	1.56553	2.46417	1.63428	1.68434	2.01463	1.61379	1.1326	1.64073	1.37013	1.53013	1.56237	2.20666	1.55178
ENSDARG00000008720	lmo3	37.4805	30.4458	31.8689	38.991	41.4728	41.3789	40.6836	47.538	35.0588	36.5311	36.131	36.6588	42.5201	42.0252	44.8794	46.6431
ENSDARG00000111837	trhde.2	6.29478	9.86408	11.6612	9.88488	8.26391	9.8948	8.64362	11.0644	11.8443	12.395	12.6746	11.9107	10.6037	10.6056	9.19751	12.732
ENSDARG00000027316	tcp11l2	37.6045	35.1887	34.4735	36.2145	18.2157	16.8511	20.5344	15.9651	32.6335	35.8365	36.5364	37.9786	15.123	16.5621	19.0425	16.1103
ENSDARG00000078520	ikbip	1.28621	1.49	1.52285	2.02645	1.90648	1.35962	1.69809	2.02053	2.27883	2.64018	2.98429	2.17122	3.99287	3.14806	2.89345	2.55869
ENSDARG00000063563	creb3l2	2.43896	2.55249	3.39789	2.05203	2.42853	2.75683	2.54294	2.44488	2.24337	2.4493	2.38358	2.39005	1.42863	2.18809	1.59999	1.80184
ENSDARG00000045484	dcp1b	4.03847	2.77632	2.68426	2.28552	2.88655	2.68893	2.75679	2.66168	2.9092	2.52565	2.79794	2.44261	2.23837	2.53947	2.56658	2.58229
ENSDARG00000100654	si:dkey-207m2.4	0.429529	0.787976	0.247564	0.300981	1.10723	0.64951	0.765541	1.1645	0.65318	0.497711	1.15532	0.395122	0.774149	0.562104	0.622896	0.385731
ENSDARG00000057929	naf1	6.1253	4.97294	3.82458	5.03496	4.28275	3.97719	4.40385	4.55089	4.1179	4.78431	4.37548	3.65018	4.4843	4.73665	4.19914	4.38807
ENSDARG00000101992	si:dkey-238k10.3	0.345867	0.571996	0.419914	0.55752	0.464461	1.58643	0.41552	0.549624	0.520544	0.932651	1.26826	0.658143	1.13385	0.58568	0.731016	0.523417
ENSDARG00000032405	ckap4	7.17427	2.86028	4.18243	3.00092	4.86628	4.35325	3.69766	4.63677	2.73364	2.17488	1.43808	3.50182	2.02018	3.58061	3.17055	3.49871
ENSDARG00000097583	arfgap3	12.4215	12.0071	8.54659	16.9623	17.1169	19.7117	13.4736	17.2974	8.91695	7.57854	6.1888	8.82103	7.8766	8.30078	9.90015	8.50636
ENSDARG00000004055	uhrf1bp1l	6.41076	8.43942	8.38702	7.53232	8.42286	9.38554	10.1482	8.66724	7.66853	8.06617	8.15485	8.39908	8.98663	8.93761	9.6965	10.173
ENSDARG00000016968	tmem214	25.7894	22.8754	20.721	21.7709	21.535	22.5653	20.5449	23.2741	21.1645	20.0761	19.4193	20.0257	18.4675	19.2066	19.4588	18.8973
ENSDARG00000095159	BX649500.1	0	0.627182	0.289411	1.40743	1.1883	0.911161	0.859148	1.10486	1.18781	0.258597	0.971223	0.95804	0.643562	1.31424	1.25957	0.901867
ENSDARG00000093371	BX649476.1	1.93447	2.74843	4.52948	5.87394	3.61327	3.42247	4.3028	3.35955	4.67406	3.72344	2.58405	4.11263	6.04331	2.26256	3.35123	3.24641
ENSDARG00000087206	cct2	163.468	164.808	142.08	156.36	140.818	143.847	152.491	147.323	171.778	159.004	152.657	190.103	130.789	140.369	145.868	141.443
ENSDARG00000039302	terfa	15.5391	13.1695	11.5619	15.9637	15.5012	19.6557	14.278	16.5202	13.3752	15.566	14.3278	17.1251	15.7657	15.5671	16.0385	14.2515
ENSDARG00000011769	cpm	2.63136	3.28664	3.128	3.96087	3.00234	2.95108	3.00148	2.75706	2.07483	2.73849	2.86286	2.71941	1.93215	2.29568	1.65014	1.99381
ENSDARG00000022795	golt1ba	3.76218	2.86349	3.83821	2.92393	4.20743	3.30162	2.55278	2.53936	2.95136	3.8231	3.00897	2.20192	3.0782	2.64302	2.53307	2.69605
ENSDARG00000004904	gys2	0.299533	0.138171	0.153021	0.358296	0.359024	0.374702	0.328076	0.25036	0.328969	0.0911521	0.171172	0.120606	0.28356	0.34744	0.277489	0.218554
ENSDARG00000087597	si:dkey-51d8.3	0.161776	0.208952	0.0413229	0.119086	0.129271	0.130098	0.231713	0.150243	0.064609	0.0369232	0.127118	0.0130278	0.107205	0.0156376	0.0449612	0.0214618
ENSDARG00000039350	ssbp1	11.5751	10.6412	7.90759	10.2685	12.3438	11.5109	12.81	11.3379	9.79619	10.0856	9.79079	8.98689	12.479	10.3528	12.2812	10.1349
ENSDARG00000101469	si:dkey-56m15.2	0.420843	0.126544	0.218975	0.110434	0.325387	0.459603	0.231129	0.143308	0.0684741	0.169572	0.171465	0.0966499	0.0486934	0.198877	0.111185	0.0682373
ENSDARG00000096147	BX465862.4	0.0957397	0.2429	0.0896684	0	0.157788	0.141153	0.399285	0.34232	0.210297	0.120182	0.0376143	0.424043	0.249244	0.152697	0.0975632	0.244498
ENSDARG00000116197	si:dkeyp-4c4.2	0.271122	0.117919	0.117896	0.14701	0.117028	0.114208	0.17948	0.0692432	0.021269	0.0243099	0.0532595	0.0857739	0.0100832	0.030887	0	0.0282606
ENSDARG00000093461	si:dkey-56m15.6	0.225345	0.304917	0.773867	0	0.165062	0.369149	0.348077	0.690622	0.49498	0.377166	0.354135	0.199616	0.234661	0.479208	0.765456	0.164423
ENSDARG00000103420	si:dkey-56m15.5	0.498292	1.16307	1.6801	0.554784	1.69721	1.71419	1.33925	1.47623	1.2587	1.16761	1.40954	1.67732	1.34912	2.01333	1.21868	2.32691
ENSDARG00000058159	ipo8	19.6768	21.5799	24.6109	20.6563	12.2307	46.7109	33.3475	15.0715	11.4812	11.8238	11.999	13.7166	13.3381	12.8794	13.0708	13.8365
ENSDARG00000095186	BX324164.2	2.25495	4.29075	3.16792	2.85295	2.94212	1.8008	3.52662	2.59156	2.78612	2.4768	1.10741	1.37327	1.4676	1.04897	1.5798	1.13116
ENSDARG00000097353	BX324164.3	10.796	9.69679	3.25422	4.52159	18.5426	10.3673	3.68019	12.9304	8.58604	8.10012	7.80051	5.27632	6.46107	7.91662	5.81693	11.7706
ENSDARG00000094254	BX324164.1	0.179664	0	0.168271	0	0.394804	0.176591	0.16651	0.367082	0	0	0.141173	0.318302	0.374183	0	0	0
ENSDARG00000093058	STMP1	29.5046	24.6807	22.227	19.963	31.1843	23.9564	25.8088	25.8276	24.7728	25.8544	24.9896	20.5016	27.6631	25.0064	28.5415	24.5701
ENSDARG00000097507	BX324164.4	2.9599	2.66467	1.47553	2.17443	2.93741	1.83002	1.32735	2.77992	1.04864	0.71914	1.98817	1.48014	1.69028	0.76142	1.50814	0.627008
ENSDARG00000045837	si:dkey-14d8.20	0.954273	1.10086	1.15348	1.33736	1.01264	0.561165	1.01291	0.708235	1.02118	0.955586	0.916461	0.982592	1.24852	1.30084	1.1553	1.28545
ENSDARG00000104380	si:dkey-238k10.2	3.11815	3.40782	0.435253	0.348986	3.45894	0.3831	2.51473	5.45199	0.345751	0.602185	0.530075	0.531179	0.702487	0.51007	0.412469	0.382839
ENSDARG00000056859	spx	2.73593	1.81541	1.57688	1.59761	1.15617	1.75827	2.82819	1.18249	2.08025	2.46573	1.73637	2.33034	1.64367	1.6783	1.39402	3.68542
ENSDARG00000098426	si:dkey-56m15.8	1.26993	0.429589	0.872224	0.599837	1.30229	1.08178	1.33388	1.29733	0.743856	0.637655	1.13091	0.824952	0.881619	0.990211	0.258823	0.86483
ENSDARG00000099384	si:dkey-238k10.1	10.4579	11.4677	0.065736	0	11.1819	0.344931	8.9116	21.4387	0.0770844	0.176211	0.0551502	0.0621733	0	0	0	0
ENSDARG00000096986	si:dkey-14d8.22	3.91679	5.04919	3.07353	6.32161	2.55883	4.89026	5.59219	4.75831	1.16262	1.94897	3.82629	2.25054	3.63777	4.05208	1.51025	3.01236
ENSDARG00000078014	pacsin2	8.72084	7.5383	8.20625	8.93069	8.95056	10.9919	8.17743	6.91759	6.58056	6.92037	7.85217	7.41613	7.60698	8.26905	6.96318	6.91713
ENSDARG00000057921	ccdc136b	36.0083	63.0171	75.9382	75.5262	62.4737	57.3017	72.5896	61.8718	64.8354	72.4396	80.1421	79.9052	61.3469	68.5972	67.1165	77.3681
ENSDARG00000008398	cacna1c	5.97675	19.744	23.1437	21.1103	21.8064	22.9612	24.1622	21.6753	19.0133	18.2908	22.8985	21.3508	26.3547	28.159	25.2024	30.0979
ENSDARG00000098409	BX005376.1	0.713461	1.02365	1.38252	0.846639	1.16233	1.57178	0.54722	0.753989	0.648476	0.432361	0.657268	0.501242	0.538002	0.366224	0.576626	0.448773
ENSDARG00000104038	znf1023	0.0452326	0.321325	0.169457	0.18313	0.347888	0.222294	0.125763	0.138626	0.149033	0.189268	0.284336	0.0400681	0.094205	0.144284	0.138282	0.330039
ENSDARG00000114908	znf1089	0.0584988	0.593666	0.0547891	0.355259	0.385645	0.229992	0.216863	0.239044	0	0.0979111	0	0.103639	0.0609171	0.0622005	0.178839	0.0426836
ENSDARG00000090778	ttll1	35.1672	30.03	24.4785	30.8856	34.8053	33.2542	37.792	38.9315	38.0596	44.7751	44.272	42.0612	56.0358	45.8313	50.1997	40.761
ENSDARG00000002952	smo	1.30714	2.08784	2.08654	2.00179	1.11148	2.06681	1.48532	1.57919	1.88499	1.90243	1.94702	1.62105	1.27832	1.66782	1.36678	1.11962
ENSDARG00000022187	usp6nl	7.32933	8.99044	8.87442	7.59664	7.06143	7.51762	7.92482	7.88096	7.40902	8.27951	8.21494	8.76389	7.4375	7.75801	7.43528	6.97789
ENSDARG00000073963	si:ch211-258f14.2	4.75811	5.42483	4.34634	4.01329	6.61552	6.0624	5.63468	6.24101	5.29022	6.53817	6.48511	5.906	7.64632	6.93297	5.74665	6.19344
ENSDARG00000022165	mgst1.2	7.25785	5.26585	5.99788	7.08015	4.54649	3.06652	3.46976	4.395	6.4923	6.04635	5.4965	6.31281	3.93284	5.48229	5.35463	4.96022
ENSDARG00000032618	mgst1.1	6.43144	6.66671	7.01318	7.90454	5.40075	5.68927	4.17239	5.81934	7.97164	8.11181	8.44671	8.05737	4.87947	6.49649	5.99217	5.22901
ENSDARG00000079143	si:ch73-278m9.1	10.5354	18.3387	19.7346	19.0671	16.9417	16.3214	18.6875	17.4627	24.3675	21.3703	23.8481	25.2781	21.7239	21.2171	23.9606	22.6542
ENSDARG00000015278	plxnc1	5.00186	3.4731	3.17935	2.44018	4.11035	6.21006	2.95346	3.17062	2.00867	1.73929	1.52421	1.3501	1.80355	1.75315	1.48255	1.46591
ENSDARG00000102878	mapre3b	56.3462	54.5829	62.2166	57.5496	51.9563	53.7659	57.243	59.7103	55.1919	53.6294	55.7989	56.9819	56.2612	57.5324	59.4799	62.4761
ENSDARG00000045528	fgd6	5.33459	6.63528	7.20833	5.78708	4.49864	5.53014	4.79189	5.72917	3.49527	4.14381	4.67896	3.90157	3.46601	4.16927	3.87503	3.63954
ENSDARG00000115564	si:ch211-271g18.4	0.140374	0.854738	0.262944	0.28416	0.385582	0.482903	0.390289	0.50191	0.925013	0.293685	0.220601	0.497386	0.219265	0.223885	0.143047	0.358483
ENSDARG00000069607	zgc:162331	12.4653	8.49185	10.1801	9.25526	7.20343	3.01002	8.79442	4.93509	12.5534	13.139	10.676	11.0421	9.88145	9.21825	9.75781	6.82936
ENSDARG00000100386	si:dkey-61p9.9	0.0433311	0	0.0202916	0.153502	0.0952182	0.106475	0.0602379	0.0442661	0.142768	0.344491	0.544767	0.287878	0.451224	0.230365	0.353251	0.158083
ENSDARG00000102256	si:dkey-157e10.6	0.709119	0.462625	0.474393	0.256335	0.834781	1.04548	0.469429	0.36221	0.166887	0.25433	0.1592	0.134605	0.316472	0.0538565	0.206464	0
ENSDARG00000057714	cmah	1.0417	0.891977	0.884178	0.428337	1.03725	0.927894	0.693907	0.46558	0.429029	0.190699	0.204633	0.346038	0.33899	0.623037	0.29856	0.142515
ENSDARG00000098193	znf998	0.188188	0.114588	0.211505	0.0761901	0.0413534	0.258956	0.279055	0.153799	0.124009	0.157488	0.147871	0.233382	0.235161	0.0400192	0.115063	0.109849
ENSDARG00000099152	si:dkey-190j3.2	0.195711	0.110341	0.1833	0.242109	0.143355	0.384725	0.261996	0.0888594	0.334357	0.127387	0.0854345	0.192628	0.0226446	0.346825	0.354557	0.523601
ENSDARG00000002131	celf2	18.8699	52.2405	60.2219	52.9716	51.9244	67.1803	57.6543	53.255	57.4581	57.8866	66.7592	67.6552	61.6126	68.4674	60.9022	74.1396
ENSDARG00000025576	mkln1	9.34611	9.83664	10.0524	9.97019	8.93544	10.7043	9.31914	10.6748	9.81453	9.54926	9.49867	10.5687	9.55194	9.1834	9.31533	9.56784
ENSDARG00000063149	tmtc1	2.72109	4.58924	5.506	3.40917	3.64937	4.52909	4.29223	3.74358	3.71636	3.70613	4.09247	3.46712	4.30315	3.96271	3.93294	4.34636
ENSDARG00000028192	cradd	8.78209	7.48639	8.33485	7.58515	8.61989	9.55258	6.83685	9.5697	4.62967	6.76147	4.78444	4.46019	6.58451	5.85169	9.30733	6.40785
ENSDARG00000090769	si:dkey-51d8.6	0.359198	0.468677	0.528659	0.519377	0.563801	0.201744	0.428013	0.576634	0.394498	0.558257	0.564488	0.0909104	0.427482	0.272805	0.732078	0.262089
ENSDARG00000005897	dera	7.72581	7.04645	7.23588	8.71057	7.95131	8.17037	6.75231	6.84351	11.922	13.2992	10.835	12.4313	11.7623	11.3862	13.404	11.8094
ENSDARG00000045835	si:dkey-14d8.6	0.103531	0.3152	0.290896	0.104789	0.568761	0.814077	0.575705	0.21153	0.22741	0.606489	0.244052	0.641971	0.215622	0.330246	0.316508	0.377706
ENSDARG00000045224	glipr1a	5.49508	3.20845	2.11505	1.14285	4.8797	7.10278	2.09291	1.76869	0.744054	1.57488	1.00552	1.46697	0.862257	1.76084	0.920506	0.384471
ENSDARG00000059311	dpysl5b	42.2086	48.7416	50.7457	54.5042	44.4872	60.8763	49.2372	58.8825	72.892	74.634	74.8343	76.6474	67.1811	64.2351	68.3701	69.3193
ENSDARG00000007764	klhdc10	11.1831	13.4146	12.95	10.9639	12.5185	14.1652	12.4242	14.4359	13.0273	12.5697	14.6148	13.2844	15.8602	13.1843	14.6147	14.1345
ENSDARG00000116216	znf1046	0.314813	0.0912809	0.126364	0.2276	0.247067	0.221019	0.125042	0.229719	0.246965	0	0.176692	0.199192	0.280995	0.239095	0.549958	0.328147
ENSDARG00000045836	mapk11	31.5922	29.9933	23.969	25.2533	37.4096	37.5254	38.7199	35.296	27.7085	26.7654	24.495	28.4054	34.6129	33.2649	34.6113	33.9863
ENSDARG00000092677	coa6	1.42532	1.78026	1.43762	3.44015	2.16836	2.04752	3.04837	1.56808	2.28788	0.825783	1.80917	2.2338	3.19683	2.68128	2.34629	1.19998
ENSDARG00000103473	BX537137.3	0.22689	0.368409	0.0850006	0.229648	0.199432	0.178406	0.168222	0.0463571	0.199349	0.189876	0.106969	0.200984	0.283523	0.144748	0.0924844	0.09933
ENSDARG00000006409	mapk12b	0.458223	0.718669	0.54621	0.379467	0.869617	0.900768	1.04238	0.340444	0.686256	0.906385	0.29459	1.03321	1.12785	1.24019	1.14615	1.27658
ENSDARG00000020871	ptprz1b	36.9339	34.983	37.9329	37.8926	29.1901	29.7154	30.2752	28.2981	36.3996	38.3548	36.2766	35.3194	26.063	27.5938	26.0182	28.3677
ENSDARG00000093254	znf569l	2.41305	1.06472	1.81785	1.32738	1.55619	2.11397	1.40989	1.71487	1.55555	1.8877	2.06096	1.16171	1.52954	1.61754	2.45901	1.45448
ENSDARG00000096217	si:dkey-51d8.9	0.130548	0.246044	0.41921	0.226518	0.184419	0.384945	0.138275	0.247679	0.204826	0.327754	0.234469	0.313888	0.291311	0.178469	0.323085	0.381019
ENSDARG00000096107	BX649516.4	0.549479	0.627334	0.514634	0.973277	1.13199	0.337549	0.827529	0.421002	0.377174	0.574799	0.75558	0.304214	0.429146	0.511218	0.279972	0.651507
ENSDARG00000059053	slc13a4	10.3124	14.0958	10.2592	12.9848	13.6888	11.4454	7.20234	11.0138	9.83562	12.78	7.17261	8.82904	4.7271	7.24003	8.22103	4.41027
ENSDARG00000011246	krr1	10.9785	8.93573	6.36773	6.7123	8.6335	7.9424	7.59231	7.05945	9.05836	9.23417	8.27619	8.29344	7.60224	8.11792	7.38269	9.0677
ENSDARG00000019644	ldhba	531.321	495.091	447.421	533.459	464.536	456.223	470.53	469.273	529.78	498.672	493.097	552.897	467.535	477.536	470.358	466.969
ENSDARG00000096012	znf1115	0.502293	0.109231	0.873674	0.689969	0.827825	0.811078	0.166256	0.806349	0.275828	0.150125	0.140958	0.222472	0.0747226	0.22889	0.25593	0.0785353
ENSDARG00000088861	znf1021	0.533466	0.81207	0.356883	0.578518	0.795468	0.599245	0.918187	0.817466	0.460343	0.733435	0.898238	0.675082	0.67456	0.405159	0.660118	0.889699
ENSDARG00000045557	socs2	1.53753	4.12089	4.76316	4.18982	4.41824	5.26991	5.59022	4.14827	5.71535	6.40052	6.00968	5.76222	4.80327	4.90446	4.57991	6.06954
ENSDARG00000117096	znf1138	0	0.202703	0.187073	0.151626	0	0.0981614	0.277674	0.255062	0.219369	0.292522	0.196185	0.221168	0.103999	0.106189	0.152658	0.327915
ENSDARG00000097434	BX649398.2	0.924996	0.312906	0.577558	0.70218	1.01632	0.681879	0.642954	0.62997	0.761924	0.838604	0.605689	0.68282	1.12377	0.573725	0.785512	0.281218
ENSDARG00000009252	napepld	12.3126	9.42197	9.18064	11.091	8.88744	8.34211	8.97378	8.54833	9.8903	10.1706	10.4888	10.0949	9.25311	8.89726	9.13623	9.24554
ENSDARG00000098430	znf1078	0.240709	0.203567	0.263019	0.284241	0.176316	0.118296	0.260267	0.163935	0.132182	0.369308	0.472851	0.142151	0.50132	0.469225	0.122647	0.380539
ENSDARG00000033757	ncaph2	0.709119	0.655386	0.616711	0.692106	0.904347	1.12016	0.891916	0.750293	0.681456	0.625228	0.686549	0.605721	0.777994	0.552029	0.787146	0.850029
ENSDARG00000032799	kcnd2	11.7335	12.4217	11.9061	11.34	12.487	13.253	14.7695	14.8333	14.5685	15.5047	15.5984	16.4118	16.4153	15.096	16.7209	16.8622
ENSDARG00000053127	helb	1.0767	1.7073	1.41809	1.31115	1.7745	1.70317	1.26293	1.56397	1.07165	1.53461	1.24261	1.23692	1.40152	1.14483	1.2515	1.15387
ENSDARG00000062651	zc3hc1	9.4886	7.81642	7.1863	8.24041	8.97741	9.6429	9.09244	8.16754	7.71931	7.98968	7.38675	6.74494	9.42341	7.75359	9.01276	8.03451
ENSDARG00000099670	znf1074	0.153719	0.467997	0.191961	0.181518	0.478535	0.125907	0.094976	0.235553	0.281375	0.235843	0.301966	0.317724	0.506899	0.0544818	0.287185	0.448643
ENSDARG00000045898	si:ch211-152c2.3	8.62895	4.79949	6.99382	3.35917	4.46695	2.28343	4.45996	2.62759	10.3882	7.15183	7.10628	6.54127	10.1089	3.7935	3.97389	4.17723
ENSDARG00000100214	si:dkey-247i3.6	0.0788623	0.266774	0.295445	0.186249	0.231062	0.180864	0.17054	0.161128	0.0577416	0.153993	0.185901	0.326005	0.0547483	0.195656	0.241093	0.134264
ENSDARG00000017386	sobpb	3.5504	4.31354	4.68346	3.56825	4.91737	4.07947	2.87336	2.88629	2.63616	3.578	3.55598	2.81281	2.26517	2.31289	1.98737	1.67839
ENSDARG00000075215	vezt	8.49312	9.20346	9.1904	10.9519	9.41071	9.10243	9.71682	8.77442	10.4081	9.79803	9.9161	10.0737	8.54442	9.46421	8.63043	9.50557
ENSDARG00000111716	si:ch211-162i8.5	0.148753	0.15096	0.278639	0.150561	0.381358	0.194944	0.137862	0.253271	0.163371	0.165981	0.389615	0.43923	0.154902	0.105444	0.303172	0.0361792
ENSDARG00000027424	slc25a3a	0.298134	0.90767	0.139614	0.452637	0.655136	0.927939	0.552612	0.355328	1.47345	0.873242	0.819918	0.396141	0.82789	0.1585	0.202541	0.290044
ENSDARG00000090033	si:dkey-16p6.1	0.259716	0.333853	0.389193	0.280397	0.380476	0.544581	0.288841	0.194568	0.475398	0.521632	0.340125	0.536812	0.540905	0.51548	0.335239	0.492704
ENSDARG00000073965	si:dkey-202b22.5	0.251274	1.14751	1.29437	0.89015	1.38041	1.23488	0.81507	0.64174	1.24185	1.57712	0.789767	0.779047	1.17748	0.534349	0.89621	0.82504
ENSDARG00000011764	ints13	9.25744	10.3994	9.62262	10.2636	9.90683	12.2548	12.2496	10.4412	7.84579	8.75481	8.3043	9.02999	10.8661	9.58719	8.88845	9.4878
ENSDARG00000053709	si:ch73-89b15.3	0.0385626	0.0391346	0.0722342	0.0780626	0.0847395	0.303223	0.0714784	0	0.169409	0.290445	0.212107	0.307437	0.0803135	0.164011	0.117891	0.140686
ENSDARG00000016538	zgc:55888	1.03185	1.07209	2.41604	1.39252	0.377908	3.23577	2.57291	0.150588	0.215858	0.16448	0.077218	0.174103	0.614004	0.261225	0.150215	0.179259
ENSDARG00000016526	gata3	49.2426	38.1206	41.6055	51.5299	35.7215	38.9707	42.0292	48.2456	40.0842	47.6089	45.3572	49.101	42.2533	41.8868	41.6793	45.8549
ENSDARG00000109749	si:ch211-162i8.7	0.241189	0.122383	0.282367	0.244121	0.397501	0.355594	0.0558825	0.246393	0.132446	0	0.236896	0.0534127	0.0627899	0	0	0.0879917
ENSDARG00000045552	si:dkey-202b22.6	0.875306	0.592194	2.09504	0.689069	1.81659	1.05152	1.2619	0.794839	0.854512	0.569732	0.764203	0.86152	2.12681	0.723873	0.792869	1.49022
ENSDARG00000032389	tspan12	0.686626	1.00651	1.28617	1.04246	1.00589	1.04981	2.01512	0.896287	1.46631	0.734228	0.959155	1.75711	1.50947	1.05455	0.894066	1.44732
ENSDARG00000045694	prickle1b	5.2991	5.4183	5.73093	5.38375	4.04263	4.3633	3.94743	4.61675	4.3045	4.86973	4.44666	4.03868	3.5816	3.59327	2.85285	3.31205
ENSDARG00000070441	zdhhc17	9.81923	25.0106	28.5879	24.2253	22.784	25.0171	27.3009	24.3518	25.577	27.8688	32.2582	31.7882	24.1502	26.1014	25.3777	29.0355
ENSDARG00000098506	CT583728.2	0	0.496458	0	0	0.716665	0.320555	0.906768	0.832929	0	0	0	0	0	0	0	0
ENSDARG00000000019	ube2h	40.8083	46.0902	49.6578	41.2266	46.7781	50.0244	49.9923	44.6442	46.4776	47.0058	49.3657	41.2969	49.2402	47.4465	48.186	48.1754
ENSDARG00000101517	CT583728.4	0.16502	0.209335	0.367069	0.313174	0.385289	0.344669	0.458815	0.168581	0.226547	0.189887	0.29175	0.146179	0.193322	0.15353	0.0630612	0.255865
ENSDARG00000031228	podxl	14.3592	14.2794	13.2738	11.4071	8.31737	8.90857	9.70565	8.91242	14.0181	13.1105	14.4304	13.1558	6.94618	7.59783	7.86984	7.10865
ENSDARG00000069261	metap2a	5.92132	9.39247	14.3539	7.55458	4.4284	5.47767	6.50234	6.60825	6.66718	6.16295	5.82571	7.05244	6.47701	7.93615	6.33834	5.62753
ENSDARG00000006060	crybg1b	5.21438	6.53555	6.71085	4.87404	10.048	8.71065	6.74145	7.14945	9.3668	8.13268	8.86125	7.98532	12.0758	9.16087	8.59503	10.234
ENSDARG00000045513	taf3	27.2515	24.1769	21.3435	23.633	20.1824	21.9114	22.5987	21.3201	26.5672	26.5406	24.5472	25.6488	19.8018	20.792	21.6628	22.4167
ENSDARG00000007315	tmpoa	3.08415	2.93602	2.5307	3.64652	2.72891	3.29966	3.16189	3.48529	2.12827	2.30693	2.18751	2.51443	3.24008	2.98911	2.25287	2.3101
ENSDARG00000101695	si:dkey-26m3.3	0.298446	0.627909	0.320426	0.405221	0.615833	0.744084	0.438505	0.41643	0.367748	0.383776	0.38322	0.36754	0.674629	0.503086	0.563754	0.435523
ENSDARG00000034326	ing3	28.964	24.0071	23.9358	24.5075	25.0557	25.7956	24.0194	24.903	26.6646	23.8003	22.3984	27.6597	23.6788	22.8538	23.873	23.3569
ENSDARG00000104925	si:dkey-26m3.2	0.110671	0.112313	0.207305	0	0.121597	0.326333	0	0	0	0.0926165	0.173922	0.098035	0.230492	0.117674	0.112779	0.161502
ENSDARG00000025859	lmf2b	9.89935	11.3783	11.4742	10.2411	7.57162	10.6976	9.17456	9.19105	10.2415	10.1839	9.84135	10.3436	9.88144	9.91514	8.3044	9.65735
ENSDARG00000101689	si:dkey-16p6.1	0.193517	0.327314	0.386657	0.313391	0.269322	0.329692	0.275002	0.210873	0.226704	0.194337	0.192608	0.205707	0.134345	0.178328	0.236644	0.08472
ENSDARG00000113022	si:ch211-207e19.15	0	0.215505	0.0994443	0.0537341	0.23332	0.0521805	0.147606	0.325406	0.233224	0.399853	0.208576	0.282164	0.110567	0.508033	0.378699	0.387362
ENSDARG00000093427	BX465862.2	2.93747	4.96841	4.27963	4.18447	5.37913	2.88722	4.4365	4.66799	4.06255	3.36873	4.78728	5.10779	5.55134	4.74286	5.87597	4.68356
ENSDARG00000104893	si:ch211-207e19.2	0.245943	0.340352	0.272228	0.181042	0.368488	0.285688	0.310822	0.205568	0.17189	0.18711	0.105411	0.198057	0.279393	0.14264	0.113922	0.114197
ENSDARG00000096099	BX465862.3	0.315567	0.880682	0.960554	0.718656	0.260041	1.08559	1.31608	0.644752	0.693157	1.12237	0.991842	0.768726	0.903684	1.42602	1.28631	1.38152
ENSDARG00000101312	si:dkey-31n13.4	0.518193	0.763375	0.438365	0.76136	0.991777	0.460039	0.464762	0.495222	0.27538	0.657481	0.407177	0.488643	0.487395	0.53321	0.493995	0.304919
ENSDARG00000053136	b2m	272.418	153.779	139.978	89.759	155.125	214.319	99.579	109.488	65.294	62.7384	62.7825	64.3844	64.9154	65.2918	61.1048	47.7013
ENSDARG00000098569	BX927336.1	0.674599	0.608539	0.421213	0.682799	0.988268	0.736731	0.625208	0.382864	0	0.188183	0.176692	0.331987	0.780541	0.796985	0.152766	0.43753
ENSDARG00000110323	znf986	0.223758	0.353231	0.30271	0.377463	0.191216	0.14662	0.414751	0.228586	0.136526	0.332898	0.293034	0.39642	0.466016	0.185046	0.101342	0.507935
ENSDARG00000045514	atp5f1c	271.899	212.76	208.575	228.981	213.921	210.672	219.934	226.67	220.923	210.026	193.677	231.223	226.172	234.838	230.609	222.44
ENSDARG00000045485	rassf8b	20.0777	26.3007	28.4428	29.1222	18.1372	17.2158	21.6052	20.4251	27.4943	27.5938	29.8694	28.5384	20.864	22.2861	19.9037	20.9938
ENSDARG00000086259	CU469420.1	0.223443	0.283447	0.209274	0.11308	0.122752	0.164715	0.0517709	0.228265	0.0613504	0	0.0877866	0.197931	0.11634	0.237582	0.170774	0.122276
ENSDARG00000053131	irak3	1.96654	1.01369	1.28636	0.979423	1.26898	1.77949	0.896813	1.02043	0.548519	0.835924	0.613187	0.580669	0.682611	0.796562	0.318094	0.318863
ENSDARG00000007405	strap	41.3655	34.7468	34.2442	38.1049	38.4278	37.2697	35.3217	37.9848	37.5186	36.6918	35.5164	37.8091	39.0826	39.2882	37.1013	36.5693
ENSDARG00000005547	rint1	6.40908	5.24175	5.34413	6.26801	6.53672	5.63494	5.33833	5.58046	6.26672	5.97457	6.3322	6.27619	5.54761	5.46321	5.51152	6.17598
ENSDARG00000105079	BX649411.2	16.6998	18.8802	11.3876	16.1615	14.6467	16.7021	25.6595	17.3595	17.3757	15.937	16.8055	15.7015	21.9666	17.6008	19.7049	14.9641
ENSDARG00000100959	si:dkey-3p4.7	0	0.089963	0.332105	0.0448627	0.1461	0.130697	0.32863	0.316963	0.146039	0.148373	0.0696562	0.0392632	0.184625	0.282772	0.406513	0.161705
ENSDARG00000006029	lta4h	18.8568	11.1274	12.0568	10.6397	15.3879	20.6007	11.451	12.8865	9.09392	7.25421	7.77702	8.2803	10.0034	9.93905	9.29487	9.20406
ENSDARG00000090957	CU469420.2	0.557997	0.261357	0.603013	0.47789	0.801728	0.801582	0.318242	0.613886	0.329987	0.466968	0.505907	0.380221	0.804551	0.41075	0.656105	0.90824
ENSDARG00000096149	CU469420.4	0.330872	0.604404	1.1156	1.20562	0.363538	1.36589	1.10393	0.60842	0.363388	0.055379	0.103995	0.234475	0.6891	0.211085	0.202304	0.144852
ENSDARG00000100896	znf973	0.809627	1.12435	0.239458	1.03512	0.749103	0.460713	1.26375	0.870629	0.748794	0.82019	1.43976	0.679441	0.976218	0.724934	0.955319	1.1504
ENSDARG00000111731	znf972	0	0.166254	0.255725	0.0552717	0.119998	0.161021	0.151829	0.167359	0.119949	0.137098	0	0	0.284327	0	0.222592	0.0796893
ENSDARG00000070535	ripply2	1.39191	1.41256	0.71108	1.53691	2.64158	1.3681	1.17273	0.775609	0.416919	1.69432	0.994286	0.11209	1.84476	2.01817	2.06316	2.40053
ENSDARG00000101254	BX649411.1	5.30389	3.47624	4.96754	4.13811	4.24924	4.23569	5.01797	3.38646	4.00477	3.69886	5.46997	3.03433	4.60263	6.57943	3.26547	4.03123
ENSDARG00000029018	cdkn1ba	25.0738	20.2472	23.0348	21.3762	23.4679	21.7887	22.6827	19.4024	23.3924	24.6686	23.4918	23.8562	25.1433	23.4752	28.1767	25.5301
ENSDARG00000011961	csrp2	14.1424	9.25099	8.97676	10.3601	11.9044	10.547	10.9828	13.1971	13.3583	12.3148	11.2559	8.83631	11.9878	11.188	11.4923	11.8203
ENSDARG00000092083	BX899181.1	3.97462	5.21994	5.03642	5.4428	3.59638	7.58345	4.33367	4.06039	3.59489	4.50018	4.59281	4.14214	7.06054	8.70086	5.71811	4.43542
ENSDARG00000000018	nrf1	18.5367	22.4265	19.6657	21.6557	17.483	29.0453	29.5592	24.4668	23.4983	22.6316	23.5698	23.1876	24.0128	25.4904	24.1913	25.3577
ENSDARG00000098221	st8sia1	9.96745	10.6037	11.1977	8.97335	11.2159	11.8136	9.37853	11.0623	11.2113	9.81466	11.2256	9.61474	12.1336	11.2042	11.4479	10.6273
ENSDARG00000045747	cped1	3.89453	3.91686	4.54718	4.31308	1.43914	1.92254	2.20124	1.58786	3.01135	3.62458	2.92295	3.8521	1.18211	1.67124	1.95766	1.50365
ENSDARG00000088044	si:ch73-139j3.4	0.207366	0.140295	0.356062	0.349811	0.265812	0.135879	0.352336	0.0706134	0.189787	0.173537	0.190097	0.153075	0.0359897	0.110244	0.176096	0.226957
ENSDARG00000094534	CR786571.2	0.179512	0.303625	0.448342	0.605647	0.0657449	0.294068	0.388194	0.366771	0.131435	0.250379	0.282107	0.371038	0.311555	0.318118	0.182931	0.130981
ENSDARG00000100492	CT025669.1	0.0728669	0.0369739	0.238861	0.147505	0.280213	0.286481	0.135064	0.409416	0.160056	0.152449	0.0858841	0.290463	0.151758	0.154956	0.222764	0.29242
ENSDARG00000095705	CDPF1	12.1447	9.58907	8.79869	10.7213	9.27478	10.1437	11.6845	10.6264	10.4074	9.59376	9.54284	11.5541	11.4274	12.5078	12.376	12.4973
ENSDARG00000103405	znf1102	0.353482	0.358726	0.537982	0.491946	0.388381	0.955446	0.204751	0.631942	0.727912	1.18327	1.04157	0.743667	1.24232	0.845662	0.945563	0.967193
ENSDARG00000098179	si:dkeyp-86c4.1	0.138641	0.0602992	0.0927495	0	0.130568	0.136269	0.128491	0.101166	0.0652569	0.0331497	0.0933764	0.122812	0.164997	0.0842367	0.0807325	0.0144514
ENSDARG00000005476	nav3	5.68827	12.9148	14.7588	14.2206	13.7197	17.4277	15.5225	14.99	13.1324	12.7942	14.9525	14.1404	15.2355	15.7653	15.3619	17.8793
ENSDARG00000013789	sim1b	0.656999	0.666745	0.76012	1.25174	1.27388	0.531802	0.573079	0.750137	1.2309	1.61711	1.45763	1.12974	1.48905	1.1095	0.748278	1.07155
ENSDARG00000005891	cyb5r3	22.4746	21.0796	20.1131	20.6117	16.5166	16.7041	18.3585	17.5506	18.9903	20.1716	19.0271	17.5799	16.1166	15.9443	16.3752	14.2914
ENSDARG00000093588	si:dkey-234l24.8	0	0.1698	0.156707	0.169351	0.735346	0	0.155067	0	0	0.140022	0	0.148214	0.348469	0.711621	0.511513	0.610416
ENSDARG00000062808	CR786571.1	0.227328	0.4614	0.298077	0.230091	0.499543	0.491565	0.674189	0.41802	0.299602	0.152194	0.0714503	0.241647	0.142035	0.0483425	0.092663	0.033174
ENSDARG00000091656	lsm8	16.865	11.6383	8.63486	12.9732	12.971	11.935	13.6504	13.898	13.0891	13.7373	13.8703	9.95961	15.3376	15.063	15.353	13.9463
ENSDARG00000092341	AL590150.2	2.07301	2.35877	0.588349	3.75135	2.3467	8.52065	0.465754	1.9894	3.79456	1.05141	3.9982	0.166939	0.654155	2.53816	4.54506	1.87926
ENSDARG00000069912	hmga2	0.399197	0.810239	0.607559	0.40405	0.603088	0.784736	0.693694	0.56074	0.986463	0.417593	0.627349	0.574631	0.727476	0.636687	1.017	0.618958
ENSDARG00000034700	vegfab	12.6455	12.4276	10.1485	12.2758	13.145	11.2509	11.3493	12.9904	13.8366	15.0084	16.5298	12.3469	15.3222	15.2201	15.0181	14.7492
ENSDARG00000008986	e2f7	0.697314	0.768315	0.746393	0.746121	0.963171	1.52743	0.738583	1.54684	0.743961	0.666923	0.876677	0.547104	1.09959	1.37696	0.873017	0.901294
ENSDARG00000093247	BX537358.1	0	0.92525	0.474393	0.307602	0.111304	0.298709	0.281658	0.310466	0.111258	0.25433	0.477599	0.628155	0.105491	0.538565	0.412929	0.221747
ENSDARG00000019328	plxna4	12.826	18.3599	19.9245	19.4976	16.5513	16.4861	17.5438	16.8856	20.7096	23.2857	24.3449	21.375	18.6614	19.7728	20.1859	21.7217
ENSDARG00000045515	kin	7.78456	5.76489	6.02977	5.83485	6.10276	5.87295	5.22572	5.45931	5.17596	6.05683	5.52166	5.85207	6.44128	5.9506	6.51778	6.04843
ENSDARG00000031777	pparaa	13.8468	19.2255	14.8311	17.6013	16.7631	15.3156	17.8925	15.8815	18.9003	19.2124	19.2607	21.4893	16.4523	14.4924	14.8106	15.5375
ENSDARG00000099850	iqsec3a	14.3246	17.8931	18.3457	19.0638	17.6095	16.823	18.3055	18.2629	17.1348	18.3721	18.7553	17.7502	17.2353	17.3286	18.0508	18.4372
ENSDARG00000098986	znf1040	0.354179	0.282411	0.142165	0.588938	0.222369	0.149194	0.140677	0.206755	0.250062	0.254057	0.258422	0.15687	0.210755	0.242094	0.180462	0.332263
ENSDARG00000094973	wnt16	2.67611	2.5069	2.9884	2.50028	2.48796	4.21526	3.08432	3.08435	3.54199	2.26825	3.23505	2.67448	4.21583	3.24673	2.83196	3.00403
ENSDARG00000030614	syt1a	164.939	203.423	187.214	192.761	226.122	239.555	234.83	228.873	229.525	218.478	225.211	212.853	245.867	225.695	236.87	233.503
ENSDARG00000098884	BX649355.1	0	0	0	0	0	0.0743838	0.280551	0	0.58181	0.506661	0.297327	0.201114	0.236421	0	0.15424	0.717845
ENSDARG00000063054	shank3b	11.0142	18.2297	18.7635	19.2488	16.2891	18.7672	19.1794	17.2477	19.1147	18.3923	19.655	20.1998	15.7161	15.2232	14.2016	15.8692
ENSDARG00000063255	btbd11a	17.7456	24.3534	24.8773	25.9429	29.8074	27.189	34.0389	30.5079	26.2311	26.4729	25.1952	26.3332	27.8488	29.2317	29.0795	30.9131
ENSDARG00000045658	msrb3	2.40062	2.22977	2.21028	1.67478	1.31136	1.91963	1.9986	1.63495	1.56405	1.54363	1.46003	1.35761	1.4406	1.26905	1.64472	1.48442
ENSDARG00000094457	BX005210.1	0.059111	0.119976	0.166087	0.0299147	0.0649469	0.145249	0	0.120773	0.38952	0.173137	0.441248	0.523619	0.707878	0.722791	0.692723	0.690085
ENSDARG00000104018	mtpn	149.528	122.603	120.779	110.67	129.725	128.016	116.087	124.989	114.472	105.902	104.464	94.1692	110.961	106.096	110.322	103.463
ENSDARG00000113660	si:ch211-196f19.1	0.36775	0.196424	0.25379	0.274268	0.223295	0.209266	0.233196	0.16807	0.0744008	0.0485932	0.0608346	0.0428634	0.0604663	0.01029	0.0591718	0.0141226
ENSDARG00000024465	mrps18a	42.3219	32.4848	31.925	32.544	32.9671	32.7293	34.9757	38.5531	30.3581	29.8443	28.7534	28.038	36.0924	33.807	37.071	35.844
ENSDARG00000022858	wnt7ba	4.17609	4.49884	5.71646	4.94216	4.23543	5.68336	7.74067	5.31634	4.86873	4.46262	4.99785	5.06517	6.28893	6.21648	5.43411	6.56295
ENSDARG00000098612	chrm2a	0.201277	5.47425	9.68958	5.70427	1.72496	2.45314	2.49964	2.01508	4.02324	4.44686	7.21192	5.70548	7.33593	7.57608	6.76866	11.6021
ENSDARG00000100341	si:ch211-196h24.2	0.258492	0.403579	0.316592	0.201257	0.393248	0.293157	0.368563	0.243757	0.262057	0.266243	0.265609	0.299433	0.31059	0.38056	0.202627	0.246642
ENSDARG00000102157	si:ch211-117i20.2	0.251573	0.595711	0.157079	1.1034	0.184273	0.494538	0.233154	0.085667	0.920985	0.0701774	0.658921	0.817113	0.61127	0.713311	1.11091	1.40729
ENSDARG00000008439	atxn10	3.90668	4.0481	3.11972	4.86986	4.38274	2.74852	3.58254	4.15902	3.83896	4.0953	4.20067	5.02702	3.81124	4.67858	4.81921	4.35077
ENSDARG00000069780	pus7l	1.48019	1.66195	1.12085	1.59381	1.83394	2.60018	2.802	2.02689	1.10683	0.948803	1.18782	0.697439	1.90213	1.2055	1.63675	1.19491
ENSDARG00000095106	si:dkey-28k24.2	0.0806028	0.0204496	0.245347	0.122374	0.154981	0.118836	0.149403	0.082342	0	0.084317	0.17417	0.0892499	0.230821	0.214258	0.225879	0.176435
ENSDARG00000008235	cog5	4.91458	4.37106	4.77532	5.30967	4.83352	5.13807	5.203	5.22747	4.77088	4.3439	4.16542	5.38068	4.98358	5.02985	5.27079	4.68722
ENSDARG00000103103	BX957361.2	0.309007	0.705579	1.73647	0.390954	0.509271	1.13895	0.50117	0.55243	0.339374	0.258597	0.546313	0.47902	0.482672	0.65712	1.41701	0.563667
ENSDARG00000004592	gpr22a	17.6744	16.3927	15.8411	14.9681	27.605	24.8266	26.6025	26.3751	20.1484	17.4123	19.5836	19.2039	24.9749	24.5258	23.7791	25.4821
ENSDARG00000116992	znf1051	0.24415	0.34688	0.914667	0.296541	0.804762	0.959891	0.724077	0.548719	0.268143	0.81728	0.805743	0.519057	0.71188	0.571117	0.447839	0.890718
ENSDARG00000092000	znf1020	0.578517	0.675164	0.325098	0.702659	0.444943	0.625482	0.455737	0.709201	0.603602	0.605176	0.750052	0.768697	0.692798	0.4921	0.884304	0.780913
ENSDARG00000094597	CR383662.2	0.718396	0.676978	0	0.623253	0.845702	0	0.095114	0.41937	0.958065	0.558257	1.24994	0.863648	0.641224	0.763854	0.679787	0.823707
ENSDARG00000045748	stab2	2.25261	2.62273	1.6273	2.10325	4.2785	3.29537	2.81595	3.3002	3.41371	3.77026	3.14212	3.14781	3.64589	3.98264	2.92723	3.36368
ENSDARG00000102340	ptn	58.0222	72.19	75.3217	65.8545	44.9879	45.7763	44.5762	39.4501	56.204	54.7278	62.4517	47.2965	31.6971	37.0811	28.137	40.2525
ENSDARG00000101137	znf999	0.453074	0.532395	0.558345	0.313766	0.471605	0.492199	0.486203	0.535932	0.602357	1.01775	0.674543	0.528084	0.571132	0.532454	0.583205	0.800365
ENSDARG00000045486	pawr	5.79828	5.31484	5.2554	4.92218	5.03493	4.90244	3.9003	6.05078	5.44369	6.15677	5.63385	5.0258	5.4212	5.00506	4.54272	5.0723
ENSDARG00000029071	creld2	3.74748	3.20015	3.55264	3.51549	5.07151	3.72829	3.68488	4.94884	4.06557	3.59508	3.30373	3.40058	3.99758	4.13039	4.14486	4.23491
ENSDARG00000017355	rsph9	1.92342	2.14085	2.03389	2.0096	1.97697	2.62232	0.805042	1.96492	2.72573	1.60964	2.24265	2.74808	2.19676	2.77082	3.09815	1.85614
ENSDARG00000096172	znf1113	0.928471	1.34606	0.952411	0.939757	0.631514	1.04296	1.10635	1.12917	1.31106	1.22101	0.903262	1.17495	1.2431	0.75217	1.53187	1.32266
ENSDARG00000075501	cdnf	0.552777	0.074797	0.276119	0.298398	0.16196	0.289771	0.409844	0.225882	0.202367	0.3084	0.289568	0.391731	0.191876	0.195918	0.187768	0.376445
ENSDARG00000103400	si:ch211-161m3.1	0.113701	0.403855	0.159735	0.517872	0.437241	0.614655	0.210752	0.696924	0.87412	0.428184	0.402037	0.604312	0.828807	0.544029	0.173799	0.331846
ENSDARG00000098621	CR759843.1	1.92318	2.78815	7.97682	5.9787	4.22609	6.75098	5.85636	5.05202	0.301739	0.34488	0.32382	0.121685	0.572194	0.438187	0.419958	0
ENSDARG00000087645	znf1064	0.138393	0.308981	0.207387	0.50427	0.121645	0.299256	0.359129	0.254482	0.425581	0.0926528	0.304483	0.196147	0.345874	0.41202	0.310263	0.262544
ENSDARG00000101760	znf1016	0.23881	0.215424	0.0497034	0.107428	0.14577	0.104322	0.393467	0.189749	0.203994	0.15544	0.0625492	0.0940193	0.165788	0.0282134	0.135199	0.174247
ENSDARG00000034717	def6c	1.07283	2.21781	1.11644	1.28696	1.09143	1.09353	1.25206	1.4613	1.52737	1.06407	0.811767	1.68949	0.70341	0.844974	0.931298	1.07271
ENSDARG00000039346	ndufa5	102.8	76.5559	67.437	70.2716	82.5309	76.6776	85.3286	85.6152	76.722	78.6661	71.7545	68.915	91.0707	90.5932	86.3872	81.1936
ENSDARG00000093041	si:ch211-234c11.2	0.356606	0.155098	0.143139	0.412504	0.111947	0.150217	0.141642	0.156129	0.335701	0.085266	0.240178	0.135382	0.318299	0.0541674	0.311484	0.0743422
ENSDARG00000093615	si:ch211-234c11.3	0.304673	0.502439	0.356691	0.154188	0.209221	0.336894	0.176479	0.19453	0.250961	0.223099	0.359101	0.202415	0.27761	0.242964	0.194048	0.416822
ENSDARG00000094443	znf1036	0.173911	0.352983	0.366486	0.264038	0.143311	0.299138	0.120884	0.177664	0.191002	0.327466	0.307469	0.115541	0.0905505	0.046229	0.132918	0.126894
ENSDARG00000069431	slc26a4	0.123874	0.219995	0.290046	0.156724	0.0680518	0.0304386	0.0861032	0.0316367	0.0340118	0.0518328	0.121669	0.0822978	0.257989	0.16464	0.126233	0.203365
ENSDARG00000112450	si:ch211-238e22.2	0.406572	0	0.380789	0	0.297808	1.06564	0.879211	1.10759	0	0.567076	0.319469	0.720303	0.42338	0	0.138105	0.988851
ENSDARG00000094500	si:ch211-238e22.4	0.122159	0	0.572063	0	0	0	0.113215	0.374386	0.134164	0.102231	0.287964	0.324635	0	0.259778	0.248972	0.178267
ENSDARG00000099355	BX890548.1	15.0405	15.1757	13.2342	8.73038	16.954	14.9962	10.4043	11.6456	12.0914	15.0172	13.6915	13.8224	16.881	15.347	18.198	14.4848
ENSDARG00000031956	tmem63a	7.32815	6.37099	5.83504	5.58104	7.86805	6.52239	6.4819	6.7791	5.92482	5.95288	5.30803	5.75139	5.24483	5.12689	5.78931	5.53857
ENSDARG00000116117	si:dkey-40n15.1	0.341376	0.0577401	0.159864	0.115175	0	0.167768	0.158191	0.0581238	0.187462	0.238072	0.178827	0.252	0.414737	0.120993	0.0579797	0.456656
ENSDARG00000010784	ppp1r12a	21.5933	23.274	22.0116	23.537	21.9482	23.2145	23.2262	21.315	23.6193	25.6428	24.3861	24.0454	23.1384	23.7343	22.94	24.7283
ENSDARG00000019420	etnk1	52.9688	57.7268	57.4379	48.786	56.1514	58.6146	54.8409	50.4974	53.8943	55.0271	51.9355	47.4813	55.568	50.0325	51.3128	52.5418
ENSDARG00000101223	si:ch211-229l10.11	0.0475475	0.0482529	0.133597	0.0481255	0.156725	0.0467341	0.0440663	0.194294	0.208881	0.159163	0.149444	0.210594	0.198052	0.101112	0.242266	0.173465
ENSDARG00000109844	BX901962.2	3.70421	4.45317	2.77545	5.13358	5.25959	3.8649	6.17942	6.40394	5.00707	6.81984	5.41825	6.2092	6.11241	5.45346	6.32999	6.73616
ENSDARG00000112541	znf1093	0.402325	1.63317	0.753623	1.42525	0.663069	1.33462	0.97878	1.02752	0.994192	1.30468	1.50163	1.47011	1.41398	1.28335	1.63995	1.39439
ENSDARG00000041199	alg12	4.38786	2.70888	2.73974	2.44266	3.57563	4.63626	2.77885	3.58604	2.65049	2.69283	2.38474	3.36863	3.35079	3.77129	2.75739	2.56128
ENSDARG00000058030	hspa14	18.0209	17.2368	16.4076	16.8735	14.2119	16.9412	15.2467	13.2781	11.2407	13.3207	12.0139	12.8764	16.0524	14.3542	14.0131	14.7067
ENSDARG00000018688	elk3	7.40855	5.61583	6.40063	4.80523	4.78432	4.36909	4.31585	4.17035	2.7897	3.77058	3.49282	3.83046	2.67657	3.27955	2.77334	2.66973
ENSDARG00000011661	twf1b	12.0649	11.4769	12.3868	9.99873	15.154	12.9993	12.1071	13.566	10.3159	10.2774	10.0316	11.3568	12.5637	13.3162	12.5147	14.0811
ENSDARG00000033179	tmem243b	12.129	9.96436	9.26367	10.34	12.4142	10.8926	10.1369	13.9027	10.5457	9.96906	10.0411	9.08137	14.0964	10.7087	11.6611	11.1677
ENSDARG00000104124	znf1069	0.174772	0.472974	0.300097	0.324311	0.384055	0.372195	0.350949	0.386844	0.319913	0.438782	0.457765	0.361241	0.272996	0.464579	0.563987	0.425075
ENSDARG00000101565	CU468917.1	4.36751	4.894	2.98269	4.2364	3.59903	2.77243	3.0358	3.06745	2.59822	1.67521	1.64442	2.09562	2.27403	2.03169	1.76173	2.32367
ENSDARG00000103636	zgc:174703	0.11847	0.28053	0.0739714	0.0799399	0.303721	0.0388144	0.182993	0.282394	0.130112	0.198286	0.310297	0.139925	0.32898	0.251933	0.20121	0.37458
ENSDARG00000045705	meig1	3.11627	4.2444	3.76352	5.06323	5.94682	4.0302	2.96411	3.51862	5.3139	3.01967	3.47965	3.70483	3.50129	3.66224	2.75777	3.9492
ENSDARG00000045704	dclre1c	9.80194	9.2809	12.0051	9.45335	10.3688	14.4633	9.76054	13.3678	7.13229	7.3073	7.12865	7.75635	12.1574	10.6549	9.74078	9.29936
ENSDARG00000018149	slc38a4	4.28577	4.71632	4.71643	4.8801	7.06334	7.80619	4.09611	5.58226	4.78049	5.35749	4.19897	3.92694	4.12822	5.6962	5.56843	4.80793
ENSDARG00000110426	BX901962.3	3.7612	4.27967	4.48342	5.3643	4.69607	7.28169	5.75689	4.42454	4.25601	4.67373	5.01524	4.5938	5.2816	3.81742	4.64587	3.5344
ENSDARG00000097044	CU468915.1	2.2655	1.9585	1.53243	2.46289	3.2267	1.31955	1.86634	1.37149	1.19799	0.7373	0.890072	0.668945	0.786385	0.892168	0.855055	0.581618
ENSDARG00000079470	cdk17	14.6217	23.333	28.8853	28.931	28.8107	30.4159	29.6774	30.9389	24.9844	28.2803	30.4287	33.2883	29.1142	30.9831	29.8712	34.0336
ENSDARG00000110670	znf1092	0.387424	0.933782	0.771068	0.980333	0.851347	0.523595	0.58347	0.692622	0.478685	0.932137	0.875217	0.900873	0.70602	0.669402	0.641555	0.918723
ENSDARG00000003615	slc26a3.2	0.0788329	0.21334	0.098445	0.239374	0.14436	0.206625	0.292245	0.134223	0.0865801	0.26389	0.268424	0.232774	0.0820919	0.251464	0.374894	0.230082
ENSDARG00000110745	znf994	0.155524	0.105221	0.194216	0.209886	0.227839	0.305727	0.0480459	0.10592	0.227744	0.216921	0.285145	0.0918448	0.107969	0.0551219	0.158486	0.113478
ENSDARG00000015824	lemd3	19.0935	22.7101	20.9369	20.354	19.0832	21.3682	20.4769	21.147	22.7606	20.2304	20.0906	24.0933	19.12	21.3067	20.5648	23.1733
ENSDARG00000011582	sox5	16.5753	22.8645	24.6869	22.4409	21.1035	25.9597	26.3257	24.2385	24.2188	24.4611	24.3148	25.0562	21.8283	23.221	23	26.002
ENSDARG00000116211	si:dkey-5i16.5	0.262874	0.160064	0.147722	0.372497	0.0577655	0.206702	0.0487256	0.107419	0.115483	0.263988	0.0413113	0	0	0	0.267881	0.0383612
ENSDARG00000045768	cry1a	68.4201	65.1884	67.0854	67.7038	21.4253	23.9059	24.9627	23.9354	61.5663	64.6179	63.7933	65.2747	21.6555	24.3477	22.7071	24.6746
ENSDARG00000006567	dus4l	4.09408	3.6731	4.39017	3.24301	5.67174	7.5232	5.71899	6.84947	2.73695	3.32688	2.6575	4.62527	6.17874	7.44451	4.59531	6.27754
ENSDARG00000116855	CR383662.8	2.3536	1.95424	2.00395	1.51595	1.64562	1.26182	2.18128	1.74865	1.64494	4.11835	1.84937	2.08488	2.89652	2.73004	3.48862	2.18566
ENSDARG00000095446	CR383662.3	2.53236	2.26758	0.279031	3.61855	3.10971	0.439241	1.51861	2.73918	5.88964	4.23848	4.33081	4.6184	5.27409	4.75164	2.73239	5.76058
ENSDARG00000097175	CR383662.6	0.73359	3.90848	2.92004	4.45504	3.22406	1.62234	3.56937	3.93445	4.02841	4.45089	5.76427	2.92424	3.6286	5.85008	6.16739	6.15553
ENSDARG00000111380	CR383662.7	0.641891	1.08569	1.00198	0.433129	0	0.420607	0.396597	0.437161	0	0.358117	0	0.568603	0.445618	0	2.18039	0
ENSDARG00000024306	zbed4	5.80691	6.12415	6.45175	6.12239	6.48968	6.58888	6.31829	6.2957	5.20523	6.24125	5.59173	5.15651	5.73573	5.85656	6.06255	6.41783
ENSDARG00000013596	brd1a	5.76414	7.46922	8.12249	7.00317	8.44429	9.79341	7.5315	8.38765	7.89883	7.86394	7.95298	7.83108	8.93257	8.38395	9.61868	8.84827
ENSDARG00000045517	itih5	0.369891	0.0417087	0.21171	0.187193	0.225783	0.201979	0.285674	0.398865	0.157983	0.12038	0.177617	0.327658	0	0.349597	0.0418818	0.179927
ENSDARG00000016231	bcap29	2.88277	4.60871	7.91494	4.87634	5.94425	5.58927	6.40477	5.12344	4.29371	5.22154	5.52329	5.21219	8.01888	7.30605	7.04237	6.62718
ENSDARG00000069160	tafa5a	17.9532	16.5795	15.879	15.1379	16.3358	16.1443	15.9035	16.9298	18.3944	18.762	18.4937	16.2938	21.2656	17.7458	18.0556	19.1669
ENSDARG00000059003	strip2	8.73219	11.7912	12.9774	14.0683	12.6708	13.5906	16.6673	13.2998	12.7131	11.3661	13.3146	14.0128	12.9559	12.4615	12.7079	12.8377
ENSDARG00000005541	wif1	2.36235	1.9027	1.86135	2.2013	2.10118	1.36368	1.70286	1.80042	2.42978	3.29495	1.53214	1.92655	2.92858	2.19287	1.83417	3.25586
ENSDARG00000070220	pou3f2a	17.8269	20.8787	21.55	27.0392	15.8574	17.904	20.2679	20.5939	21.0871	19.1688	18.6905	23.8479	20.5336	21.8202	23.1833	24.8237
ENSDARG00000104976	si:ch1073-67j19.2	3.48777	0.904542	1.30664	0.117672	0.851581	1.40933	0.50282	0.51466	0.127684	0.0648621	0	0	0.0807102	0.0412053	0.0789823	0.0848285
ENSDARG00000086740	phyh	26.4279	28.5904	25.5469	25.747	30.7467	28.0844	25.0174	33.0673	24.4422	25.4114	23.8597	22.7422	23.4697	23.7887	26.2105	24.7017
ENSDARG00000075956	faxca	15.6146	32.5196	37.4312	33.9514	28.5817	28.0356	31.0878	29.2056	35.3723	34.6461	37.013	36.2688	37.5782	36.4635	33.3189	39.127
ENSDARG00000009607	ccnc	7.54136	6.75995	7.30821	6.35684	10.377	8.88546	7.29789	7.33954	8.90954	7.58526	7.5894	7.92366	8.17517	9.3592	8.26682	8.92212
ENSDARG00000091957	si:dkey-172o10.8	0	1.36747	1.00962	0	0	0.529772	0.49953	0	0	0.451064	0.63528	0.238726	0.561275	0.286549	0.549258	0.196638
ENSDARG00000062797	nell2b	98.5279	136.735	114.015	110.5	122.149	158.971	145.999	132.073	151.693	125.287	123.966	140.311	140.934	127.821	117.032	130.677
ENSDARG00000045518	tmem110l	1.49643	1.31881	1.84413	1.55448	2.24992	2.32237	1.16789	1.85056	2.29224	1.7796	1.60905	1.95348	1.84535	2.13546	1.52494	1.83894
ENSDARG00000016815	casc1	1.18439	1.32524	1.53593	1.59839	1.13449	1.13428	1.06953	0.49639	0.700424	1.32157	1.0261	1.02226	0.917111	0.710396	0.773687	0.886351
ENSDARG00000032919	chchd3a	14.5313	10.6287	10.3159	12.3609	11.5923	13.0291	10.1363	9.39646	11.7573	11.6109	10.6286	12.2902	10.1417	11.2182	10.1608	10.6027
ENSDARG00000034095	si:dkey-59l11.10	0.188288	0.152865	0.193983	0.171519	0.124126	0.388641	0.069801	0.0384702	0.310188	0.141814	0.192335	0.200148	0.156858	0.140142	0.326186	0.137384
ENSDARG00000103208	il17ra1b	0.157783	0.080062	0.0985183	0	0.0288935	0.310168	0.26809	0.134323	0.346579	0.330108	0.330614	0.326126	0.19169	0.167768	0.241183	0.287816
ENSDARG00000027799	ucmaa	16.6781	2.10025	0.912144	2.34114	4.28022	4.06828	3.1591	5.22332	8.4232	7.33523	4.78286	5.06841	7.47947	9.31978	6.45095	6.30665
ENSDARG00000045487	rps16	91.0162	61.0779	53.4732	65.5685	98.3489	83.6512	70.0782	83.3943	68.1728	65.1563	68.8301	65.6967	87.7424	81.9989	79.7865	69.2844
ENSDARG00000045815	mcm10	0.348436	0.227317	0.20979	0.201526	0.3008	0.171237	0.184529	0.355954	0.246007	0.312422	0.0782251	0.19842	0.155503	0.185242	0.278985	0.217917
ENSDARG00000096967	CR383662.5	9.23843	5.13419	0	8.23755	17.6426	0.648599	7.54275	9.21307	15.4611	13.99	17.111	15.1982	13.7434	14.2668	23.9843	20.2225
ENSDARG00000045749	ppfibp1a	2.39442	1.4911	1.69467	1.63863	1.50973	1.59125	1.56346	1.32033	1.49416	1.41177	1.32556	1.16898	1.2467	1.3019	1.13683	0.952955
ENSDARG00000045510	tbc1d22a	3.09729	3.29867	3.06027	3.25552	2.95432	3.4123	3.32791	2.88596	3.43905	3.75984	2.84827	3.31651	3.119	2.73234	2.25449	2.86838
ENSDARG00000045886	slc38a2	67.0129	70.2359	78.5582	66.2926	51.1209	52.2717	54.4008	55.718	65.314	64.7237	62.9389	62.002	59.9815	59.716	61.0553	61.1629
ENSDARG00000004336	exoc4	11.1534	16.1929	18.0143	15.8737	15.5308	16.8466	17.0663	14.6961	18.1993	17.582	18.7262	18.9736	15.1937	16.8207	14.5901	17.4056
ENSDARG00000093014	CR383662.1	1.75325	0.647002	0.149279	1.77456	2.97707	0.469978	3.10205	2.11673	3.67604	6.80261	5.13482	8.3301	5.14523	5.93151	3.89812	5.23332
ENSDARG00000095994	CR383662.4	0	0.46379	0.784719	0.462565	0.334753	0.598922	0.211775	0.389059	0	0	0	0	0	0	0	0.0555762
ENSDARG00000114236	znf974	0.777132	1.23932	0.77984	1.12368	0.670888	1.74591	1.23469	0.850609	1.76797	1.34716	0.697876	1.67184	1.61852	1.12142	1.81013	1.6201
ENSDARG00000092717	BX569790.1	0.094144	0.191081	0.176348	0.762307	0.310316	0.2776	0	0.480877	0.103396	0.0787858	0.0739748	0.750556	0.392144	0.700709	0.383749	0.61823
ENSDARG00000069169	cerk	6.22799	14.5883	16.38	12.9739	10.8611	11.9226	12.7521	13.3536	14.2368	13.939	15.0795	17.3205	11.6889	13.7832	13.6157	14.7952
ENSDARG00000016749	slco1c1	6.67301	10.1708	10.8016	10.3988	9.62821	9.03389	12.719	10.4442	9.90079	10.2837	11.9114	11.9338	12.2982	12.0486	10.0847	13.137
ENSDARG00000029830	myf6	0.196133	0	0	0.397035	0.430995	0.289167	0.27266	0.400731	0.215408	0.164137	0.154114	0.17374	0.204242	0.625633	0.599607	0.0715544
ENSDARG00000078613	vhll	3.79191	1.72504	2.6942	1.19111	1.14932	2.31334	1.45419	1.20219	2.44129	1.64137	1.13017	0.926612	0.272322	1.3903	0.399738	0.572435
ENSDARG00000098244	CR388206.1	0	0.430363	0	0.107307	0.23297	0.208409	0.294768	0.433223	0.698621	0.266168	0	0.187827	0	0.112727	0.648224	0.232068
ENSDARG00000015222	cbll1	9.07456	7.19123	6.23041	8.56278	8.58017	7.9954	7.80704	8.16236	8.73545	9.77259	8.20996	9.38355	7.15316	6.6888	7.70002	8.46782
ENSDARG00000014361	tmbim4	72.0969	65.8384	58.8446	48.3726	61.6706	55.0957	55.5037	56.6939	69.1259	65.1011	65.8052	59.3151	59.5735	58.0186	60.7256	60.6986
ENSDARG00000078728	znf1068	0.269754	0.342194	0.726361	0.648453	0.62982	0.762274	0.625009	0.344468	0.481428	0.902989	0.662382	0.686994	0.912943	0.968028	0.72159	0.7627
ENSDARG00000086615	CR846087.1	0.359633	0.506901	0.842068	0.748232	0.548805	0.746238	0.388853	0.346983	0.307204	0.384566	0.62797	0.495557	0.686585	0.509854	0.651526	1.20999
ENSDARG00000016613	mcat	1.38146	1.24618	0.622968	0.776808	0.393517	0.30174	0.995802	1.09766	1.51722	1.28455	1.28652	0.725175	0.905767	1.03365	1.14707	0.335994
ENSDARG00000039343	ahcyl2b	57.903	63.085	61.097	60.2864	47.5379	48.7334	51.0241	48.0962	54.9438	56.8924	54.4108	59.6505	46.2929	44.7664	44.3427	47.5075
ENSDARG00000090734	si:dkey-16p6.1	1.04077	1.38975	1.64172	0.979497	1.54476	3.48167	0.74458	1.23111	1.06284	0.595936	0.760409	0.711673	0.703517	0.679508	0.427959	0.572879
ENSDARG00000045549	bik	1.11899	0.624572	0.786019	0.792812	1.35241	0.494929	0.570383	0.571566	0.675924	0.70233	0.879257	0.892103	0.640885	1.84418	1.31134	1.59211
ENSDARG00000013414	lin7a	23.7521	27.4201	25.4516	26.7703	28.2339	29.9468	30.6405	31.2314	28.0513	28.0365	29.4419	25.5882	33.0777	27.2953	30.3085	30.2152
ENSDARG00000058366	si:dkey-222f8.3	7.67407	4.69272	3.9623	4.74672	4.68429	3.9648	4.71108	4.32187	4.07004	3.54042	4.09731	3.16653	3.14189	3.66139	3.30856	2.58433
ENSDARG00000104697	si:dkey-57k17.1	0.45037	0.812536	0.351508	0.911689	0.494834	0.0983701	0.510151	0.53677	0.164877	0.397838	0.491505	0.243802	0.468989	0.372453	0.280468	0.273844
ENSDARG00000105266	si:dkey-16p6.1	1.04686	0.332986	1.17071	0.395366	0.703859	1.5511	0.347538	0.702322	0.120121	0.261515	0.306933	0.124567	0.341683	0.249201	0.286601	0.216611
ENSDARG00000045519	sfmbt2	1.91775	4.15779	4.44952	2.8013	3.42401	3.7913	3.85764	3.25038	3.18325	3.1186	3.78436	2.89566	4.76564	4.0782	4.28608	4.75439
ENSDARG00000069171	gramd4a	2.67455	7.77431	10.2524	8.19852	6.10809	7.02263	6.09059	6.40129	7.90996	8.08961	9.7122	7.85214	7.24129	8.04385	7.28094	8.25198
ENSDARG00000078073	nudt5	9.585	8.75887	8.81468	9.70151	8.57753	8.05689	7.23521	7.26633	9.09795	10.5257	9.20142	6.80018	8.67149	6.17947	7.20413	6.04432
ENSDARG00000092784	znf1109	0.139404	0.0707359	0.456972	0.141098	0.22975	0.342547	0.322993	0.0712059	0.0765518	0	0.547691	0.308718	0.21775	0.222338	0.213088	0.457722
ENSDARG00000115017	znf1033	0.450019	1.00473	0.67437	1.00208	0.890008	1.45966	0.917556	0.689595	1.03791	1.54408	1.20227	1.4351	1.17156	1.43549	1.10062	1.57611
ENSDARG00000096144	CR388052.2	0.430537	0.218462	0.70566	0	0.591304	0.105793	0.698276	0.32987	0.354635	0.0900752	0.3383	0	0.448335	0	0.329053	0.157071
ENSDARG00000018744	prl2	3.27226	1.84489	2.92854	2.35522	1.43813	0.929147	2.56093	1.78286	2.7952	2.00819	0.685658	1.54594	1.66591	1.54636	3.11228	0.795867
ENSDARG00000096024	si:ch211-178j18.4	0.232263	0.235709	0.145023	0.156724	0.0850647	0.152193	0.287011	0.395458	0.850295	0.259164	0.608346	1.30305	0.96746	0.329281	0.946748	0.564903
ENSDARG00000032218	acss3	5.16553	3.94591	4.15184	3.95451	4.72615	3.91403	3.84727	4.68213	5.36372	4.71583	5.07728	4.47591	5.06611	5.053	4.82366	4.16649
ENSDARG00000101301	si:dkey-261o4.1	0.198059	0.401994	0.185499	0.3007	0.217613	0.389341	0.458895	0.404665	0.108761	0	0.155627	0	0	0.421184	0	0.0722569
ENSDARG00000020086	nuak1a	16.5882	26.1792	26.776	30.8207	36.1962	36.4318	46.8606	46.3897	21.9424	23.1183	22.3335	25.1775	26.3783	31.423	32.7921	29.0098
ENSDARG00000097457	BX119963.2	1.64371	1.88567	1.20481	1.30202	0.785213	1.19413	0.993499	1.09512	0.470933	0.358842	0.168465	0.126612	0.14884	0.0759878	0.145654	0.417159
ENSDARG00000102927	si:dkey-156k2.4	0.126907	0.0965924	0.118859	0.144506	0.191725	0.218288	0.132318	0.194469	0.0871118	0.0663776	0.0623244	0.0843132	0.0660768	0.0506016	0	0.0115747
ENSDARG00000045574	lrmp	3.56392	5.01338	2.72101	2.21435	5.1435	6.82093	4.02245	3.3164	6.5882	4.17356	5.58231	4.87618	6.93258	4.96504	3.52393	4.14522
ENSDARG00000101524	znf1080	0.0811587	0.0823626	0.076012	0	0.0891713	0.0797702	0.22565	0.16582	0.0891344	0.135838	0	0.215677	0.253541	0.517765	0.165409	0.177652
ENSDARG00000045885	scaf11	7.92703	7.11677	7.21246	7.54637	8.45074	8.72713	8.90159	8.84915	7.85718	7.59619	7.673	8.38293	8.16639	9.65134	8.97129	8.96822
ENSDARG00000092161	si:dkey-261e22.4	4.35468	6.94459	8.44838	6.13918	10.2527	6.26741	9.08067	11.1216	9.22365	5.33626	5.62144	5.92399	7.12596	8.43364	12.045	10.667
ENSDARG00000103343	si:dkey-51d8.1	0.956203	0.357511	0.989835	0.254691	0.442361	0.791448	0.373134	0.359887	0.110544	0.379048	0.276813	0.356643	0.262035	0.214044	0.358995	0.440648
ENSDARG00000102917	CR388095.1	0.66472	0.299814	0.760915	1.04658	0.730346	0.580754	0.479152	0.905418	0.162232	0.0618089	0.0580347	0	0	0.0785313	0.526851	0.0538903
ENSDARG00000112070	znf1121	0.916287	0.546989	0.504812	0.436435	0.532986	0.635726	0.299718	0.495561	1.06553	0.631489	0.677632	0.381962	0.505147	0.286549	0.549258	0.353948
ENSDARG00000110637	si:ch211-212k5.1	0.528616	0.536458	0.45973	1.60513	0.539319	0.445348	0.594895	0.694315	0.290283	0.0631972	0.0890072	0.234131	0.157277	0.281033	0.15391	0.110201
ENSDARG00000004227	pde3a	2.62278	6.35654	7.01383	7.54483	6.80617	7.25886	7.03639	7.94999	6.86021	6.22373	7.00971	7.71894	8.08581	10.0909	8.80948	10.047
ENSDARG00000104523	CU138542.2	0.221243	0.160375	0.0296018	0.319903	0.173633	0.248523	0.263628	0.161441	0.138849	0.18515	0.422193	0.167985	0.164564	0.235243	0.193248	0.138368
ENSDARG00000105144	znf1130	1.10758	1.08386	0.51867	1.92178	1.78193	0.777592	2.05297	1.13148	1.12954	0.926892	1.24327	1.61184	0.947407	1.00942	1.69301	1.0679
ENSDARG00000101272	si:dkey-29j8.1	0.176766	0.119592	0.331112	0.337949	0.302116	1.06175	0.273039	0.160515	0.237279	0.197238	0.339523	0.173981	0.286336	0.250601	0.0600441	0.114646
ENSDARG00000045750	syt10	4.35799	7.21741	7.65805	7.39951	3.60289	4.74387	3.01275	3.98798	7.20279	6.90207	6.6033	5.68374	3.84339	3.50173	3.60198	3.36625
ENSDARG00000069185	celsr1a	1.9153	1.88888	2.54737	2.01759	2.53979	2.65562	2.82676	2.10997	2.53215	2.48215	2.48155	2.49973	2.02574	2.08757	2.77165	2.48834
ENSDARG00000069698	lrguk	1.30191	1.60234	1.81606	2.43922	2.28263	1.443	0.975544	1.30171	1.27774	1.08953	1.30595	1.20234	1.24035	0.883593	1.07266	1.43502
ENSDARG00000096135	BX119963.1	3.83301	5.32298	2.55075	3.98169	2.54902	7.53487	7.75913	5.66748	0.664688	0.168827	0.317035	0.268056	0.315116	0	0.411159	0.294395
ENSDARG00000099466	si:dkey-190j3.2	0.877118	0	0.410748	0.976558	0.578229	2.67255	0.32516	0.80644	0.385326	0	0.551365	0	0.182676	0	0	0.319995
ENSDARG00000034173	prkcq	5.95774	4.60942	5.33132	6.03016	7.84216	6.02975	3.74481	5.93564	7.09389	6.51612	5.46932	5.01625	4.60695	5.58209	6.13132	8.04852
ENSDARG00000101382	CR388148.1	0.526926	1.47054	0.493511	0.799996	1.1579	1.29478	0.854607	1.21117	0.868063	2.20483	1.86317	1.16691	1.7833	0.700336	1.07392	1.44177
ENSDARG00000013000	ppfia2	20.861	26.7671	27.1788	29.776	30.5051	29.5693	30.0844	32.5204	26.8167	31.4305	36.0112	34.1116	31.9812	37.0224	32.4204	29.5545
ENSDARG00000089934	si:ch211-64i20.3	0.0579229	0.0293911	0.216999	0.175881	0.445491	0.313126	0.0536821	0.0887592	0.190846	0.0242368	0.0910273	0.102619	0.150794	0.184764	0.118052	0.12679
ENSDARG00000104416	si:dkey-16p6.1	0.059922	0.141892	0.355439	0.202168	0.197514	0.274852	0.129581	0.102025	0.307117	0.217302	0.156948	0.230015	0.291196	0.191141	0.101772	0.29148
ENSDARG00000007413	arid2	11.7771	13.7556	13.9716	15.6508	13.4191	16.0558	15.2707	13.8805	14.0722	15.0666	14.6693	15.8612	12.2185	14.3195	13.8238	15.595
ENSDARG00000054321	ngs	0.887036	0.51011	0.249235	0.119709	0.259896	0.755612	0.356239	0.664529	0.714419	0.51963	0.813166	0.523839	0.800545	0.440144	0.542358	0.733522
ENSDARG00000075025	cdc123	5.27911	4.51492	3.28958	4.17982	3.81229	3.76606	4.39939	4.02302	2.80544	4.06161	4.61646	4.24267	4.27818	3.16872	3.27551	3.49467
ENSDARG00000096999	BX537308.1	2.54611	3.65525	4.304	3.39418	2.31987	4.15058	3.62588	3.10857	4.84242	3.84575	2.83017	3.13557	3.23338	2.90531	1.64536	2.49213
ENSDARG00000008867	rap1b	31.2347	26.0678	26.324	25.2816	28.0616	28.6344	27.5661	25.1175	22.8427	22.8258	22.2001	22.6241	23.7964	23.4401	21.5933	23.7355
ENSDARG00000103003	si:dkey-211i20.2	0.97292	0.645071	0.728978	0.301989	0.655637	1.22403	0.541012	0.543339	0.569884	0.217121	0.254828	0.436664	0.216137	0.344828	0.370141	0.312352
ENSDARG00000099597	si:dkey-211i20.5	0.057828	0.205401	0.0541609	0.0877964	0.0317686	0.0568387	0.133985	0.0295379	0.254044	0.16938	0.0227195	0.153676	0.120437	0.122975	0.117859	0.210971
ENSDARG00000094799	plxnb2a	0.0788036	0.279904	0.442838	0.319046	0.47621	0.232366	0.182585	0.120756	0.476014	0.395688	0.68113	0.244322	0.533399	0.460846	0.401523	0.373744
ENSDARG00000003811	plxnb2a	6.34384	7.35221	6.97868	7.9407	8.77455	8.56894	8.31461	9.43348	7.54444	8.51314	8.4726	8.38772	8.20875	8.84068	8.36772	8.36741
ENSDARG00000088301	si:dkey-254e13.6	0.562546	0.380594	0.542838	0.155287	0.655545	0.938292	0.157988	0.609514	0.149777	0.399445	0.28129	0.211407	0.355031	0.362511	0.277944	0.273641
ENSDARG00000045753	tmtc2a	3.1421	3.77354	3.37977	3.49971	3.99503	5.40798	5.07383	4.42938	5.39483	4.91454	4.43116	4.69158	4.62937	4.27463	4.44637	4.73544
ENSDARG00000104850	si:ch211-215p11.1	0.176653	0.0358546	0.03309	0.30396	0.0776372	0.347261	0.0654876	0.0902322	0.135809	0.325235	0.555228	0.109538	0.551866	0.112698	0.504048	0.116005
ENSDARG00000097341	CR847994.1	10.4283	7.05531	6.30783	7.91627	7.16114	10.0363	12.0809	8.43385	6.20376	7.63616	11.0962	8.27536	9.50195	11.3191	8.63434	9.35271
ENSDARG00000006038	aebp2	12.1444	11.7643	12.3848	11.4793	9.40101	11.0241	11.604	11.8169	12.0978	10.1632	10.5481	11.6024	12.568	10.4317	11.8643	11.7905
ENSDARG00000045880	gas2l3	1.04518	1.64996	1.87623	2.26271	1.72256	2.36851	1.74897	2.13548	1.84939	2.18669	2.4638	2.4175	1.69306	1.88307	1.42012	2.18194
ENSDARG00000090824	si:dkey-51d8.3	0.625641	0.272109	0.334838	0.361855	1.17842	0.0878482	0.497001	0.730447	0	0.0747967	0.140459	0.0791726	0.186144	0.190066	0	0
ENSDARG00000043734	trmu	2.73495	2.46279	1.37095	2.4173	1.77759	2.49886	2.03491	2.20369	1.69224	1.54735	2.72411	1.3649	2.56723	2.45748	1.09912	1.60207
ENSDARG00000074905	camk1da	3.03103	11.1946	13.4262	9.53052	8.10731	10.0364	10.4766	8.83244	9.16811	9.81357	12.3378	10.4537	11.6939	14.1857	12.5829	14.6472
ENSDARG00000015053	grip1	13.8049	19.6802	22.9623	24.3463	18.8941	20.4999	20.562	22.2225	20.4943	22.7555	23.0447	22.3663	19.1363	22.4783	22.5937	24.5277
ENSDARG00000092080	znf1044	0.584227	0.338797	1.09436	0.253427	0.733608	0.492199	0.618803	0.511572	1.09996	0.838147	1.11487	0.443591	0.521468	0.443711	0.510304	0.852563
ENSDARG00000093803	si:dkey-196n19.2	4.25719	3.36676	5.90899	2.29034	4.10861	9.33	1.88389	3.48708	2.78006	2.72819	2.68214	2.63299	2.63595	2.50797	2.59906	2.58855
ENSDARG00000094428	si:dkey-31f5.8	0.928335	0.27709	0.40916	0.0552717	0.659992	0.536737	0.404878	0.502076	0.479795	0.411295	0.300362	0.580476	0.62552	0.987078	0.166944	0.557825
ENSDARG00000093135	si:dkey-117n7.2	0.140374	1.56702	0.920304	1.27872	1.38809	0.551889	1.69125	1.29063	1.54169	1.76211	0.882404	0.994773	1.60795	1.94033	1.43047	1.12666
ENSDARG00000092944	si:dkey-117n7.3	3.96674	0	2.97215	4.01496	6.10172	4.67866	2.94105	4.86281	6.0992	4.64748	1.87015	5.62214	2.47844	8.4355	3.23384	2.31547
ENSDARG00000113582	znf993	0.176394	0.204584	0.354017	0.433593	0.110748	0.222913	0.303605	0.360401	0.304431	0.506119	0.35641	0.401797	0.551059	0.375112	0.359507	0.698689
ENSDARG00000069692	col7a1l	2.79527	2.69676	2.48021	2.27084	3.76833	1.89791	2.47983	2.31077	1.67636	1.71597	1.92909	1.75934	2.07779	1.88692	1.62102	1.75778
ENSDARG00000095126	si:dkey-82i20.2	2.31435	2.5135	3.34645	1.89043	2.31979	2.9532	1.84387	2.53021	3.34446	4.38328	3.34992	2.98525	4.43952	3.5401	3.64109	3.85135
ENSDARG00000094304	BX000981.4	0.411309	0.231895	0.470832	0.0462565	0.401704	0.673787	0.296485	0.186749	0.250961	0.420701	0.251371	0.364348	0.713854	0.485929	0.931429	0.300112
ENSDARG00000101842	znf1085	0.0673099	0.102463	0.220645	0.17032	0.110933	0.165396	0.0935726	0.0687623	0.147849	0.140823	0.238003	0.357748	0.210277	0.322061	0	0.147338
ENSDARG00000025824	dmtf1	5.63994	5.46885	5.17256	5.52217	6.49097	6.38237	7.41398	6.97552	6.21258	6.47056	5.83874	6.18199	6.39592	5.58755	6.13961	6.54522
ENSDARG00000076255	znf1084	0.163218	0.364406	0.152867	0.132161	0.322798	0.385021	0.544564	0.266784	0.107555	0.300501	0.384751	0.0578329	0.203958	0.520638	0.465714	0.238184
ENSDARG00000055360	llph	17.1409	14.2832	11.0463	17.6676	16.3279	14.761	16.5418	15.0207	11.3989	13.2918	12.8509	14.8356	14.82	14.2962	13.381	12.1626
ENSDARG00000092064	si:dkey-117n7.4	0.265944	0.449815	0.581184	0.358902	0.486999	0.958445	0.698339	0.543364	1.16832	1.29826	0.835874	0.942317	1.33853	0.754059	0.767858	0.873206
ENSDARG00000026052	ccdc3a	1.66252	2.03454	2.42722	2.67256	1.77293	2.01856	1.85802	2.39773	2.14811	2.08695	2.22847	2.51225	1.68033	2.23564	1.84367	2.39043
ENSDARG00000096210	znf1050	0.49724	0.403693	0.232854	0.276806	0.355115	0.488733	0.230417	0.380977	0.354968	0.582571	0.410248	0.418444	0.543685	0.290787	0.532046	0.362811
ENSDARG00000053917	alg10	2.13328	2.83925	2.52206	2.33619	2.65129	3.12799	2.65773	2.50085	3.18791	3.27786	2.96779	2.66418	2.43997	2.11953	3.06486	3.39378
ENSDARG00000096045	si:ch73-263o4.4	0.244318	0.145849	0.174984	0.261835	0.142115	0.254265	0.306347	0.146818	0.110488	0.192434	0.101634	0.267346	0.194555	0.183373	0.161099	0.19924
ENSDARG00000014941	tprkb	1.74341	1.52354	0.861782	1.42148	0.904556	1.61838	1.61576	1.48419	1.70199	2.06691	1.17964	1.24406	1.76505	0.720894	1.38181	0.777381
ENSDARG00000001953	pfkfb3	13.1548	10.7287	13.4093	10.0654	7.1153	5.78485	4.75356	4.58008	16.4942	15.4556	16.5994	14.2024	7.91563	8.96517	7.65216	8.87147
ENSDARG00000101817	si:dkey-5i16.5	0.875565	0.952022	2.10868	1.45591	2.26759	3.01205	1.27515	1.78892	2.12928	2.14585	1.62168	2.04979	1.62814	1.32996	1.46582	1.46024
ENSDARG00000088915	si:ch211-241n15.3	0.212931	0.388962	0.358971	0.129312	0.0467907	0.334862	0.276278	0.217526	0.233857	0.249473	0.36809	0.452688	0.487815	0.362248	0.216987	0.40395
ENSDARG00000105161	si:ch211-238e22.8	0.162598	0.123757	0.101524	0.109716	0.0446626	0.079908	0.0753465	0.12458	0.074407	0.0566968	0.117116	0.0840192	0.0564398	0.072036	0.0690394	0.108753
ENSDARG00000024654	pgm3	5.97234	5.14261	4.45551	4.78884	3.52245	5.41275	4.55266	5.12396	5.67901	5.92841	5.60703	5.17593	4.52308	4.37096	3.95201	4.90479
ENSDARG00000029524	impdh1b	7.08845	6.95315	6.38003	7.63426	23.8638	25.8892	25.9119	25.2541	6.87427	6.82436	6.73345	6.10421	26.5857	23.9546	24.0044	26.5087
ENSDARG00000039340	tmem209	10.472	10.0802	8.5321	9.62267	10.2586	9.09342	8.41652	9.07444	9.50636	8.90615	8.36231	8.89928	7.2995	9.20344	8.87843	8.84191
ENSDARG00000096026	si:dkey-4e4.1	0.213748	0.506144	0.600579	1.15385	0.391418	0.700304	0.594295	0.363933	1.09552	1.07327	1.5116	0.568029	0.667753	1.13637	1.37952	1.14371
ENSDARG00000045568	bcat1	29.9905	26.7676	27.1023	27.7628	25.772	25.1487	26.7743	27.6301	28.9421	27.6819	27.6841	29.0681	28.4138	27.3836	25.5859	27.5758
ENSDARG00000079892	si:dkey-183c2.4	0	0.1266	0.146048	0.473496	0.171332	0.367845	0.549174	0.382323	0.513783	0.417593	0.539128	0.414397	0.324766	0.364768	0.0953439	0.364093
ENSDARG00000077794	CU468012.1	0.314136	0.171659	0.158423	0.171206	0.3186	0.190007	0.156766	0.0246857	0.238851	0.0404445	0.0569622	0.0642159	0.201306	0.102773	0.246245	0.0881573
ENSDARG00000101728	si:dkeyp-80d11.12	0.349545	0.256194	0.218252	0.0786208	0.170691	0.114522	0.287958	0.0198382	0.362568	0.373778	0.091553	0.533261	0.181997	0.371663	0.514514	0.680121
ENSDARG00000105279	si:ch211-108c17.2	9.41715	10.0994	8.97402	10.3016	11.4765	12.2673	11.0144	11.8049	8.71669	9.27465	7.09267	9.81726	8.62882	9.07295	8.94696	9.40667
ENSDARG00000093633	BX000981.3	0.100296	0.101783	0.281806	0.203029	0	0.0985797	0.278857	0.307379	0	0	0	0	0.313325	0.319926	0.102206	0.146361
ENSDARG00000045870	plekha5	31.1018	33.4459	31.999	35.2637	33.6474	35.1835	35.3633	36.6401	37.1528	37.6012	36.7408	38.9296	34.4072	34.8482	34.9453	34.4145
ENSDARG00000093576	BX000981.2	0.264946	0.806628	3.59809	1.07267	3.20214	2.21351	0.982191	1.35331	0.290983	0	0	0.117348	0.137949	0.845133	0.134996	0.0966588
ENSDARG00000094615	si:dkey-9p20.18	0.421792	0.856099	0.71108	0.341536	0.463435	0.829153	1.40728	1.2065	0	0.282386	0	0.0747268	0.263538	0.179393	0.17193	0
ENSDARG00000101087	si:dkeyp-80d11.1	0.0777194	0.157745	0.0727908	0.235992	0.128089	0.0763898	0.108044	0.198491	0.29875	0.130081	0.305345	0.206537	0.445128	0.413186	0.277199	0.170124
ENSDARG00000101071	si:dkeyp-80d11.14	0.320784	0.434057	0.300441	0.216455	0.274131	0.350329	0.214715	0.254882	0.352308	0.29828	0.280066	0.41045	0.278371	0.435827	0.145286	0.42911
ENSDARG00000102673	si:dkey-26i24.1	0.340371	0.15352	0.318786	0.267951	0.0831055	0.334548	0.17525	0.15454	0.207678	0.0632987	0.356601	0.134004	0.315059	0.120636	0.616629	0.275946
ENSDARG00000104787	si:dkey-28k24.2	0.187175	0.219175	0.121365	0.204023	0.142376	0.254731	0.226846	0.102961	0.063252	0.0963937	0.113134	0.0765249	0.269879	0.137782	0.0733614	0.0315166
ENSDARG00000002663	optn	23.5264	17.5125	16.4855	13.6819	13.1458	14.1344	16.3929	14.1031	14.5618	15.8133	13.9437	14.5474	13.178	13.6085	14.5664	13.8504
ENSDARG00000100421	znf1129	1.04054	1.20683	1.94911	0.601822	1.30659	1.09579	0.551061	1.8982	1.79582	1.86598	1.75204	1.31676	2.01232	1.50152	2.34794	1.84384
ENSDARG00000096083	si:dkey-21h14.8	0.611855	0.883103	0.776806	0.53672	0.88141	1.09586	0.289829	0.541716	0.209062	0.455146	0.405986	0.337242	0.467243	0.433714	0.429528	0.376994
ENSDARG00000101421	si:dkeyp-80d11.10	0.526053	0.545721	0.328462	0.224811	0.436703	0.344702	0.292523	0.501577	0.34665	0.381537	0.312311	0.341727	0.267814	0.348034	0.273993	0.230301
ENSDARG00000045754	mettl25	0.926543	1.07857	1.22511	0.992971	0.658718	1.20533	1.31332	1.33629	1.19717	1.18589	0.899347	0.989733	1.07836	1.47776	1.16635	1.27257
ENSDARG00000103324	si:ch211-127b6.2	0.195554	0.211685	0.195363	0.211126	0.229185	0.243464	0.132907	0.133182	0.429544	0.676429	0.809271	0.58897	0.746674	0.623785	0.544695	0.447083
ENSDARG00000094653	si:dkey-149m13.5	0.681106	0.276484	0.467804	0.643427	0.698461	0.401673	0.252496	0.510256	0.598433	0.379996	0.749263	0.563118	0.472842	0.482804	0.832895	0.629494
ENSDARG00000045755	ccdc59	0.806028	0.777086	1.05688	0.815825	0.974166	0.554567	0.410858	0.617565	0.531143	0.607082	0.570012	0.2856	0.50361	0.385664	0.862449	0.705742
ENSDARG00000104897	si:dkey-16p6.1	0.156212	0.203824	0.104504	0.259754	0.110337	0.296113	0.206822	0.28497	0.269601	0.140066	0.149049	0.237217	0.127812	0.32033	0.261523	0.3338
ENSDARG00000099698	BX548059.1	0.623987	0.257255	0.146104	0.276313	0.278522	0.268324	0.253007	0.239044	0.171327	0.244778	0.398373	0.259098	0.324891	0.248802	0.158968	0.156507
ENSDARG00000100335	znf1104	0.304158	0.264574	0.244174	0.175917	0.620632	0.597909	0.0805396	0.310721	0.190885	0.581803	0.887698	0.654331	0.361979	0.462006	0.708459	0.760898
ENSDARG00000101756	im:7141269	3.06991	3.44777	3.48862	3.77011	3.82273	3.7818	4.5143	4.26517	5.93403	5.24097	3.82739	5.76514	3.19683	4.56984	6.0065	7.31721
ENSDARG00000012729	hcls1	18.8872	7.10538	8.99014	4.37199	10.7637	13.1807	4.89284	4.75878	3.31768	3.2368	3.63811	3.07605	2.58712	2.76169	1.58233	2.36893
ENSDARG00000104006	znf1082	0.824753	0.511493	1.37325	1.43767	1.61099	1.53122	0.764369	1.40425	1.71096	1.30372	0.792073	1.38	0.858849	0.682066	1.49415	1.43759
ENSDARG00000100329	znf1056	0	0.254097	0.0586263	0	0.343879	0.184575	0.0580128	0.0639465	0.137495	0.209537	0.295112	0.221795	0.195551	0.19967	0.191364	0.091346
ENSDARG00000098094	si:dkey-146c18.5	0.109981	0.297634	0.377692	0.371061	0.604198	0.288266	0.237834	0.48687	0.241579	0.368158	0.40329	0.227323	0.38176	0.506743	0.448304	0.267493
ENSDARG00000029944	parpbp	0.659078	0.281623	0.292397	0.509094	0.38113	0.511423	0.176817	0.354368	0.285729	0.319323	0.163541	0.169003	0.126428	0.2213	0.212094	0.202483
ENSDARG00000112725	si:dkey-22h13.2	0.0782794	0.158881	0.0366577	0.158462	0.0860078	0.11541	0.18137	0.119953	0.300903	0.163773	0.0922635	0.0693418	0.163031	0.249698	0.159541	0.114233
ENSDARG00000094191	nup37	3.35481	2.70774	2.20496	2.93888	2.47891	2.15971	1.76369	2.46518	2.77954	3.15231	2.744	2.58944	2.36986	2.19032	2.53904	2.17586
ENSDARG00000040610	si:ch73-352p4.8	3.61882	5.50875	5.08399	3.30901	4.11164	4.60781	2.2105	3.42384	5.21647	5.55791	5.86478	5.19094	2.52655	3.84781	2.99629	3.64565
ENSDARG00000076272	znf1041	2.19395	1.9129	1.91011	2.22062	1.96918	2.58162	2.40561	2.33599	2.07018	1.93948	2.03957	1.91608	3.02474	2.79276	2.0468	2.32231
ENSDARG00000077488	si:ch73-289h5.4	0.370767	0.282201	0.325552	0.117273	0.178226	0.0683296	0.0429527	0.118365	0.0509005	0.0969632	0.145668	0.102636	0.0723928	0.0985572	0.070843	0.0845408
ENSDARG00000112874	znf1067	0.413396	0.58734	0.929233	0.669474	0.999261	0.609486	0.689632	0.50678	0.726435	1.5568	0.844561	0.95211	1.29146	0.703288	0.758285	0.723922
ENSDARG00000073959	pmch	3.40866	4.20049	6.72706	11.5825	10.5668	3.35035	5.07712	12.9339	16.9801	10.5953	1.14789	15.7444	2.1551	5.43654	15.7552	25.3154
ENSDARG00000094132	igf1	5.19429	7.24085	6.36178	5.14188	1.6306	1.5148	1.79863	2.15753	5.9555	6.83086	5.65127	6.32036	3.26919	4.12705	3.7227	2.8321
ENSDARG00000061951	golgb1	5.9623	6.83633	6.9844	6.65081	7.9728	8.30548	7.89161	7.4673	6.41844	6.10724	6.73258	6.26039	8.12864	7.7784	7.35847	7.39868
ENSDARG00000039393	si:ch211-240l19.5	0.129794	0.263439	0.425472	0.262744	0.784347	0.446508	0.300728	0.132595	0.14255	0	0.305962	0	0.13516	0.483026	0.264533	0.378817
ENSDARG00000045706	tspan9b	9.63689	14.4605	13.802	12.6385	10.8767	11.5728	12.0243	11.492	12.0253	14.2467	13.4357	13.6187	13.042	12.6788	10.5847	10.3969
ENSDARG00000074009	znf1059	0.96138	0.894339	0.900414	1.05416	1.5551	1.4174	1.16324	1.20037	1.58379	1.27386	1.25903	1.04086	1.36264	1.24937	1.06133	1.24706
ENSDARG00000094732	mical3b	21.1743	28.7848	27.3594	28.4501	26.8253	22.2163	26.9763	27.8369	24.6711	27.0417	26.1115	25.6194	23.235	24.4284	25.7676	24.7892
ENSDARG00000003200	foxm1	5.56607	3.79694	2.55476	2.81687	3.70581	3.62308	2.69884	5.62969	3.42089	7.74285	8.06656	5.15913	6.65984	2.6064	5.31523	2.67614
ENSDARG00000010454	guca1a	0.152831	0.403256	0.0572558	0.0928134	0.973936	0.0300433	0.0566567	0	1.10781	0.562756	0.456338	0.324916	4.74265	0.195003	0.0311484	0.0892106
ENSDARG00000089318	BX088538.1	1.80228	2.26722	0.527496	3.13532	2.4959	1.47621	2.99267	2.87683	0.597942	0.644154	0.855598	0.465647	3.36257	2.15586	0.803515	0.684913
ENSDARG00000004386	ELAPOR2	32.7005	40.9246	37.233	36.462	31.06	34.6819	35.1834	31.1237	39.7874	36.4364	36.2136	40.1219	35.2445	33.3366	36.7667	36.7397
ENSDARG00000039392	wnk1b	18.4216	26.7477	27.9049	26.0467	30.6171	29.4377	30.044	30.3149	26.6317	28.6075	30.8276	28.8859	28.756	29.228	27.8108	30.3172
ENSDARG00000079222	zgc:174315	0.692236	1.20429	1.11144	1.70158	1.35818	1.31219	1.00816	2.12152	2.11788	1.9862	1.82606	1.095	1.75064	1.52465	1.81394	1.19057
ENSDARG00000088214	si:dkey-23a23.3	1.92072	1.86194	1.26193	2.43734	2.20484	1.91604	1.96608	1.81574	1.73166	2.06321	1.93722	2.10773	2.98526	2.25563	1.89888	2.38456
ENSDARG00000017841	cand1	27.2391	31.7132	32.4895	32.4295	26.6477	29.1037	30.074	29.1876	32.8256	32.4355	30.0523	31.9992	25.2101	28.5581	27.0569	28.248
ENSDARG00000057334	cmasa	24.5387	21.818	17.5557	21.9206	23.552	20.4466	19.3968	23.4185	22.6381	24.5897	20.3016	22.1296	23.9375	24.2734	23.5541	23.3107
ENSDARG00000093846	si:dkey-57c22.1	0.178453	0.0603669	0.278561	0.361245	0.392143	0	0.0551293	0.364608	0.391981	0.248902	0.186963	0.210771	0.371661	0.189745	0.303087	0.30382
ENSDARG00000104026	si:dkeyp-35e5.5	0.101303	0.0881191	0.23042	0.0439432	0.206708	0.384055	0.0402368	0.236546	0.15894	0.157442	0.125086	0.153834	0.0753505	0.0923254	0.0442424	0.126712
ENSDARG00000045669	si:dkey-39a18.1	0.954607	0.467682	1.17154	0.666353	0.253172	0.51767	0.793193	0.571672	1.62686	2.09361	1.60365	1.77871	0.959793	1.33002	0.570256	0.912694
ENSDARG00000089831	si:dkey-207m2.4	0.160018	0.162392	0.199828	0.458896	0.146514	1.04854	0.123585	0.068113	1.08375	2.24305	2.80811	1.40567	2.91608	1.61637	1.26376	0.86595
ENSDARG00000045589	kcnj8	0.846619	1.83291	2.22021	2.28509	1.24027	1.55332	1.36003	1.78743	2.23157	1.98382	2.35052	1.89989	0.764069	1.56033	1.43791	0.576553
ENSDARG00000015985	abcc9	6.09264	8.88534	10.2604	10.3852	13.3088	10.7251	12.5271	11.6499	11.1576	10.7545	11.7353	11.5375	11.815	14.1873	13.1842	14.8993
ENSDARG00000017757	pik3cg	8.73333	7.3732	7.45738	6.94853	10.7034	9.74983	8.86346	7.19498	6.66037	6.81228	6.83902	6.51469	8.32235	7.88282	7.49446	7.33515
ENSDARG00000099346	znf1079	0.0730554	0.185348	0.171056	0.0739434	0.280938	0.107708	0.20312	0.149264	0.0401174	0.305687	0.0574042	0.0647143	0.418415	0.582586	0.11167	0.346482
ENSDARG00000116692	si:ch211-79g12.1	0.442222	0.897564	0.207089	0.447597	0.971762	0.0724427	0.546459	0.527058	0.566627	0.801839	0.637049	0.522308	0.460503	0.156735	0.751074	0.430223
ENSDARG00000099544	si:dkey-165b20.3	0.572498	0.629406	0.759606	0.579457	0.629019	0.937839	0.574797	0.341163	0.261983	0.638804	0.749745	0.338088	0.745206	0.304362	0.534785	0.522154
ENSDARG00000099812	si:dkey-31f5.11	11.282	12.8192	12.3674	11.7414	11.7383	14.0052	11.5889	12.2799	15.1178	14.2262	15.7688	14.6411	14.9441	13.6748	13.08	13.5929
ENSDARG00000023036	si:dkey-23a23.2	0.964246	1.07175	1.3439	1.17348	1.66484	1.5683	1.61708	1.1375	1.5759	1.37372	1.4522	1.52527	1.6257	1.26937	1.77806	1.85941
ENSDARG00000116367	si:dkey-51d8.1	0.600352	0.829268	0.531043	0.523254	1.09937	1.34407	0.479119	0.647379	0.293045	0.251207	0.170348	0.31022	0.382049	0.478756	0.135952	0.255527
ENSDARG00000079824	ninj2	24.593	20.1665	21.8455	20.4699	13.0073	13.0904	13.78	11.9499	12.6923	15.8043	14.95	13.4206	12.4013	12.5876	9.04796	9.97477
ENSDARG00000070408	ccnd2b	0.445126	0.592894	1.30281	0.844755	0.397371	1.06643	0.335185	0.568413	0.733304	0.931274	1.00557	1.38006	0.318675	0.38455	0.226802	0.162393
ENSDARG00000104822	znf1131	0.213575	0.520185	1.00016	0.345874	0.469323	0.671749	0.237526	0.218184	0.703693	0.428961	0.671278	0.832437	0.533771	0.499598	0.783516	0.654508
ENSDARG00000110878	si:dkey-28k24.2	2.9665	2.73515	4.13368	1.89491	4.83937	8.37388	2.33858	3.81585	1.36082	1.08233	0.945176	1.07355	1.05483	1.74059	0.986161	1.10865
ENSDARG00000096684	CR382372.1	0.582334	0.44323	0.681757	0.294706	0.639827	0.143093	0.539699	1.1898	0.319781	0.243667	0	0.128961	0.151602	0.154796	0.148356	0.318675
ENSDARG00000089640	si:dkey-117n7.5	3.67967	4.65021	4.87688	3.44331	3.05129	2.32016	4.95453	4.32648	3.81253	4.12522	4.41885	3.99755	5.27775	3.61723	3.96201	4.00198
ENSDARG00000045548	lepb	1.91805	1.21656	1.68414	1.21335	1.0537	1.41392	1.55541	2.57176	1.18493	1.30418	1.13035	1.1681	1.37317	1.65702	1.22161	0.962157
ENSDARG00000094118	si:dkey-21o22.2	0.863413	0.778864	0.988362	0.582606	0.84325	0.282881	0.266733	0.19601	0	0.240853	0.150764	0.424907	0.0999008	0	0.195524	0
ENSDARG00000087241	ucn3l	78.4004	77.1426	83.4077	57.3018	42.8082	43.9221	52.9108	50.1997	84.0092	69.603	56.9806	93.8195	50.674	52.7561	56.2334	60.2217
ENSDARG00000021579	orc5	1.94373	1.50086	1.26641	1.58244	1.62493	0.99677	0.704902	1.295	1.71708	1.37911	0.763654	1.23521	1.49606	1.07829	1.24873	1.41824
ENSDARG00000109327	znf1140	0.462094	0.937899	0.432791	0.514483	1.01543	0.635865	0.770872	0.283239	0.558257	1.00545	0.762503	0.900536	1.01051	0.687869	0.894702	1.14637
ENSDARG00000045858	tigarb	24.1159	16.9246	15.0577	14.9976	18.06	15.3305	17.1241	15.8726	22.2033	22.0895	18.1952	20.8842	25.3003	23.4732	21.5797	21.0979
ENSDARG00000101902	CR376730.2	0	0.200155	0.369444	0	0.216701	0.38771	0.182789	0.201485	0.216612	0.330108	0	0	0.410765	0.209709	0.200986	1.00736
ENSDARG00000102713	si:ch211-205a14.1	0.181046	0.122488	0.113043	0.142525	0.198921	0.316354	0.149147	0.267154	0.0220931	0.0841729	0.079033	0.0890973	0.0837914	0.0855567	0.0409988	0.117423
ENSDARG00000116086	si:dkey-193i10.4	0.232723	0.200749	0.337845	0.211996	0.319624	0.308801	0.291173	0.154534	0.345051	0.301874	0.301727	0.247382	0.181758	0.259821	0.284586	0.220748
ENSDARG00000091381	si:ch211-214c20.1	0.771277	0.37913	0.37247	0.219559	0.516399	0.722548	0.457924	0.640185	0.0661776	0.0605114	0.00946939	0.0106753	0.100395	0.0896965	0.110527	0.0175863
ENSDARG00000102638	si:rp71-7l19.2	0.173484	0.176058	0.126375	0.117062	0.105895	0.0568387	0.0535941	0.236303	0.105852	0.161314	0.106025	0.204902	0.160583	0.0409915	0.0589294	0.154712
ENSDARG00000100464	si:dkey-193i10.1	0.106567	0.169946	0.0998088	0.107862	0.133815	0.269341	0.0987644	0.0777616	0.234079	0.165623	0.167472	0.337141	0.0792658	0.178059	0.279248	0.333242
ENSDARG00000091640	si:ch73-352p4.5	2.80393	1.22875	1.5518	1.35451	2.94072	2.31751	1.24026	2.01812	0.839859	1.59989	1.25183	1.52414	1.79172	1.89723	3.11709	1.58091
ENSDARG00000034823	copg2	55.8842	49.0135	44.6791	49.2681	38.4248	41.9477	42.0801	43.744	47.4448	48.335	44.9364	49.9446	38.9609	40.9918	40.5429	39.6168
ENSDARG00000096063	si:dkey-191j3.1	0.168114	0.341217	0.314907	0.170158	0.369424	0.99143	0.623223	1.20219	0.369271	1.2662	0.264196	1.4892	1.22545	0.893761	0.342633	0.735988
ENSDARG00000073858	pex26	9.52484	7.77494	6.63244	7.12567	8.64517	7.16388	8.32853	7.36123	7.18617	8.10962	7.41918	8.54739	9.01299	5.72427	8.86223	8.21889
ENSDARG00000116181	znf1119	2.94405	1.79263	2.84926	1.48992	1.72518	2.31494	2.1828	2.65669	2.64058	2.46377	2.23621	2.39058	2.14603	2.19124	2.00008	2.72096
ENSDARG00000099180	CR927050.1	0.3011	0.611134	0.282006	0.533331	0.248121	0.295949	0.0697638	0.384497	0.165345	0.062995	0.0591483	0.133361	0	0	0.306835	0.164773
ENSDARG00000099669	CR927050.2	1.56907	0.586653	0.618764	0.835863	0.544414	1.13638	0.61229	0.843645	0.362793	0.414662	0.324451	0.146307	0	0.439041	0.336622	0.421794
ENSDARG00000088078	usp18	7.15594	1.80503	2.63437	0.921065	2.13604	3.08987	1.11173	1.22543	0.817718	0.93463	0.845055	0.622898	1.6368	1.27546	0.885185	0.875252
ENSDARG00000110769	znf1098	0.362092	0.226132	0.26087	0.225535	0.183619	0.219014	0.25814	0.19918	0.122362	0.512807	0.196974	0.197385	0.348057	0.296158	0.141919	0.121939
ENSDARG00000038384	th2	3.45483	3.28695	2.70993	3.23456	1.80306	1.44318	1.32078	1.85292	2.60861	3.07192	1.7306	2.25702	2.56333	1.92856	1.45226	2.52081
ENSDARG00000069402	lrrc4.1	46.1883	51.3307	46.1761	48.8512	46.3439	51.4732	51.0216	48.1149	60.287	54.8525	55.8827	54.0719	52.6048	50.5375	47.5888	49.8178
ENSDARG00000093831	znf1121	0.579943	0.392364	0.769485	0.831572	0.849599	1.66256	0.985384	0.938057	1.43311	0.930223	0.911394	0.68497	1.10718	0.61664	1.13273	1.02263
ENSDARG00000006766	snd1	27.1724	27.5925	28.6617	29.3655	27.8329	28.3027	26.1444	27.4852	30.2837	29.7127	28.4637	29.9392	26.2746	26.1698	24.689	26.663
ENSDARG00000045856	fgf6b	0.979307	4.47226	4.67774	5.74902	2.36718	1.34757	3.08586	3.2014	3.76441	2.5406	5.84822	3.20973	4.79302	5.83114	4.59061	2.42947
ENSDARG00000110852	znf1111	0.334635	0.246981	0.541352	0.646615	0.467948	0.687722	0.930404	0.310778	0.701631	0.432796	0.669311	0.377272	0.411827	0.776313	0.496013	0.932272
ENSDARG00000092968	znf1128	0.593761	1.00428	0.695134	1.25204	0.869842	1.31311	1.05472	1.01095	0.706454	0.86957	0.777591	0.350645	1.33966	0.99961	0.20169	0.938681
ENSDARG00000101946	si:dkey-92j16.2	0.232838	0.295365	0.381627	0.235668	0.511651	0.114427	0.0539476	0.297327	0.447509	0.584561	0.503127	0.61876	0.666774	0.43325	0.533863	0.637088
ENSDARG00000115029	si:dkeyp-123a12.2	0.4819	1.03678	0.541609	0.682861	0.508298	0.511549	0.678859	0.531683	0.571599	0.629125	0.605855	0.580556	0.722624	0.717352	0.451792	0.914208
ENSDARG00000088870	si:ch211-22k7.9	0.769409	0.570601	0.789907	0.688904	0.325143	0.68353	0.726789	0.483699	0.292507	0.235268	0.151143	0.30146	0.092448	0.377582	0.392031	0.356272
ENSDARG00000020143	pah	0.366161	0.15483	0.257206	0.0926529	1.37456	0.0299914	0.0565587	0.0311718	0.234585	0.127678	0.287715	0.405443	0.0317748	0.0324442	0.0310946	0.0222641
ENSDARG00000099560	lyrm5a	4.07142	3.87126	3.4697	4.49217	4.9973	4.14598	4.07928	4.9087	3.90756	3.77558	4.23674	3.34663	4.88907	2.96404	4.07421	3.39893
ENSDARG00000087120	slc5a8	0.749252	0.86899	1.13615	0.433348	1.17603	0.911775	0.892793	1.23925	1.80251	1.10475	0.784978	0.790125	1.59761	1.6692	1.16346	1.79627
ENSDARG00000045854	fgf23	0.921977	0.70174	0.575673	0.388826	2.19484	0.377585	0.712061	1.02036	0	0.0642974	0	0	0.0800076	0.0816931	0.0782947	0.11212
ENSDARG00000045851	galnt8b.1	0.0636682	0.193838	0	0	0.209862	0.156447	0.147517	0.162605	0.0699251	0.0799225	0.025014	0	0	0	0.129762	0.092911
ENSDARG00000089582	si:dkey-265e15.2	0.902099	0.820119	1.23213	0.589687	0.908565	1.23764	0.487697	0.326387	0.474735	0.204461	0.251046	0.382903	0.0978533	0.319727	0.34473	0.507375
ENSDARG00000045853	rad51ap1	1.98293	0.986447	0.764724	0.590305	1.11071	1.37577	0.720688	1.15188	0.982147	0.976146	1.00819	0.723278	0.890745	0.620121	0.673567	1.10641
ENSDARG00000101843	znf1106	0.236622	0.624344	1.10808	0.287398	1.03993	1.11636	0.877191	0.580147	0.987528	1.02971	0.5206	0.75458	0.640651	0.654147	0.675161	0.656075
ENSDARG00000098305	si:ch211-76m11.8	0.12087	0.16355	0.15094	0.183508	0.110669	0.138602	0.0560101	0.144057	0.0884987	0.151727	0.237437	0.107069	0.209777	0.149938	0.123172	0.102891
ENSDARG00000114558	si:dkey-233e3.3	0.163193	0.552045	0.25474	0.275294	0.597681	0.641603	0.352904	0.500142	0.35846	0.27314	0.384692	0.28912	0.283232	0.231359	0.110867	0.198456
ENSDARG00000038386	ascl1a	4.3572	4.24061	4.98403	4.19327	4.238	5.26556	3.97198	4.67013	4.3147	4.78214	3.95692	4.99864	6.13655	3.91139	4.58577	4.66461
ENSDARG00000101497	znf1047	0.583537	3.25707	3.82573	2.95315	2.24402	1.72066	2.43366	1.78839	1.28177	2.44171	2.75113	4.91066	6.9881	8.99671	5.35187	10.2187
ENSDARG00000100142	znf1083	2.32934	2.41314	2.31797	1.42441	2.23939	2.67107	2.29372	2.67705	2.82473	2.35545	2.82172	2.36429	3.38578	2.88952	2.81877	1.98287
ENSDARG00000099837	si:dkey-199m13.7	1.55794	1.07286	1.61548	1.07002	0.61134	1.14847	1.59858	1.36419	2.26102	1.81598	1.74881	1.6265	1.44852	1.89317	1.24741	1.82692
ENSDARG00000104890	si:ch211-76m11.3	0.543782	0.573074	0.352591	0.254027	0.666407	0.370024	0.445819	0.405954	0.11485	0.157525	0.213642	0.111161	0.239573	0.111191	0.021313	0.274687
ENSDARG00000005453	foxp2	10.1328	14.3637	16.2188	18.1605	12.8611	15.0534	15.5356	15.7371	16.2905	18.1859	19.4907	19.0916	15.4833	16.3415	16.117	18.2293
ENSDARG00000098892	si:ch211-223a21.1	1.07505	0.818252	0.97092	0.932676	0.590596	1.28309	0.747258	0.549126	1.0542	1.06033	0.693891	0.850276	0.919587	1.22473	0.782522	1.40074
ENSDARG00000100338	BX936384.1	1.03329	7.34032	1.61294	2.78893	1.51374	0.338537	3.19212	1.05558	0.756556	0.576482	1.62384	4.27146	1.076	5.12714	4.91385	0
ENSDARG00000100006	si:ch211-76m11.5	0.1643	0.180632	0.0641171	0.124723	0.0752172	0.148032	0.050757	0.111897	0.436079	0.641653	1.03281	0.436624	0.926751	0.393068	0.432526	0.209793
ENSDARG00000100671	CR790382.1	0.636108	0.215182	0.19859	0	0	0	0.196512	0	0	0	0	0.187827	0.220802	0.67636	0.432149	0.464136
ENSDARG00000032319	mest	21.8365	22.2093	19.8662	21.6638	17.5451	19.3829	20.2824	22.7008	24.0882	25.1573	21.0889	24.0727	19.2833	22.7069	21.0271	24.0399
ENSDARG00000090468	ppp1r3aa	0.37735	0.294576	0.448572	0.587596	0.287034	0.242508	0.511133	0.281706	0.621651	0.825915	0.684248	0.552825	0.83124	0.787025	0.680335	0.730693
ENSDARG00000091974	CR356233.1	2.06802	1.59901	1.56795	0.897067	1.73119	1.74226	1.82534	1.35813	2.10902	2.0603	2.20532	1.91913	2.15351	2.35594	2.20776	2.55081
ENSDARG00000099281	si:dkey-112e7.2	33.7336	22.7589	20.9452	23.589	36.5809	36.4906	27.9452	33.0496	26.3549	25.0236	22.7058	26.4319	29.8949	28.3205	26.7583	26.1263
ENSDARG00000007175	recql	4.65721	6.72897	6.19164	5.59267	6.72149	6.43958	7.0596	6.00761	4.52971	4.80576	4.97749	5.47149	6.41152	4.95191	4.60514	5.67315
ENSDARG00000074223	MDFIC	0.658759	0.423404	0.339341	0.322271	0.494595	0.561158	0.183158	0.515947	0.349691	0.450222	0.232933	0.223692	0.342996	0.338548	0.279711	0.30442
ENSDARG00000100262	BX936382.1	0.324076	0.452215	0.455287	0.65603	0.534107	0.278715	0.300349	0.248302	0.400415	0.406811	0.445632	0.287074	0.421842	0.30151	0.41281	0.502482
ENSDARG00000101828	si:dkey-16p6.1	2.14412	1.76861	1.91912	1.06905	1.92642	1.61951	1.47812	1.21928	0.78881	0.839714	0.937826	0.832703	0.967895	0.943363	0.688853	0.901681
ENSDARG00000100842	si:ch211-223a21.4	0.153163	0.272011	0.0358625	0.271293	0.336568	0.188178	0.283898	0.0391169	0.168215	0.0961324	0.180524	0.135675	0.318989	0.244282	0.3902	0.279388
ENSDARG00000111998	znf1099	0.270677	0.392418	0.072432	0.313105	0.382372	0.304053	0.143348	0.197513	0.0424682	0.1618	0.15192	0.137013	0.201333	0.041115	0.197023	0.282142
ENSDARG00000002174	itfg2	9.33817	8.75145	8.03204	10.5126	10.5219	10.4896	10.5532	10.3184	8.84307	9.01093	8.9848	9.24268	10.8653	10.385	9.07907	10.1856
ENSDARG00000098628	BX914214.1	0.232072	0.117758	0	0.0587233	0.764953	0.114051	0.376392	0.41489	0	0	0.0455884	0	0.120833	0.0616894	0.0591231	0.0423329
ENSDARG00000110860	si:dkey-9i5.2	0.424327	1.29187	1.82812	1.03076	0.839196	0.500481	1.02248	1.21375	0	0	0	0	0	0	0	0
ENSDARG00000079985	nrip2	21.8435	25.0843	23.9756	22.012	25.8737	23.9934	29.4073	25.6816	33.986	31.3005	29.5548	30.7725	26.4378	26.9336	29.6598	29.7091
ENSDARG00000103218	BX927130.3	0.159953	0.417411	0.171211	0.300667	0.225958	0.224596	0.25413	0.140061	0.150577	0.248596	0.179551	0.101208	0.356927	0.242964	0.232857	0.100037
ENSDARG00000099293	BX914214.2	0.183875	1.49282	0	0	0.606086	0.361459	0.511238	0.751371	0.201945	0	0.144482	0	0.765906	0	0.749509	0
ENSDARG00000113141	znf1018	0.184493	0.133736	0.098739	0.053353	0.434373	0.129526	0.170985	0.161549	0.144731	0.242621	0.186387	0.163428	0.219565	0.140119	0.107432	0.134615
ENSDARG00000006011	klhl42	1.6254	1.55132	1.83041	1.78225	2.74259	2.28227	1.73953	2.11512	2.1039	2.26706	2.34149	2.45112	1.73289	2.30433	2.64228	2.17428
ENSDARG00000103306	BX927130.4	2.1894	1.14797	0.102528	1.92054	1.12259	0.179328	2.09674	1.37926	0.0400759	0.0305371	0.0573448	0.0323237	0	0.0387989	0.0371849	0.0266249
ENSDARG00000102156	si:dkey-264f17.4	0.137316	0.0557413	0.257217	0.0277971	0.120699	0.377908	0.10181	0.33667	0.150811	0.298779	0.172637	0.145966	0.0571972	0.0584022	0.083959	0.100193
ENSDARG00000098066	CU302323.1	0.382041	0.422954	0.130114	0.0351531	0.305279	0.443778	0.128752	0.390284	0.114432	0.174391	0.109161	0.153828	0.361667	0.443144	0.247747	0.17739
ENSDARG00000099711	si:dkey-29j8.1	0.318862	0.202245	0.317307	0.0403423	0.218964	0.274231	0.147758	0.203589	0.0875495	0.0667111	0.0939562	0.141228	0.124516	0.0635698	0.182776	0.159952
ENSDARG00000114396	znf1017	0.304739	0.835001	0.827701	0.647731	0.669651	1.07829	0.62134	0.591498	1.1714	1.30063	0.885974	1.13377	1.26935	1.16648	1.27323	1.62318
ENSDARG00000030153	gnptab	5.98139	6.22315	6.22584	6.27031	6.06108	5.86671	5.95107	5.66116	6.11377	6.03618	5.90456	5.91068	5.50896	5.93232	5.73676	5.33621
ENSDARG00000045563	washc3	10.5474	8.79813	9.20432	10.1054	10.901	10.2747	9.89118	10.2634	9.04027	10.6864	11.0913	9.28769	8.57163	9.71728	11.1948	8.44951
ENSDARG00000045561	dram1	17.235	4.58426	6.37872	2.67295	6.49037	13.0467	3.2204	5.25368	3.12935	3.31505	2.73037	1.47747	2.53292	2.88185	2.33705	2.33256
ENSDARG00000002128	cwf19l1	8.18387	7.22667	6.80218	7.27931	7.43482	8.04387	8.04437	8.54143	6.96483	6.99703	6.7368	7.7516	8.78044	7.4963	8.48416	7.00536
ENSDARG00000098383	si:dkey-14o6.1	0.201521	0.0894735	0.117964	0.152978	0.262933	0.32187	0.140075	0.20587	0.0553314	0.0421615	0.0890707	0.0223141	0.118042	0.147313	0.10268	0.02757
ENSDARG00000094175	znf1027	0.0788036	0.0799726	0.110709	0.51845	0.216459	0.193639	0.511238	0.322016	0.173096	0.0989219	0.278644	0.244322	0.205153	0.16758	0.36137	0.316245
ENSDARG00000105756	CR788316.3	0.815335	1.32389	0.916357	1.32039	0.985415	0.160277	1.13346	1.1661	2.3282	1.50112	2.43451	1.95006	3.73578	3.29433	3.82198	4.81877
ENSDARG00000091393	si:ch211-161m3.6	2.47571	2.51244	2.03671	2.0148	2.29741	1.64416	2.72854	2.47787	2.68227	3.12175	2.95742	2.66722	3.67548	3.23711	3.59679	3.67384
ENSDARG00000100556	si:dkeyp-5g9.1	0.194398	0.225465	0.20808	0.112435	0.167821	0.300256	0.283116	0.0992962	0.0152501	0.034861	0.043643	0.0246003	0.0289192	0.073821	0.0566001	0.0101316
ENSDARG00000105731	CR788316.1	0.033416	0.0678235	0.156485	0.101467	0.110145	0.164222	0.232271	0.136548	0	0	0	0	0	0	0	0.012191
ENSDARG00000075417	zgc:175107	1.31189	2.75781	2.67681	2.46599	2.83135	3.77625	4.03834	2.39322	2.00686	1.5684	2.79799	2.36572	2.58589	2.14218	2.00532	3.00842
ENSDARG00000103375	si:ch211-161m3.4	1.50586	1.64706	1.26933	1.62577	1.85675	1.20052	1.42662	1.48707	1.28632	1.34421	1.4199	1.68964	1.74235	1.6901	1.70504	1.56267
ENSDARG00000098324	si:cabz01054394.6	0.984812	0.908565	1.25776	1.20822	1.27878	1.02663	1.71479	1.28044	1.70433	1.19877	1.26626	1.05742	1.36737	1.61829	1.70303	1.63311
ENSDARG00000089598	si:cabz01054396.2	3.48308	3.2658	2.90761	3.4871	3.66056	4.20494	3.78947	3.44221	3.99169	2.81981	3.48059	4.02443	3.86362	4.62935	4.32103	3.72927
ENSDARG00000089092	si:cabz01054394.5	0.304033	0.646472	0.488148	0.527535	0.636285	0.739964	0.711142	0.532446	0.174906	0.121159	0.125137	0.115423	0.165839	0.184727	0.236056	0.253529
ENSDARG00000089715	si:cabz01054394.7	0.523375	0.724281	1.24774	1.05947	0.993262	1.26267	1.23469	1.06934	0.418043	0.398176	0.897269	0.59006	0.594558	0.961215	0.242429	0.48603
ENSDARG00000100864	BX004873.1	0.0982031	0.04983	0	0.198794	0.107898	0	0.318546	0.200644	0.970685	1.39711	1.62045	0.869907	3.11902	2.71485	2.30169	2.54371
ENSDARG00000098722	si:ch73-170d6.3	0.0956748	0.116513	0.0537646	0.193676	0.0630724	0.131653	0.070936	0.0586436	0.189139	0.192161	0.180426	0.220353	0.119556	0.122075	0.116997	0.0139618
ENSDARG00000100302	si:dkey-237g15.2	3.94609	6.4519	8.82897	3.5332	4.87301	8.10524	4.14167	5.27162	5.98225	5.51802	5.57859	5.84084	6.05847	5.63025	5.86002	6.44758
ENSDARG00000105696	CABZ01021433.1	0.708916	0.834542	1.03578	1.0763	1.09047	1.46326	1.30088	1.14426	0.622867	0.593267	0.857841	0.690773	0.841574	1.02513	0.751315	0.848307
ENSDARG00000103865	wu:fc30c06	3.63383	3.23386	4.37204	3.93263	4.60683	4.97285	4.14495	4.5118	3.03925	2.87727	2.70158	3.4913	2.93992	3.26934	2.47819	3.52843
ENSDARG00000103850	si:cabz01021426.2	1.44445	1.37965	1.25735	1.58241	2.5953	1.58677	1.65368	2.15266	3.00483	3.28511	2.85751	2.73969	3.76925	2.60191	3.3249	2.97584
ENSDARG00000105781	zgc:171727	0.241343	0.275539	0.38144	0.305346	0.298317	0.637514	0.503265	0.308189	0	0	0.0118524	0.0133617	0.0314151	0.0160384	0	0.022012
ENSDARG00000101365	si:cabz01021430.2	1.0253	1.18028	1.53358	1.48695	1.64776	1.17321	1.91465	1.48515	1.07564	0.99891	1.14233	1.22002	1.17924	0.84611	1.01364	1.08309
ENSDARG00000099262	si:dkey-16p6.1	1.07677	1.20023	1.6202	0.661063	1.02792	1.30125	0.605306	0.883612	0.988724	1.04884	0.95705	1.01638	1.04776	0.844605	1.13326	1.0819
ENSDARG00000098189	si:dkey-16p6.1	0.537421	0.765872	0.631853	0.46294	0.728677	0.876633	0.498074	0.619105	0.577678	0.574148	0.592997	0.739414	0.678711	0.620061	0.66418	0.934436
ENSDARG00000091869	zgc:162958	1.8069	2.31732	2.15724	1.94945	2.31254	2.28341	2.68673	1.72418	2.02808	1.96078	2.15309	1.67095	1.86092	2.17459	2.246	1.82548
ENSDARG00000095030	si:ch73-120g24.4	3.59946	2.52727	2.156	2.66887	3.35701	3.33219	3.56866	3.63437	1.63184	1.55867	1.77592	1.52009	1.76517	1.57984	1.70605	1.49641
ENSDARG00000105728	si:ch73-266f23.1	2.07558	2.8865	3.38392	3.26792	2.99843	2.64453	3.09915	2.27743	3.50375	4.43894	3.77525	3.91553	3.2821	3.1469	3.09433	2.83257
ENSDARG00000095135	si:ch73-266f23.1	1.69408	1.91384	1.10766	1.16468	1.65062	1.4766	1.24419	1.8286	1.64993	1.57821	1.70788	1.50066	2.06368	2.44702	1.95436	2.23895
ENSDARG00000105713	CU570689.2	1.12644	0.852826	0.988021	0.74199	0.923326	0.808408	1.06054	0.986353	1.13895	1.40653	1.44709	1.28292	1.17301	1.15969	1.34832	1.17415
ENSDARG00000074298	znf1015	1.37293	1.37289	1.61558	1.57796	1.84002	1.88824	1.55207	1.78788	1.75088	1.91493	1.82961	1.69285	2.10526	2.0694	2.10119	2.02554
ENSDARG00000101389	zgc:174180	0.149435	0.303304	0.454865	0.26469	0.492565	0.422276	0.276988	0.133577	0.430816	0.234482	0.337584	0.463306	0.194516	0.516396	0.323598	0.4634
ENSDARG00000096142	CR388378.1	0.0739351	0.0750319	0.0692465	0.0748338	0	0.508692	0.205566	0.0755305	0.081201	0	0.116191	0	0.230975	0.157227	0.301373	0.215787
ENSDARG00000098389	znf1015	0.80213	0.960138	0.481579	1.29068	0.926519	0.747977	0.95308	0.714382	0.429185	0.843396	0.614123	0.765204	0.663949	1.00597	0.649734	0.765359
ENSDARG00000054957	znf1015	1.91739	1.75125	1.41419	1.30997	1.84336	1.74325	2.4656	2.25258	3.52725	3.46995	3.16389	2.54771	2.92011	2.80324	3.10184	3.21776
ENSDARG00000114364	znf985	0.289971	0.662114	0.678957	0.513618	0.23895	0.783779	0.201556	0.5184	0.716553	0.546	1.25317	1.47697	1.28333	0.3854	0.812609	2.11578
ENSDARG00000104009	si:dkey-264f17.3	1.08628	1.41736	2.32547	0.628275	3.06906	3.20308	1.29439	1.42678	1.87476	1.29867	2.07292	2.61182	0.969587	1.15501	2.37207	2.15135
ENSDARG00000100219	si:dkey-264f17.1	1.53712	1.60326	2.31943	0.864338	1.6576	2.60198	0.989293	1.49759	1.42245	1.4412	1.53213	1.37423	1.54138	1.22579	1.63892	1.77581
ENSDARG00000077239	si:ch211-165i18.2	0.854129	0.321037	0	0.224133	0.417092	0.652958	0.498411	0.161585	0.243203	0.0529475	0.0745714	0.280225	0.0329422	0.168181	0.0644739	0.0461641
ENSDARG00000096120	si:ch73-266f23.3	1.35135	1.40121	1.2519	1.10017	1.37179	1.4726	1.29325	1.56058	0.77434	0.602325	0.761755	0.728644	0.718903	0.71843	0.778354	0.739509
ENSDARG00000075470	znf989	0.618117	0.482529	0.57892	0.577506	0.783626	0.701011	0.881326	0.728602	0.783302	1.23352	1.15819	0.842375	1.73296	1.87058	1.30823	1.59588
ENSDARG00000096030	si:dkey-262g12.7	1.64099	0.878925	1.28077	1.93776	1.55258	1.61291	1.85881	1.44356	1.10138	0.915523	0.96707	0.969084	1.42402	0.775478	1.34708	1.36364
ENSDARG00000096141	zgc:173624	1.16271	1.39449	1.53446	1.23033	1.50977	1.61033	1.76331	1.1878	1.68328	1.45954	1.66111	1.59175	1.48595	1.18009	1.72342	1.54249
ENSDARG00000101193	BX855614.3	0.813144	1.37535	0.698114	1.37171	2.53137	1.46526	1.50722	1.10759	2.23264	1.70123	2.34277	1.62068	1.55239	1.2969	2.14063	2.17547
ENSDARG00000105816	BX855614.4	3.50482	2.82987	2.08455	2.0197	2.81083	2.64022	2.93999	3.65885	2.80967	2.65474	2.37202	2.19819	2.7173	2.80175	2.76341	2.42663
ENSDARG00000103751	si:dkey-262g12.14	1.57442	1.95709	1.9473	1.8833	1.96989	2.00655	2.11542	1.97009	1.5885	1.48149	1.62187	1.49476	1.6552	1.54589	1.37411	1.72042
ENSDARG00000102154	si:dkey-262g12.10	1.76353	1.72173	2.06984	1.60421	3.23757	2.19412	2.33783	2.55414	1.47101	2.18573	1.70144	1.75992	2.34784	2.065	2.09284	1.82426
ENSDARG00000104502	si:ch211-266c8.1	0.300253	0.24706	0.372416	0.238194	0.606295	0.263212	0.248186	0.265281	0.365409	0.217315	0.33795	0.395362	0.143657	0.258853	0.248085	0.325658
ENSDARG00000094612	si:dkey-262g12.3	1.04604	0.64452	0.804762	1.24782	1.68293	0.587514	1.10795	1.75558	0.738542	0.844134	0.733877	0.827332	0.933676	1.2314	0.761406	0.790505
ENSDARG00000094551	BX855614.1	2.32094	3.45454	3.47801	2.61016	3.57011	4.00483	3.68061	2.58177	4.36166	3.53932	4.05268	3.24382	4.4041	3.5646	3.10096	3.688
ENSDARG00000092608	si:dkey-262g12.12	1.04154	1.24784	0.853558	0.995638	1.20795	0.526081	1.1932	1.03446	1.38221	1.15007	0.84114	0.948254	1.12979	1.38431	1.29724	1.28771
ENSDARG00000080016	si:cabz01032454.3	0.792664	0.866301	0.0856612	0.586295	0.703437	0.059931	0.452079	0.467174	1.07146	1.17362	1.34151	1.08025	1.11116	1.36148	0.559219	1.62388
ENSDARG00000105692	CABZ01069022.1	2.52804	2.43726	2.60449	2.43083	3.05539	2.36055	2.17894	2.2985	0.999531	1.33284	1.76793	1.18688	1.36892	1.04832	1.39114	1.01452
ENSDARG00000105806	CABZ01069020.1	0.651766	1.57485	1.39528	1.35079	1.70503	1.37275	1.69709	0.856068	1.19303	0.831147	1.29253	1.12721	1.61598	0.825011	1.4865	1.20023
ENSDARG00000100568	si:ch211-209j12.3	1.0733	3.18988	2.80031	1.39674	2.44277	3.08947	1.98944	2.42788	2.69436	2.63047	3.49393	2.92019	2.07568	1.38577	2.96874	1.67815
ENSDARG00000099337	si:ch211-209j12.2	0.922981	0.117084	0.756394	0.4671	0.253526	0	0	0.353586	0.253421	0	0	0.2044	0.360426	0.122673	0.35271	0.252545
ENSDARG00000101634	si:ch211-209j12.1	0.70785	1.79588	0.331481	3.13449	2.62485	0.869675	6.15023	2.53093	0.485883	0.370234	0.486677	0.0783789	0.0921391	0.18816	0.180333	0.193681
ENSDARG00000113780	zgc:173615	0.299187	0.269889	0.280214	0.370117	0.328725	0.653485	0.431327	0.781086	0.401608	0.695496	0.365695	0.412264	0.450024	0.318118	0.508142	0.388092
ENSDARG00000115655	znf1078	0.353826	0.159589	0.294568	0.318335	0.47515	0.540981	0.182178	0.200812	0.345421	0.329005	0.40159	0.243777	0.327514	0.125405	0.320503	0.487653
ENSDARG00000102999	si:dkey-246j6.1	0.147819	0.250019	0.230741	0.199487	0.541375	0.678019	0.456654	0.553697	0.811727	0.70099	0.696902	0.261883	0.256549	0.419126	0.351479	0.539279
ENSDARG00000103497	si:dkey-246j6.3	0.221898	0.180152	0.249392	0.0898382	0.633895	0.567066	0.123391	0.453373	0.146223	0.185699	0.278975	0.196563	0.369715	0.519067	0.452249	0.420961
ENSDARG00000109697	znf1025	1.02014	1.7008	0.921322	1.14317	1.28097	1.50403	1.24934	1.19103	2.16075	1.52449	1.77494	2.19461	1.85904	1.82073	2.11626	2.04694
ENSDARG00000112878	znf1101	0.885367	1.46006	1.71027	0.728105	1.76316	1.25094	0.615409	2.26118	1.88398	1.80602	1.43486	2.15677	1.4982	1.23558	1.63529	1.6554
ENSDARG00000103247	znf993	0.149277	0.189364	0.419432	0.302183	0.451041	0.330127	0.242108	0.457494	0.491841	0.374774	0.175944	0.330583	0.349758	0.277765	0.684541	0.35399
ENSDARG00000109319	znf1030	0.548199	0.333799	0.693137	0.915523	0.903482	1.02376	0.584272	0.420021	0.782694	1.05517	0.775358	0.971216	0.856293	0.932621	1.28487	1.17998
ENSDARG00000101807	si:ch211-120c15.3	1.05896	1.42236	2.15865	0.725066	0.889746	2.54089	1.27009	1.27272	3.04441	2.03307	2.3005	1.29673	1.97845	2.28506	2.57088	2.02259
ENSDARG00000105091	zgc:174944	0.10242	0.353392	0.306959	0.248795	0.427619	0.563737	0.208826	0.188333	0.0899877	0.068569	0.112668	0.181451	0.234638	0.1089	0.146118	0.0747304
ENSDARG00000099090	znf1087	0.259469	0.658296	0.243015	0.196967	0.0356357	0.127515	0.150295	0.397602	0.463073	0.298568	0.382277	0.114922	0.236421	0.310374	0.23136	0.212987
ENSDARG00000104561	znf1081	0.998761	1.49833	1.3828	1.0109	1.43135	1.45117	1.12686	1.77446	1.38306	1.99872	1.43309	1.30786	1.49225	2.21626	1.90281	1.71097
ENSDARG00000100752	rab21	31.6519	48.2109	50.274	47.7397	50.4544	52.3144	51.9519	56.3402	48.8788	48.9015	56.015	49.706	54.305	52.8602	54.9888	53.3783
ENSDARG00000105760	CABZ01072523.1	11.3666	25.8077	24.9906	27.2995	21.485	27.173	23.7471	18.894	22.7457	28.2952	30.9574	27.988	19.6607	20.0749	19.2398	26.7084
ENSDARG00000105744	ptprr	8.81536	8.97855	8.1267	9.14881	9.6038	9.14591	9.31452	9.5929	9.91553	10.2106	11.4442	9.93083	10.0002	9.71278	10.9687	9.85016
ENSDARG00000114716	znf1117	2.18571	1.63949	1.9136	1.10614	1.35737	1.96151	1.58532	1.79601	1.66992	2.30631	1.71745	2.10452	2.07815	2.02089	2.80839	1.73348
ENSDARG00000102884	si:ch211-145h19.5	0.746385	0.984695	1.60782	0.52882	1.55814	2.34757	0.345869	2.43997	1.72144	2.68588	2.69781	1.5868	2.40945	1.50787	1.9015	2.28732
ENSDARG00000101327	znf1076	0.389513	0.431227	0.497471	0.501769	0.6225	0.417654	0.525083	0.397918	0.544462	0.592672	0.306064	0.188204	0.663734	0.753019	0.61344	0.490905
ENSDARG00000017108	kcna1b	1.56529	8.04614	10.7402	8.71372	4.33695	4.8162	5.55044	5.52719	7.2128	6.46423	8.1818	7.98784	8.71693	8.97293	9.29319	10.2542
ENSDARG00000105822	CABZ01117780.1	25.7421	17.9684	13.9667	11.3963	15.2986	16.3468	17.2458	17.3853	18.4074	17.5865	15.0268	11.8012	16.9161	16.1301	16.554	15.8352
ENSDARG00000086179	si:dkey-3h2.4	0.796144	0.504972	0.326225	0.352547	0.546716	0.88034	0.230579	0.55916	0.54649	0.416415	0.469185	0.617088	0.518161	1.00525	0.101413	0.32676
ENSDARG00000098444	si:dkey-3h2.4	0.301663	0.0956682	0.123608	0	0.227869	0.352097	0.157262	0.115565	0.248482	0.205117	0.296294	0.350727	0.392668	0.280658	0.211344	0.288892
ENSDARG00000100743	si:dkey-190j3.4	0.177288	0.107951	0.132836	0.179443	0.116875	0.23234	0.153354	0.0603713	0.0778844	0.0989109	0.0742968	0.146577	0.073847	0.0628356	0.168621	0.0776151
ENSDARG00000017454	nup50	19.8842	18.6883	17.2947	20.3567	17.2552	18.1872	16.5386	20.2098	20.0301	20.4984	19.6747	21.7762	21.2074	19.9439	20.0694	20.9588
ENSDARG00000101388	si:ch211-171l17.14	0.227906	0.115643	0.106727	0.0432517	0.234756	0.308009	0.118811	0.0873088	0.281591	0.32185	0.582009	0.239738	0.697149	0.393782	0.1887	0.135112
ENSDARG00000068830	zgc:172139	1.71116	4.98115	5.48275	5.46936	5.29398	4.95715	5.21671	4.09421	5.19288	4.82362	2.68914	7.02051	3.84516	6.51169	7.38802	8.60843
ENSDARG00000100624	CABZ01066312.1	23.0013	19.7035	19.5762	20.3439	22.3173	21.3557	22.8477	21.9552	19.1471	19.012	18.3145	20.5632	21.0533	20.6691	21.2036	20.0878
ENSDARG00000102191	CPNE8	2.01513	3.55608	3.64886	3.30873	5.48601	3.99433	4.21246	3.78557	5.16406	3.86934	5.07573	3.8577	5.31605	4.67811	4.54055	4.72143
ENSDARG00000103844	si:ch211-266c8.1	0.356388	0.394555	0.323673	0.262342	0.308512	0.275987	0.510456	0.253751	1.28098	1.52739	2.03663	1.14799	2.38417	1.25165	1.2326	0.567357
ENSDARG00000090392	si:dkey-71l4.2	0.208079	0.334345	0.470968	0.298361	0.381036	0.460168	0.257126	0.371995	0.342791	0.217667	0.149875	0.430083	0.180567	0.442491	0.406413	0.379562
ENSDARG00000102575	si:ch211-106j21.2	0.10947	0.111094	0.164044	0.0664803	0.168389	0.193675	0.284074	0.178931	0.144273	0.164901	0.361273	0.290913	0.410383	0.232794	0.200799	0.159749
ENSDARG00000104916	si:dkey-71l4.4	0.375393	0.363646	0.0319625	0.449039	0.374959	0.1174	0.474421	0.156884	0.0187402	0.0285594	0.147485	0.0302302	0.0355375	0.0725722	0.0869416	0.124503
ENSDARG00000099112	si:dkey-71l4.3	0.27397	0.355265	0.370638	0.2773	0.367911	0.433844	0.409078	0.326528	0.417908	0.369388	0.40663	0.350551	0.412093	0.339857	0.232656	0.355381
ENSDARG00000104966	si:dkey-238k10.3	0.250028	0.215677	0.163921	0.328988	0.233506	0.270326	0.092689	0.21711	0.12357	0.251088	0.245579	0.210407	0.234328	0.0930474	0.0891767	0.191555
ENSDARG00000103197	si:ch211-227e10.1	0.052956	0.107483	0.231456	0.250132	0.077579	0.19085	0.163596	0.216395	0.329575	0.25113	0.47159	0.344005	0.31249	0.112614	0.125917	0.180317
ENSDARG00000102432	si:dkey-261j11.3	0.408814	0.237074	0.273492	0.157632	0.149725	0.191343	0.144336	0.238649	0.0855219	0.0977491	0.152967	0.120713	0.0608164	0.144894	0.0396762	0.113635
ENSDARG00000101653	zgc:110171	0.373514	0.589642	0.168436	0.182026	0.349592	0.217555	0.320525	0.29678	0.379834	0.335735	0.326104	0.465666	0.360144	0.455986	0.310142	0.464318
ENSDARG00000098741	CT737182.1	0.811587	0.823626	0.977297	0.586751	0.955407	1.13957	0.69844	1.00676	0.25467	0.194054	0.045551	0.102703	0.181101	0.369832	0.236298	0.0845963
ENSDARG00000101551	si:dkey-261j11.2	0.103893	0.17133	0.158119	0.1183	0.142687	0.0510576	0.132393	0.0398004	0.0855769	0.173888	0.0918393	0.0460153	0.135234	0.0690417	0.0794036	0.0758053
ENSDARG00000112632	si:ch211-106j21.6	0.320004	0.286546	0.405492	0.171473	0.248187	0.62906	0.314021	0.384599	0.454821	0.299306	0.458522	0.40019	0.254826	0.240179	0.191823	0.219756
ENSDARG00000112990	BX897729.1	1.19675	2.22658	2.80214	2.01882	1.09575	4.21498	2.12583	2.1395	1.75247	1.00151	2.03744	0.618396	2.90785	2.12079	2.84559	3.12899
ENSDARG00000116378	ms4a17a.17	1.42421	0.986722	1.57759	1.08114	1.8507	0.551863	1.39609	1.38499	0.270722	0.0687619	0.0538025	0.218354	0.0855628	0.247535	0.139552	0.28977
ENSDARG00000088367	si:cabz01069013.3	3.15727	1.80595	2.90329	1.62688	2.14446	2.48261	2.97931	2.63896	0.945694	0.864722	0.451066	1.11871	0.538002	0.488299	0.467986	0.753939
ENSDARG00000100143	lrp6	22.9828	29.3971	29.6268	34.6388	32.3798	30.1278	32.3464	30.2347	33.913	34.4688	31.4551	40.2052	27.7035	32.1907	32.0303	33.5021
ENSDARG00000100001	znf1096	0.116772	0.237008	0.309872	0.453066	0.363518	0.40171	0.252519	0.238583	0.277869	0.390889	0.214095	0.155159	0.222932	0.206935	0.198327	0.411812
ENSDARG00000101908	rab3ip	15.3432	14.4845	13.0236	14.4993	12.9836	13.5025	13.0527	14.0232	14.4882	13.613	14.2661	15.6366	14.9611	14.0488	15.7637	16.0117
ENSDARG00000111326	BX323820.1	0.345272	0.268635	0.377272	0.419362	0.657556	0.509047	0.543987	0.387994	0.821606	0.626049	0.877208	0.601505	0.790999	0.562917	0.621598	0.495457
ENSDARG00000101967	sult4a1	80.3636	91.2258	86.9541	88.2294	79.0193	84.2415	86.9553	78.9817	101.716	96.5977	98.7212	88.6724	92.0859	76.5769	81.1236	86.8891
ENSDARG00000101049	CABZ01075274.1	0.555444	0.563684	1.14449	0.832049	0.341758	0.807994	0.453004	0.295063	0.463622	0.074373	0.0523736	0.57075	0	0.448849	0.271691	0.502547
ENSDARG00000098811	LO018021.1	3.1229	8.11632	6.13508	5.55078	8.45251	6.51328	8.96514	7.00307	10.9586	10.0076	9.75558	10.5256	10.0733	9.39462	10.1681	10.8374
ENSDARG00000102791	zgc:174704	0.283566	0.0719433	0.464772	0.21526	0.155781	0.278715	0.197104	0.217264	0.311434	0.237307	0.445632	0.565178	0.221467	0.226132	0.216725	0.362082
ENSDARG00000103102	FAM180A	1.46446	0.530781	1.17565	0.952884	1.49411	1.85067	1.0664	1.17548	1.14884	2.27603	1.06853	1.57524	1.41608	1.44591	0.532984	0.686922
ENSDARG00000076624	ptprb	11.1683	10.8886	9.53528	11.7371	7.5337	6.4483	9.0288	7.46421	11.7116	12.0364	11.7928	12.6725	3.23309	6.05414	4.62842	4.7949
ENSDARG00000082287	dre-let-7a-3	0.659888	4.01807	3.09021	0.667909	2.17511	3.243	1.22315	2.02238	0.724738	2.20895	0.518515	1.75364	2.0615	1.40329	2.01737	1.92595
ENSDARG00000090401	CABZ01020840.1	2.14667	0.942061	0.923761	0.17617	0.509969	2.39507	0.591473	0.82978	0.318599	0.242766	0.182354	0.719514	0.543749	0.431826	0.532108	0.253997
ENSDARG00000090998	si:cabz01071911.3	4.14819	5.29222	3.74637	5.00834	5.59949	5.64986	5.43719	4.99443	4.19788	4.76087	4.86595	4.30449	6.04754	5.2298	5.2236	4.886
ENSDARG00000105067	znf1043	0.258543	0.36733	0.41165	0.130843	0.397695	0.584475	0.143768	0.290534	0.397531	0.216365	0.203153	0.251926	0.43077	0.494825	0.500587	0.471614
ENSDARG00000104301	zgc:193726	0.386893	0.196316	0.362359	0	0.637636	0.190137	0.179283	0.395242	0	0.161889	0.304006	0	0	0.205688	0	0.141148
ENSDARG00000105739	LO018260.2	0	0.539101	0.704838	0.134419	0.535028	1.43586	0.328218	0.542683	0.243094	0	0	0.156856	0.138295	0.282417	0.0451115	0.193802
ENSDARG00000100660	si:ch73-252i11.1	8.48443	4.34393	10.6847	2.5724	2.9184	11.6449	2.63879	2.90869	3.39989	3.31028	3.52857	3.31775	5.11406	3.63697	2.55097	3.0535
ENSDARG00000104163	si:cabz01071912.2	3.31115	1.54391	2.59828	3.26082	3.4414	3.60634	2.65403	3.19975	4.52111	4.11903	5.90674	4.43928	4.37993	3.90129	3.6478	3.72192
ENSDARG00000105746	LO018124.1	2.18171	2.71727	1.81116	1.80673	1.36199	2.09565	2.20579	1.67159	1.36143	2.24075	1.5195	1.58123	1.80719	1.63438	1.66745	1.44717
ENSDARG00000098196	znf1077	1.36234	1.06654	1.71341	1.3789	1.06917	1.53032	0.793631	1.03386	1.88096	1.33554	1.49866	1.62055	1.86452	2.27628	2.41958	1.67565
ENSDARG00000105976	IAPP	2.77925	0.838522	2.11055	3.19318	3.87895	4.2083	1.04423	4.60415	1.97992	3.64594	0.767292	2.66155	3.44169	2.79538	1.76055	3.28846
ENSDARG00000039724	OSBPL8	1.20786	2.03129	3.10289	3.07382	2.27504	2.03519	2.84654	1.51596	2.1604	2.33931	2.27782	2.87358	1.9406	2.75205	1.86388	2.08998
ENSDARG00000104674	cct2	208.77	158.089	136.918	182.404	169.207	169.939	155.169	161.97	156.576	148.496	130.61	163.287	157.632	164.654	165.549	151.914
ENSDARG00000059409	abcd2	0.765531	0.776888	0.930555	0.972667	0.429503	0.816472	0.543433	0.565738	1.00176	1.28129	1.42062	1.16869	0.661488	0.658105	0.746915	0.748721
ENSDARG00000063686	atp23	6.52125	5.59378	4.0718	6.01118	5.6297	4.50204	5.43222	6.46369	4.22053	4.09305	3.75161	3.88551	4.93144	4.95278	5.3401	4.78655
ENSDARG00000099048	znf1070	0.0291648	0.295975	0.327784	0.295193	0.0961326	0.229327	0.378413	0.238353	0.224217	0.292884	0.20625	0.310019	0.334076	0.310103	0.297203	0.319202
ENSDARG00000113526	BX548011.3	0.477081	0.161386	0.297885	0	0.349455	0.312613	0.147384	0.243688	0.436638	0.199626	0.0624788	0.211305	0.248402	0.591815	0.81028	0.116034
ENSDARG00000114289	znf980	0.0407432	0.206738	0.267117	0	0.134297	0.240277	0.113281	0.208112	0	0.10229	0.128058	0.144365	0	0	0.207596	0.148642
ENSDARG00000112928	CR450780.2	0.60869	1.57862	1.01349	0.752997	1.33757	1.0636	1.00289	1.72729	1.11418	1.30178	1.06286	1.31803	1.90156	0.719118	1.30949	1.135
ENSDARG00000025601	trim35-14	7.88707	0.349384	1.99329	0.19007	1.16919	3.81454	0.203045	0.0319732	0.137495	0.157153	0.0983708	0.0277244	0	0.266227	0.063788	0.045673
ENSDARG00000104041	CR388132.2	0.516565	0.862793	0.776108	0.54463	1.09966	1.11066	0.767987	1.03344	0.720982	1.00869	0.794883	0.905639	0.952567	0.823879	0.767673	1.0051
ENSDARG00000053695	zgc:162948	4.25635	3.64757	2.1261	3.3986	3.79321	3.11441	3.06811	4.68638	3.68776	3.95776	3.4188	2.72305	4.08757	3.46969	3.85548	4.14086
ENSDARG00000098716	parp11	0.26224	0.632059	0.859634	0.497676	0.57626	0.966575	0.27342	0.267898	0.0720027	0.219459	0.0772718	0.261336	0.204811	0.243979	0.200426	0.167425
ENSDARG00000113971	LO018181.1	0.0433977	0.0220207	0.0203228	0.109813	0.0476822	0.0639829	0.0402203	0	1.62053	1.54351	1.92667	1.49927	2.46295	1.61503	1.74686	1.86824
ENSDARG00000101680	arl1	14.9221	14.6587	10.7209	11.5026	13.2646	13.5983	13.8753	14.571	14.7786	13.8799	13.0711	13.0724	16.7738	14.4478	15.6259	14.0124
ENSDARG00000106138	BX855618.1	0.386629	0.44141	0.452638	0.635908	0.3186	0.475018	0.403112	0.197486	0.053078	0	0.0379748	0	0.0503265	0	0.049249	0.0705259
ENSDARG00000099821	tymp	2.08142	6.33688	3.29902	6.15809	4.92565	2.36055	7.12255	3.92553	12.4849	10.1832	8.05168	9.21885	5.00184	5.44769	9.62635	7.944
ENSDARG00000105038	CABZ01038376.1	0.583537	0.657994	1.09306	0.918759	0.641149	0.701011	0.901356	1.05979	2.20749	0.976684	1.12083	1.26356	1.1478	0.896224	1.25538	1.56119
ENSDARG00000005126	large1	0.941739	5.14263	7.93817	5.92337	3.94177	5.0028	6.5667	4.90193	4.72817	4.03436	5.03893	5.40254	5.60384	6.60401	6.51209	8.65469
ENSDARG00000110454	BX005380.2	0.337837	0.799982	0.632827	0.797869	0.371191	1.32823	0.83494	0.46017	1.23679	1.69635	1.15033	1.0973	2.22809	1.31712	1.26233	2.38286
ENSDARG00000087544	BX510934.1	0.665329	0.506399	0.623137	0.589239	1.27928	1.14441	1.23323	0.764646	0.639374	0.835185	1.30698	0.957718	0.433021	1.238	0.847501	0.667504
ENSDARG00000114963	BX901962.4	11.2973	5.73244	7.93565	5.00264	6.98211	8.55935	8.07074	7.93448	5.42829	4.33322	5.54811	2.08488	7.3527	4.2543	5.51639	4.80845
ENSDARG00000112061	CT737127.1	0.435852	1.13037	0.952496	1.02935	0.63851	0.713993	0.987411	0.643149	0.797808	1.33741	1.14159	1.32986	1.36161	0.823879	1.48051	1.27208
ENSDARG00000110470	ptpro	57.5085	58.0636	51.4409	67.3638	80.8706	83.488	77.9599	89.2344	59.4828	59.1877	53.7733	65.2001	88.6361	85.6316	92.8443	91.5944
ENSDARG00000077266	zgc:174698	0.0582575	0.35473	0.109126	0.471725	0.192027	0.171782	0.593913	0.0595145	0.191948	0.341275	0.274659	0.206424	0.242663	0.309719	0.178101	0.212538
ENSDARG00000081807	dre-let-7b	12.0184	6.09834	4.22109	6.08224	9.0784	8.12129	6.96154	11.5104	10.7246	5.02888	8.26315	5.98848	14.8618	6.38944	9.95093	9.86537
ENSDARG00000102586	zgc:152938	2.18268	2.39086	1.75223	2.98068	2.66464	2.31561	3.33935	2.79607	2.70159	2.8124	2.28676	2.60865	2.77801	2.13661	2.96567	2.83128
ENSDARG00000107526	smkr1	2.90351	3.08052	4.20268	2.67164	1.59508	2.07552	1.83472	1.0786	1.88432	1.54626	2.48887	1.87054	1.6492	1.12263	1.6139	3.27411
ENSDARG00000101813	nap1l1	110.66	139.774	157.474	162.818	140.508	134.829	147.354	143.902	156.092	153.894	159.379	152.697	129.487	143.063	136.083	150.098
ENSDARG00000113105	BX649468.1	0.373587	3.41217	2.79917	3.02503	4.51518	3.30477	2.42365	1.5266	2.05151	2.18849	4.69682	1.9856	3.50129	3.97227	3.80703	4.36141
ENSDARG00000102123	phtf2	24.6366	26.3768	26.8804	26.1358	23.7202	24.0487	26.756	29.3197	24.8262	25.9313	28.7384	23.6986	24.509	22.5048	24.847	25.3889
ENSDARG00000112473	BX572103.1	0.160382	0.203451	0.375528	1.13632	0.44054	0.315276	0.334438	0.532488	0.132107	0.369099	0.220538	0	0.292271	0.213163	0.163436	0.234045
ENSDARG00000104049	crebl2	57.335	61.5531	64.8058	72.9529	60.5451	63.893	80.6637	66.1299	67.749	67.9664	67.3211	62.3054	61.8578	59.1122	61.8639	66.1652
ENSDARG00000101156	slco1f2	0.0330098	0	0	0	0.0362688	0	0	0	0.253777	0.165749	0.466882	0.292409	0.481243	0.175493	0.23547	0.120428
ENSDARG00000069244	si:ch211-244b2.3	11.3989	2.98411	3.74002	1.91067	3.15102	6.63672	1.41307	2.03971	1.11636	0.668363	0.713125	1.02904	0.680455	1.54398	1.22079	0.79464
ENSDARG00000102474	dusp16	8.01094	7.22809	7.79821	7.73118	7.14854	6.40898	6.60096	5.73891	6.73637	6.24834	6.05822	7.23593	6.9244	7.90835	6.60091	6.39937
ENSDARG00000115524	znf1118	0.511652	0.980792	0.798677	0.632954	0.749556	1.56458	0.158064	1.16154	0.686809	1.23698	0.848745	0.956828	1.30241	1.51119	1.0428	1.70071
ENSDARG00000103350	trim24	7.9608	10.2952	11.8603	11.9259	11.3011	11.9273	12.2585	13.3504	11.2384	11.0839	12.6905	13.1052	12.2331	12.9964	11.9892	12.8252
ENSDARG00000113016	CU207245.1	0.217926	0.442318	0.408213	1.87489	0.718324	0.428396	1.00985	1.00183	1.07704	0.364749	2.05486	1.7374	0.113468	0.57929	0.999345	1.51059
ENSDARG00000103495	zgc:173714	0.480922	0.177475	0.368529	0.531019	0.336256	0.558639	0.364672	0.714617	0.72025	0.878108	0.824487	0.46474	0.728441	1.11568	0.757398	0.669908
ENSDARG00000032627	SCYL2	4.03556	5.41216	6.03135	5.65859	4.93713	5.9451	5.42889	5.84772	5.41707	6.71452	6.05712	5.08754	5.67273	5.50821	5.36657	5.82645
ENSDARG00000099824	nots	0.651366	0.859337	0.488047	1.51635	1.71762	2.49687	0.664043	0.865047	2.93305	4.52437	5.32291	3.23118	4.81588	3.73995	3.1861	2.18624
ENSDARG00000099787	echdc3	10.8854	11.9426	9.36848	9.52884	15.5158	9.25335	15.269	13.2241	11.632	9.10961	10.4027	8.60012	10.11	8.75886	14.3906	13.3091
ENSDARG00000113699	BX571719.4	2.00306	2.54097	1.40703	1.52056	2.75103	0.984399	2.32051	2.04629	2.19991	0.838147	1.18045	0.887182	3.12881	2.12981	1.53091	6.21153
ENSDARG00000063578	DGKI	34.6137	48.976	45.8011	46.2792	62.8676	70.3153	68.206	67.8018	56.0708	50.625	48.013	56.943	75.1319	71.4912	68.2881	73.9402
ENSDARG00000063672	zmp:0000000711	11.6837	13.2442	11.4689	12.6975	11.8498	13.8579	11.4877	11.209	11.8243	12.2535	12.4616	11.4776	10.3729	9.87475	10.2844	11.2848
ENSDARG00000113301	LO018260.3	1.27222	1.19887	2.46819	1.47164	1.49766	2.41159	1.76861	1.02117	3.1937	2.66168	2.35634	2.49541	3.40666	3.3818	2.50029	2.98373
ENSDARG00000086720	znf1023	0.204069	0	0.0637095	0.1377	0.224217	0.267438	0	0	0.149416	0.341557	0.2138	0.18077	0.212506	0	0.415912	0.198532
ENSDARG00000092197	LO018289.1	0.108628	0.110239	0.0763043	0.329844	0.119352	0.160154	0.151012	0.110972	0.0298257	0.06818	0.0640167	0.144338	0	0.0866261	0	0.0198151
ENSDARG00000114645	BX942815.11	0.403804	0.234168	0.648338	0.4671	0.253526	0.283497	0.427702	0.117862	0.316777	0.337929	0.226639	0.1533	0.120142	0.306683	0.411495	0.462999
ENSDARG00000091499	zmp:0000001020	0.20298	0.794537	0.760432	0.293496	0.28674	0.997537	0.537482	0.236983	0	0.0728	0.296203	0.205491	0.150979	0.0924961	0.0590989	0.084631
ENSDARG00000106267	CR388042.1	3.70507	2.09488	4.9573	2.83937	3.83824	3.64168	1.07919	2.00065	11.0449	12.8455	12.5602	9.2366	11.4094	11.706	15.8037	11.7791
ENSDARG00000116221	LO018205.2	1.19054	1.11526	0.514634	0.463465	0.301864	0.900131	0.254624	0.0935559	0.301739	0.843039	1.22332	0.486742	0.476829	0.486874	0.373296	0.668212
ENSDARG00000109126	CR388145.1	1.82607	3.0886	2.85045	1.84827	0.668785	1.79483	2.82062	0	0.668508	1.01878	2.39143	3.23515	3.16927	0.647207	3.10142	3.55304
ENSDARG00000112072	CR788316.5	11.6657	18.6927	12.076	13.6718	9.4444	16.8974	7.96642	7.52678	5.39457	2.5691	4.82445	2.17552	5.11492	3.26417	6.88245	1.34398
ENSDARG00000070299	BX942819.1	0.120749	0.183811	0.0848188	0.0305542	0	0.415392	0.223817	0.215871	0.232077	0.126313	0.26092	0.133703	0.220047	0.160487	0.123049	0.132157
ENSDARG00000098551	CABZ01085700.1	5.03184	8.52453	11.3638	9.11811	9.98718	9.93139	10.6431	9.12009	11.4538	11.1047	10.7136	9.13033	10.2684	10.0964	9.59371	11.6362
ENSDARG00000094854	ms4a17a.9	1.34183	0.680868	1.01839	0.140497	0.584639	0.795873	0.321618	0.44905	0.254086	0.309774	0.618073	0.204936	0.313188	0.0737968	0.353635	0.135044
ENSDARG00000116177	znf1127	0.0609741	0.247515	0.114215	0.123431	0.066994	0.239724	0.0565099	0.186869	0.267865	0.102054	0.143734	0.108025	0.190484	0	0.186406	0.177959
ENSDARG00000105784	LO018029.1	2.49097	2.41143	2.19324	2.07974	3.31707	2.30168	2.89372	3.52977	3.08877	2.63217	2.42634	3.31492	3.44266	2.83167	3.56781	3.70207
ENSDARG00000082824	dre-mir-129-1	0.784534	0	0	0	0	0	0	0	2.5849	1.3131	0.616457	1.38992	0	0.834177	0	0.572435
ENSDARG00000105691	slco1f3	0.13717	0.139204	0.128471	0.138837	0	0.134823	0.127127	0.0350324	3.05066	3.87424	5.36219	1.73149	4.39234	1.67727	1.50266	0.7006
ENSDARG00000115971	CU856344.1	14.0872	16.9114	14.4811	16.6929	14.1568	10.9757	18.7877	12.1097	19.6226	15.3834	16.4689	19.4791	13.954	15.344	11.5545	14.1646
ENSDARG00000112970	BX571719.3	10.1473	5.86402	9.37178	5.4206	13.1621	7.06468	8.22879	13.5337	9.28706	10.6149	7.41963	8.73901	12.6214	9.59054	11.7767	11.6201
ENSDARG00000112073	CABZ01043953.1	0.397792	0.94195	0.558849	0.805254	0.364221	0.58648	0.553001	0.541834	0.436884	0.832244	1.30237	1.11585	0.483276	0.563951	1.55391	1.06425
ENSDARG00000099280	utp20	1.77678	2.66625	2.62629	2.67626	2.202	3.08721	2.73148	2.63235	2.86697	3.06546	2.96429	3.17767	2.76219	3.06213	3.11495	3.46533
ENSDARG00000089861	usp44	8.13552	6.91927	7.51138	7.83673	7.92296	7.49657	7.6684	7.62635	8.09737	8.83923	7.19166	9.21304	7.41287	8.74862	9.44455	8.22957
ENSDARG00000104839	mansc1	52.0986	47.0879	49.7868	50.7921	51.5346	57.9491	61.3252	62.7545	48.4668	46.8494	43.8697	50.5285	48.3177	56.307	51.7033	58.9158
ENSDARG00000110143	BX324164.5	0.354814	1.20026	1.44003	0.837963	1.42943	2.20871	1.75379	1.32906	0.259789	0.890794	1.1152	0.838142	2.09373	1.38331	1.92838	2.24371
ENSDARG00000103095	tbk1	75.8132	56.2348	62.2173	58.3779	55.2157	59.3055	54.3626	54.6054	58.141	58.015	58.2873	63.6215	51.238	53.2109	50.593	52.9668
ENSDARG00000112451	FO834823.1	0.210143	0.319891	1.1809	0.425395	1.26989	0.929466	0.584272	1.07339	0.461589	0.175861	0.495367	0.3723	0.656491	0.335161	0.963654	0.766654
ENSDARG00000115426	CR925768.11	0	0	0	0	0	0	0.198298	0.218581	0	0.179059	0	0	1.11405	0.910012	1.52627	2.34178
ENSDARG00000114437	zgc:173705	0.261511	0.398086	0.122464	0.330863	0.28733	0.514075	0.363547	0.267154	0.502619	0.711261	0.3596	0.521219	0.476564	0.486603	0.999345	0.477029
ENSDARG00000102212	si:dkey-16p6.1	0.591791	0.412892	0.48498	0.499154	0.880502	0.787674	0.445626	0.289685	0.162487	0.299213	0.251879	0.16382	0.154064	0.170419	0.213585	0.170921
ENSDARG00000100673	znf974	0.22962	0.116513	0.215058	0.581027	0.252289	0.225691	0.425616	0.351862	0.252185	0.288241	0.180426	0.101701	0.478224	0	0.233993	0.418855
ENSDARG00000099173	BX530097.1	3.17822	5.84053	4.26388	3.99933	4.15265	5.40341	4.61731	4.38757	4.33961	4.67252	5.19714	5.40242	3.39906	4.20133	5.1645	4.76333
ENSDARG00000109502	PHF21B	0.755975	3.68251	4.38981	4.64199	4.37455	3.71521	3.83009	2.57429	2.3801	2.95236	4.11851	3.12508	4.67088	4.98363	4.77631	5.3321
ENSDARG00000113519	BX088712.6	0	0	0.230822	0	0	0	0.34261	0	0.54134	0.206246	0.193651	0	0.256639	0.131023	0.502289	0.269734
ENSDARG00000116625	znf1141	2.47091	2.2796	2.34928	2.57673	2.30351	1.95027	2.70636	2.40949	1.93251	2.38112	2.35339	2.32144	1.87131	2.46803	1.29714	2.15801
ENSDARG00000099129	phlda1	7.76212	14.3035	12.6266	14.0589	12.269	18.4041	14.0721	21.2152	13.4604	12.3079	12.5729	16.0437	19.9948	20.9228	20.2606	21.1641
ENSDARG00000112493	BX088712.5	0.813144	0.962742	2.91939	0.548686	0.595616	0.932439	0.75361	0.415345	1.19074	1.92806	1.17139	0.720303	1.55239	0.1441	1.79537	1.08774
ENSDARG00000102226	gpr19	18.1748	16.6695	18.3399	22.0903	18.4652	19.1345	22.5528	21.5191	20.0444	20.3647	21.0631	22.836	17.6196	17.8695	17.2036	18.588
ENSDARG00000114646	znf1021	0.618555	0.439412	0.89796	0.532163	0.543699	1.03355	0.544604	0.726687	1.05298	1.06118	0.826263	0.767103	0.998395	0.723465	1.04005	1.15089
ENSDARG00000087867	SLC2A13	3.637	11.9638	13.5863	9.35113	7.85436	10.6833	11.5457	8.37051	7.71337	10.6704	13.7635	11.702	10.9267	8.97889	8.47757	8.8458
ENSDARG00000102141	ptpn12	35.8578	23.1827	23.0808	24.5228	35.2908	33.7475	25.9188	25.3168	27.3695	25.2578	23.7155	31.0279	24.0765	27.5279	28.3579	27.881
ENSDARG00000104632	RERG	12.52	25.8692	34.8611	30.71	37.7981	29.046	34.6008	34.3374	34.3139	33.4147	40.9461	35.1698	37.7031	40.7761	43.7924	38.3513
ENSDARG00000102702	lrrn3b	49.0361	54.4595	50.7592	54.9896	49.8905	53.0399	63.8033	52.4748	59.5587	56.8606	61.1051	57.6511	56.4712	53.2009	52.8876	54.0453
ENSDARG00000100422	ptpro	29.7054	43.1091	43.5779	51.1928	45.8069	53.6662	52.2651	52.1969	47.1013	50.0372	46.2556	51.2793	45.3671	53.1427	49.9903	59.3125
ENSDARG00000045530	si:ch211-244b2.4	3.43424	0.85968	2.01565	0.834237	0.955902	1.82277	0.785092	0.842003	0.553188	0.459839	0.50372	0.263652	0.619877	0.925061	0.419958	0.384222
ENSDARG00000112048	BX855613.1	9.20974	3.11546	5.75047	1.03574	1.12433	3.0174	0	3.13616	0	0	0	0	0	0	0	0
ENSDARG00000111388	CABZ01068469.1	28.4331	32.8104	32.3398	36.7194	32.8874	32.76	34.3633	30.1697	33.2579	37.8874	35.8487	39.9712	35.1764	36.5019	34.3215	34.1273
ENSDARG00000094809	ms4a17a.11	11.4252	8.50281	7.27649	7.47814	7.78301	8.45977	4.37668	7.859	4.93557	6.50174	5.86532	3.77842	5.31425	2.18668	3.02714	3.22342
ENSDARG00000090942	CABZ01054394.1	2.10073	2.69448	2.5687	2.98268	3.0134	2.89645	2.81223	2.65277	3.14033	3.58931	3.71403	3.20485	2.24835	2.35776	2.94353	2.6824
ENSDARG00000098311	si:zfos-932h1.3	13.5318	9.98478	9.0084	13.25	11.9306	10.2664	10.4977	9.82589	11.9559	11.3704	12.2353	16.2347	11.1065	11.3112	13.0874	11.442
ENSDARG00000060248	fgd4b	6.95023	5.20985	6.23209	4.81638	6.61678	6.88955	6.44137	5.66806	5.79	4.7754	4.79409	4.40763	4.85245	5.2276	4.64796	4.12038
ENSDARG00000104817	pyroxd1	2.75846	2.29949	2.01673	2.20795	2.27309	2.65593	2.77823	2.61669	2.47309	2.59112	2.21173	3.22892	2.46214	2.5589	2.96875	2.78288
ENSDARG00000102020	pnpla3	3.28583	3.37247	2.34307	2.19199	3.24101	2.64242	2.76842	1.94538	3.15765	2.46857	2.22981	2.24915	2.48849	2.06449	2.16886	1.85262
ENSDARG00000117174	CT583728.27	4.26491	1.84349	0.961628	3.67724	1.12811	3.49329	1.24436	0.242052	3.03595	3.04039	3.10297	3.98785	7.81327	7.72594	13.6018	11.1798
ENSDARG00000104120	LO018260.1	1.86897	2.31574	2.32037	2.02367	1.5043	3.54583	2.09467	1.57628	2.10038	1.83688	2.03209	2.0791	1.90097	2.01034	1.94886	1.79183
ENSDARG00000102835	CABZ01021435.1	0.687183	1.07097	0.965408	0.546492	1.53702	3.20828	1.06903	0.927657	0.107816	0.267001	0.30855	0.239141	0.281125	0.469714	0.350136	0.501403
ENSDARG00000110787	znf1102	0.107047	0.173816	0.160413	0.238365	0.352846	0.336689	0.198419	0.196842	0.3527	0.197084	0.134581	0.189649	0.156061	0.227641	0.130903	0.140592
ENSDARG00000103050	mrap2b	4.00112	6.80727	10.2502	5.47908	12.6712	11.451	6.43478	8.41536	8.14243	7.97706	6.7502	7.92253	11.2741	8.0081	8.99411	9.78864
ENSDARG00000103537	ttll12	2.26379	2.25991	1.83216	2.14187	2.25748	2.10413	2.51993	2.3252	2.59436	2.29603	2.33951	2.38677	2.85703	2.51169	2.63288	2.75595
ENSDARG00000099313	naga	4.97083	3.48465	3.0302	2.77283	2.86018	4.81268	3.17082	3.2672	3.96176	2.67645	2.40587	3.16245	1.83301	2.02979	2.45064	3.74454
ENSDARG00000077985	kiss2	2.31725	1.24498	1.08515	2.34542	1.27301	1.40676	0.947468	2.29763	0.67367	1.02665	0.374873	1.20746	1.13555	0.942073	0.902883	1.19349
ENSDARG00000098745	tfec	3.80582	1.32131	2.11055	1.06439	1.65062	3.34696	1.25308	1.17662	1.15495	1.21531	1.18045	0.798464	0.417174	0.372718	0.714426	0.69423
ENSDARG00000103810	cacna2d4a	0.192261	0.487784	0.135052	0.340547	0.475297	0.708646	0.35637	0.441923	0.527889	0.160897	0.604287	0.553507	0.550577	0.408855	0.195923	0.841702
ENSDARG00000114833	CR749777.1	0.0376777	0.0382367	0	0	0	0.0370331	0	0.0769814	0.455185	0.252249	0.444086	0.333758	0.235412	1.00155	0.767907	0.302407
ENSDARG00000086576	si:cabz01069012.2	0.43377	0.391293	0.519113	0.170739	0.21182	0.497407	0.357343	0.270801	0.211732	0.302505	0.454453	0.256162	0.0501891	0.230609	0.294687	0.15825
ENSDARG00000091841	si:cabz01071909.2	1.75006	3.34711	3.71944	1.56694	3.32798	3.90334	3.11909	2.81925	3.17876	4.28102	3.96672	3.99486	4.55601	3.36375	5.0758	5.54973
ENSDARG00000115593	CR847895.1	0.323678	0.516182	0.129922	0.421216	0.254024	0.363589	0.428543	0.330662	0.203135	0.386964	0.218001	0.286722	0.38521	0.34416	0.424084	0.438604
ENSDARG00000087962	rpap3	16.5706	11.9103	13.1069	13.3919	13.5938	13.6612	12.9108	11.0147	12.3656	13.0689	11.5461	12.1148	12.2545	13.9668	13.7423	12.787
ENSDARG00000069311	il15ra	6.19941	2.649	2.99482	2.31176	4.08688	4.04086	1.39102	2.39994	2.1501	1.69295	1.12808	1.61857	1.15523	1.45711	1.064	1.38083
ENSDARG00000116300	zgc:165515	0.873529	0.531893	0.981761	0.748125	0.605394	0.620823	0.510654	0.919836	0.900336	0.967203	1.16158	0.964266	1.17554	1.10028	1.0682	1.32377
ENSDARG00000102128	eps8a	17.1286	19.2814	16.6473	19.456	16.7639	15.7409	15.7506	17.3389	20.6466	21.4176	20.5998	21.8222	19.5067	16.5783	19.3387	17.0484
ENSDARG00000112449	BX248122.1	7.2806	6.83097	3.90264	6.5812	7.94908	8.01117	10.482	9.30881	5.78333	4.52175	5.50494	5.67865	4.95902	3.55418	4.52622	5.11182
ENSDARG00000111979	CR394552.1	1.04071	1.21863	1.72449	1.53952	1.14345	1.41633	1.55806	1.96277	1.14298	2.5458	1.6984	1.56011	1.50055	3.31969	2.44738	1.92759
ENSDARG00000101514	ftr64	1.86137	1.1124	1.35593	0.900132	1.49977	1.36198	1.47591	1.37333	0.272573	0.380775	0.373775	0.219846	0.323054	0.439812	0.210758	0.301811
ENSDARG00000114503	phtf2	38.7383	38.5525	39.2759	48.9672	38.7483	40.0149	45.0685	42.6105	48.1685	44.2491	42.9405	50.9309	41.4321	40.6584	44.1593	43.5371
ENSDARG00000102581	si:dkeyp-44b5.5	0.101961	0.15521	0.19099	0	0.112027	0.150325	0.141744	0.312484	0.167972	0.255983	0.120176	0.180639	0.424705	0.108413	0.207806	0.557969
ENSDARG00000113837	LO018029.2	3.79044	3.93613	2.97215	4.01496	4.45522	4.67866	3.75801	3.51203	4.35657	5.90156	2.90912	4.60703	5.87482	4.59266	4.94058	6.75345
ENSDARG00000076442	zgc:174310	8.58897	11.2445	9.57655	7.67727	12.9094	9.79422	15.2655	10.4836	14.5375	10.6106	6.63203	15.3155	8.13095	17.2766	16.52	20.8355
ENSDARG00000113107	CABZ01085275.1	6.84882	5.04733	12.9817	3.13593	3.58333	11.0591	3.32482	1.49927	4.11912	3.75279	2.8189	4.11679	5.34896	3.5544	3.40654	3.50997
ENSDARG00000103952	CABZ01054391.1	0.378542	0.525689	0.466496	0.645294	0.678598	0.665802	0.701654	0.590242	0.196931	0.333461	0.375719	0.35297	0.26971	0.254208	0.263935	0.407036
ENSDARG00000018820	flncb	1.56115	2.30758	2.90046	2.93697	3.5331	3.39412	2.52412	3.21567	2.31094	2.17272	2.54672	2.72071	2.52688	2.70642	2.28257	2.45152
ENSDARG00000111824	si:dkey-199m13.7	0.156489	0.158811	0.205192	0.411818	0.103164	0.0922874	0.116026	0.0639465	0.0687473	0.0785763	0.122964	0.0554489	0.0977753	0.0665567	0.063788	0.0685095
ENSDARG00000067592	BX901974.1	0.375797	0.296622	0.312858	0.0422627	0.229388	0.369368	0.0386981	0.34125	0.733738	0.524152	0.328097	0.554817	0.30437	0.399576	0.255303	0.1828
ENSDARG00000109366	zgc:173720	0.0917583	0.558717	0	0.0464368	0.100817	0.0450943	0.0425201	0.0937383	0.503879	0.115184	0.324451	0.203204	0.477758	0.146347	0.187012	0.23433
ENSDARG00000100793	CR450785.1	1.1768	2.06281	2.20435	1.40767	1.64562	1.89273	2.08213	2.18581	4.69981	3.84976	3.36249	3.41162	3.11933	2.95754	2.72549	4.2152
ENSDARG00000092139	si:dkey-247i3.6	0.544185	0.62129	0.191128	0.61965	0.597912	0.334297	0.819557	0.347455	0.448248	0.512335	0.801751	0.602566	0.283341	0.506293	0.138637	0.397065
ENSDARG00000112831	znf1116	0.859763	0.981582	1.10721	0.815825	0.767525	1.79574	0.896417	1.97621	2.47867	1.97864	1.77337	2.38	1.39892	1.59979	1.31421	2.27406
ENSDARG00000054898	ms4a17a.16	0.0707495	0.646192	0.861418	1.14575	2.33203	0.625853	1.44253	0.505933	0.155405	0.177623	0	0.0626717	0.0736743	0.376132	0.216291	0.258112
ENSDARG00000101645	myrfl	0.192509	0.0651216	0.200335	0.476298	0.211515	0	0.0198238	0.174812	0.516823	0.698117	0.117652	0.701065	0.378661	0.727789	0.850094	0.577464
ENSDARG00000117743	BX649350.2	0.27835	0.329559	0.0868994	0.187822	0.203887	0.319186	0.128985	0.142178	0.0509507	0.0388235	0.0729056	0.205474	0.193238	0.0493272	0.0472752	0.0676993
ENSDARG00000117423	BX470116.1	0.587083	0.893689	0.634446	0.54851	0.719473	0.887753	0.627807	0.599751	0.991966	0.623584	0.88713	0.760077	1.05811	1.03238	0.989438	0.823779
ENSDARG00000117277	BX547928.1	0.223267	0.84967	1.09782	1.29939	0.367964	0.713203	0.62076	0.513189	0.613019	1.30791	1.31576	0.840543	0.755613	0.83088	1.19447	0.814532
ENSDARG00000117382	BX323560.1	0.0653929	0.0995446	0	0.21511	0.143698	0.11248	0.257572	0.233814	0.0718193	0.0136813	0.0128458	0.0289633	0.153217	0.173827	0	0.047714
ENSDARG00000117248	BX649399.21	0.520133	0.395887	0.121787	0.131614	0.142871	0.255617	0	0	0	0	0	0	0	0	0	0
ENSDARG00000117620	BX000981.15	0.418625	0.637252	0.326731	0.282476	0.0766591	0.205732	0.129325	0.285105	0	0.233555	0	0.494437	0.363276	0	0.426598	0.152725
ENSDARG00000117400	CU651668.1	6.22097	8.44398	7.57441	7.39849	5.38269	6.19098	8.35998	7.38793	11.7004	9.371	9.77641	10.5392	7.12596	8.35096	7.44886	8.34065
ENSDARG00000117524	CABZ01071909.1	0.671658	0.63902	0.471799	0.722311	0.368985	0.701428	0.466862	0.38596	0.599352	0.421565	0.956571	0.855271	1.00542	0.714159	0.513338	0.673853
ENSDARG00000063150	nrxn2b	45.4813	49.8694	45.112	54.6242	49.4977	45.6742	50.2877	52.8018	51.1122	56.0388	55.6233	58.0479	50.4765	49.2469	51.7919	51.0928
ENSDARG00000101917	pmfbp1	7.41259	6.8213	8.64873	10.046	6.97107	9.38507	8.32535	6.9308	6.41625	8.0433	8.04575	8.0687	8.56943	5.61066	8.38596	7.88371
ENSDARG00000008380	brd7	13.2241	11.3158	12.099	10.529	14.0442	12.0623	10.145	10.9396	12.5449	11.2944	10.7917	9.81709	13.5584	11.8199	12.1596	11.683
ENSDARG00000041203	drap1	53.572	43.6148	42.0321	47.5967	53.4854	61.2008	50.5631	57.7844	47.5487	43.2124	41.68	49.8562	55.75	53.5562	55.4891	53.7535
ENSDARG00000098937	si:ch73-315f9.2	3.21106	4.15394	5.65133	5.6073	4.18717	4.85558	4.77462	4.1455	4.2242	4.6362	4.63036	4.37605	5.2913	4.31471	4.13522	4.50567
ENSDARG00000090624	ADGRL3	7.35107	10.5365	12.137	11.4909	10.1621	11.0743	10.8958	10.5978	13.7042	14.7831	15.2907	13.982	12.958	13.0392	12.7068	13.8354
ENSDARG00000019406	C7H11orf68	9.82012	9.1938	8.90591	9.09953	11.1696	11.2155	11.9212	12.434	10.8611	8.79685	9.07478	10.3529	10.9822	12.9048	10.8528	10.5965
ENSDARG00000038359	enosf1	2.80092	2.34019	2.03332	2.33401	2.54601	2.60928	2.1997	2.60855	2.2361	2.05217	2.07712	2.02277	2.14361	2.00936	2.01748	1.77284
ENSDARG00000105500	BX000524.2	4.79023	2.6251	3.14052	1.55151	0.526316	0.847491	1.50944	1.07659	1.26264	0.881931	2.55951	0.0848661	0.997653	1.01867	0.0976294	0.139808
ENSDARG00000062111	rxfp3.3a2	4.73086	4.44096	5.15086	4.24967	3.7685	3.31307	3.94604	3.92676	5.06588	4.55295	3.25266	3.92879	3.26376	4.27568	4.94149	5.2641
ENSDARG00000103713	cd248a	7.69564	7.20726	7.07929	7.6505	4.74206	5.20725	6.1375	6.46199	6.32013	6.49754	7.14149	6.57424	3.6383	5.07467	3.44406	3.48237
ENSDARG00000103057	zfhx3	4.92886	7.66795	9.24072	9.20971	9.7974	10.9503	9.56587	10.0394	8.23651	9.69344	10.4402	9.26598	11.2493	11.2098	10.6418	12.0321
ENSDARG00000011897	tsg101b	3.12671	3.26003	3.71069	2.29767	3.43541	3.76786	2.79855	3.25982	2.72837	2.81378	2.84389	2.14369	2.58694	2.36818	2.37879	2.43767
ENSDARG00000104654	leap2	0.389467	0.232497	0.171656	0.185506	0.855836	0.0450358	1.04039	0.374467	0.0251612	0.134207	0.054005	0.0202941	0.143141	0.48719	0.233462	0.0501484
ENSDARG00000067794	cabz01076234.2	1.16496	2.24915	2.74102	2.21445	1.06144	2.23421	1.92234	1.53842	1.52909	2.52051	2.54521	1.43466	2.7813	2.41693	1.50565	2.1354
ENSDARG00000105714	CABZ01083442.1	0.549052	0.640776	1.3113	0.416794	0.814399	0.701556	0.610623	0.560899	0.180903	0.459482	0.258854	0.316136	0.285875	0.291897	0.167853	0.280431
ENSDARG00000102296	zgc:175177	1.1244	2.7893	2.51573	2.57119	1.50994	2.35359	2.18064	1.46773	1.16629	1.06295	1.50524	1.36492	0.325245	0.97415	0.700219	1.10908
ENSDARG00000053480	aqp9b	0.276461	0.140281	0.155357	0.139911	0.698636	0.271731	0.717414	1.01673	0.121452	0.046272	0.0868929	0.0734687	0.115156	0.881863	0.478934	0.322751
ENSDARG00000105657	si:cabz01080528.1	2.09483	3.72033	4.12594	4.95774	3.72325	5.38971	5.13915	3.99682	2.36836	4.87255	4.33295	2.75619	7.60292	5.37193	4.55199	4.78777
ENSDARG00000019969	smarcd3b	12.3882	15.1982	13.2949	16.1036	16.8079	18.603	16.647	19.9766	13.5047	14.7115	13.753	12.8457	17.3333	19.3266	18.866	19.62
ENSDARG00000067925	sstr1b	2.13062	2.4961	2.47971	2.53708	2.56474	2.94107	2.01818	2.80076	3.14868	3.15965	2.67127	2.37307	2.85494	2.89843	3.00136	2.8463
ENSDARG00000105532	znf16l	6.08806	6.17837	6.50309	6.14508	6.35743	6.0993	6.87026	7.50443	7.03633	7.27038	6.6551	7.74029	6.49692	6.61596	6.61419	6.49802
ENSDARG00000062752	mfap3l	18.4891	19.8599	22.1393	20.1585	20.6369	22.9979	21.5985	21.7771	18.5626	17.6498	20.1988	18.5524	23.1986	23.5313	22.0766	22.9807
ENSDARG00000105782	CABZ01081777.1	1.46903	1.22632	0.798891	1.41494	1.27563	1.25759	1.25168	0.580926	1.2751	0.575031	0.726095	0.545706	1.08563	0.705412	1.18312	0.91628
ENSDARG00000011410	aadat	3.33427	3.06526	4.0413	3.13658	3.96515	3.54712	4.21714	2.76505	3.79118	3.31557	3.51381	3.71803	3.02278	3.7538	3.83749	5.06605
ENSDARG00000028912	si:dkey-10h3.2	2.47828	1.69998	1.63338	1.11485	1.46233	1.87202	0.935746	0.797034	0.882074	0.825753	0.829422	1.17897	0.477913	0.26839	0.748291	1.1218
ENSDARG00000063158	SLC24A2	6.05779	19.1484	27.9341	27.3066	13.1662	14.5763	18.3154	13.2563	19.7412	21.3586	29.4443	24.7488	16.098	18.901	17.1027	21.8105
ENSDARG00000008278	rcor2	9.85325	10.8397	8.3172	9.99397	10.5304	11.4751	8.99755	10.806	10.7534	10.8963	8.42546	9.93847	11.403	9.31021	10.4206	9.53051
ENSDARG00000018817	bdnf	31.9389	25.6779	27.9149	22.9993	16.464	17.2636	17.2996	16.3859	27.5831	25.2567	24.8384	23.9508	23.9311	23.2883	24.1595	23.4411
ENSDARG00000053200	dis3l	2.66408	3.4354	3.35811	3.66962	3.85144	4.60699	3.49005	3.70378	3.98184	4.76067	4.48571	5.18114	3.39997	3.79107	3.79666	4.77922
ENSDARG00000036136	tipin	1.48648	0.967978	0.777323	1.11588	1.41548	0.949686	1.18248	1.12627	0.952331	1.19215	1.18749	0.877843	1.81883	1.67275	1.35069	1.24731
ENSDARG00000105455	si:dkey-10h3.7	0.324703	0.269607	0.387051	0.239018	0.194596	0.638295	0.0820716	0.0904661	0.226935	0.17292	0.0231945	0.104593	0.0307387	0	0.0902419	0.0646143
ENSDARG00000001776	stim2b	0.428987	0.757833	0.773803	0.578935	0.64591	0.796446	0.721531	0.633018	0.575844	0.518561	0.724101	0.633345	0.645264	0.675751	0.809551	0.672392
ENSDARG00000062749	ino80b	8.62942	14.7321	13.0675	13.4688	13.8233	17.4392	15.5841	16.1894	14.3048	15.9281	13.6247	17.6816	17.0905	13.8061	17.9985	17.3594
ENSDARG00000035820	drd4b	1.61561	1.57885	1.23294	1.39299	1.57788	2.1761	1.71915	1.83385	1.70866	1.10167	1.36352	1.53716	1.43315	1.0816	0.670747	1.70275
ENSDARG00000005840	got2b	96.2707	85.2921	78.6154	89.396	66.3397	60.5018	73.8949	74.2071	89.8777	81.013	82.9556	87.9942	68.7761	73.0674	74.0595	76.4075
ENSDARG00000035819	sirt3	3.37039	3.85198	3.72426	3.29298	3.94846	3.33363	4.15826	3.99705	3.88844	3.75481	4.03514	3.87088	3.77544	3.85498	3.97631	3.59959
ENSDARG00000097549	CR450727.1	3.25213	2.17756	2.07246	2.57903	2.46809	2.01016	2.45472	2.77429	2.50389	2.52519	2.34464	2.43533	2.58357	2.17457	2.45993	3.00895
ENSDARG00000078060	syt7b	2.35883	3.46043	4.27596	3.6679	3.8928	3.86101	3.69791	4.22675	3.62481	4.10326	4.46555	3.71562	5.22469	4.50547	5.28246	5.27441
ENSDARG00000020953	dnajb6b	6.45748	5.45309	4.90019	4.8821	5.10979	4.38577	5.76627	5.34487	5.12493	5.29885	4.82713	4.60677	5.54643	4.96163	5.85998	5.5715
ENSDARG00000053468	adam10a	9.2625	9.07091	9.82891	8.03445	9.17962	9.78684	8.76461	8.55398	8.54512	8.62737	9.03943	7.90957	7.29193	8.41071	7.63608	7.52208
ENSDARG00000105561	BX072554.2	0.112165	0.113829	0.315157	0.0567643	0.369717	0.440986	0.311859	0.0572928	0.123188	0.187734	0.132203	0.149038	0.584011	0.357789	0.457206	0.409207
ENSDARG00000009610	rgs12a	1.22935	1.55581	1.84222	1.85912	1.44607	1.89066	1.72912	1.773	1.89023	1.58556	1.60238	1.66551	1.29523	1.23025	1.54753	1.57238
ENSDARG00000054318	stk33	1.06533	0.961012	0.41574	1.3179	1.138	0.901678	0.95991	0.665086	0.910023	0.891541	0.720836	0.865058	0.862848	1.03835	0.995157	0.66936
ENSDARG00000069335	bcl6b	10.8379	7.24353	7.12057	8.657	7.15362	7.98936	8.93876	8.65497	6.61769	7.00544	8.88143	6.69883	6.31675	6.49282	4.32706	3.51133
ENSDARG00000039211	zgc:77439	6.49025	5.18284	4.89532	5.33069	5.05601	4.28767	4.35106	4.36132	4.52808	4.25167	4.79673	4.77138	4.21025	4.34137	4.25564	3.72638
ENSDARG00000069331	trip6	3.92353	4.62956	4.78297	5.34224	6.56898	6.53447	5.8873	6.09182	5.2154	5.26397	5.0037	4.9375	5.62599	5.36375	6.15605	5.75969
ENSDARG00000035853	cdkn2aip	1.67045	1.76815	2.18696	1.78166	1.83537	1.81842	1.76456	1.87164	1.91352	1.59335	1.18555	1.35244	2.03878	1.54697	2.10496	1.83482
ENSDARG00000005651	hrasb	23.3972	23.4859	22.0435	23.3302	24.6137	24.9531	24.7083	25.3678	25.6711	25.0031	22.9671	23.7803	28.8951	25.9112	27.9463	26.7981
ENSDARG00000005374	tubgcp4	5.37625	5.75911	5.00174	5.23603	6.5765	6.41158	6.12309	6.3222	6.14077	5.84895	5.71709	5.87364	6.20812	5.75455	6.3674	6.72974
ENSDARG00000060610	pcdh7b	6.98788	14.3984	17.4237	15.5682	12.063	13.3978	14.292	13.3291	15.6841	15.5019	17.3685	16.2209	14.3188	16.6647	14.6608	19.079
ENSDARG00000089236	mettl15	5.02286	4.99998	4.43466	5.89346	5.16725	5.21994	5.42602	5.65418	6.07867	5.89019	4.87691	6.00807	6.62976	6.76942	5.83578	5.46238
ENSDARG00000055185	tm4sf5	0.256136	0.433225	0.199911	0.561706	0.234519	0.251754	0.237383	0.305273	0.0468845	0	0.134174	0	0.133362	0.771639	0	0.0311482
ENSDARG00000019732	mtch2	45.7461	39.5153	36.2893	36.972	37.0244	38.0836	39.6317	39.9342	38.5634	36.5547	34.4428	37.8463	40.3881	40.6289	36.678	35.4159
ENSDARG00000105641	si:ch211-98n17.5	0.871346	0.176854	0.598465	0.235183	0.893547	0.0570959	0.269183	0.0296716	0.159496	0.0729198	0.182579	0.694673	0.211719	0.123531	0.14799	0.190733
ENSDARG00000078979	arhgef40	0.140118	0.556939	0.546804	0.590924	0.461856	0.757468	0.432866	0.322069	0.525785	0.703561	0.844099	0.620602	0.425574	0.794586	0.475957	0.545266
ENSDARG00000087196	fibinb	3.12983	3.03404	2.49384	3.7589	2.38665	2.66305	4.04796	3.14964	2.7961	2.67788	2.58777	3.18628	2.23767	2.30965	3.45126	2.23255
ENSDARG00000008022	kif18a	1.30306	1.18791	1.40659	1.74363	1.7229	1.73663	1.61703	1.42142	1.23706	1.47862	0.989185	0.958639	1.7709	1.50293	1.59795	1.53091
ENSDARG00000045935	immp1l	0.616792	0.804783	0.880272	0.891842	1.29083	1.18361	0.979943	0.840135	0.838694	0.860286	1.06162	1.01469	1.10107	1.09304	1.28701	0.942946
ENSDARG00000101135	si:dkey-85k7.7	7.35018	8.95694	7.94107	9.10903	6.70868	9.47141	7.1875	8.07046	8.19964	9.34774	8.61777	7.35688	7.92525	7.38452	7.34273	8.3613
ENSDARG00000060070	adcy7	2.63314	3.31938	2.24138	4.17818	2.99859	2.92509	3.1839	2.72499	2.87685	2.36426	3.56691	2.21102	3.94162	3.5872	2.38282	2.33655
ENSDARG00000093987	si:ch211-165f21.7	0.380085	0.385723	0.410748	0.325519	0.289114	0.459794	0.298063	0.238945	0.385326	0.611691	0.298656	0.828771	0.15223	0.341961	0.208559	0.298662
ENSDARG00000060071	tent4b	11.9296	12.6235	15.3591	12.6567	7.78137	8.81835	9.25915	7.06712	12.6147	11.7711	13.0149	12.4598	9.71918	7.89722	8.12128	7.33761
ENSDARG00000077639	intu	2.62472	2.37939	2.58459	2.2576	2.99784	3.22222	2.7883	2.97811	2.08509	2.6914	2.29066	2.04934	2.45234	2.54813	2.13554	2.0211
ENSDARG00000062971	sdhaf2	15.2939	12.471	10.7849	12.0466	13.8616	12.6049	15.1118	13.3746	9.08472	9.63657	10.4276	9.96313	11.5264	12.5285	11.2796	12.4184
ENSDARG00000054324	rerglb	0.636586	0.484522	0.670744	0.805405	0.93258	1.43389	1.08163	0.84	0.582622	0.887894	0.833676	0.46992	1.27056	1.0153	0.70277	0.812849
ENSDARG00000080006	tmem41b	0.531554	1.41603	2.03287	1.45712	1.7521	1.61092	1.58054	1.78745	1.80002	1.48279	1.86213	1.25564	2.09879	1.81332	1.8733	2.29477
ENSDARG00000026842	acin1b	33.9102	36.5786	38.6468	39.3268	45.224	47.3567	43.2393	43.3258	37.4443	38.3625	38.3365	36.8469	44.606	43.3013	42.143	43.8436
ENSDARG00000036135	bbox1	2.60231	2.64091	2.5225	2.61552	2.29938	2.41469	2.6479	2.82577	2.01862	2.25392	2.13059	2.19235	2.12243	2.01235	2.26244	1.92533
ENSDARG00000051915	pde5ab	0.322072	1.60911	1.99551	1.12842	0.979946	1.50976	1.23989	1.11361	1.33326	1.09885	1.40163	1.49233	0.902963	1.79129	1.28758	1.39192
ENSDARG00000099385	lsp1b	0.972055	0.629303	1.53828	0.966907	2.28336	1.21899	0.823223	0.890302	0.607417	0.855554	0.842818	0.727455	0.628287	0.748443	0.990569	0.819317
ENSDARG00000012827	mettl3	4.40472	4.06675	2.91569	4.22362	4.40294	4.00385	3.16143	3.41712	3.63729	3.7693	2.96663	3.10971	3.69014	3.76788	3.00366	3.64887
ENSDARG00000088835	efs	3.86629	4.65363	4.47526	4.68035	5.47583	5.27729	5.60697	5.30129	4.81053	4.61149	4.52166	4.83576	5.32358	5.09429	5.32742	5.31405
ENSDARG00000004713	mad2l1	5.18224	1.64347	1.97178	2.4587	3.29177	3.97936	2.02619	2.39887	1.33395	1.89736	2.73588	1.14764	1.6864	2.15241	2.47544	1.47704
ENSDARG00000078801	msantd1	1.79997	2.07577	1.49426	1.90466	1.708	2.17127	1.59236	1.83881	2.02179	2.46491	2.02509	2.06555	3.40797	2.17485	2.41788	2.29836
ENSDARG00000054332	trim66	12.1743	14.1755	14.2888	15.6434	16.8972	16.1255	17.8481	16.9012	14.8358	13.9351	15.1805	15.4566	17.4517	15.5695	15.7187	16.1214
ENSDARG00000101493	BX511128.2	0.165552	0.336016	0.0775269	0	0.363794	0.16272	0.0767156	0.0845623	0	0.484907	0.0650424	0	0.172396	0.352056	0.253058	0.120795
ENSDARG00000103422	usp10	9.05711	9.9511	10.6069	10.7734	10.4694	11.0063	11.0856	12.1583	12.1175	11.5322	11.7808	11.2985	12.526	11.4608	11.2433	12.1466
ENSDARG00000068432	si:dkey-56m19.5	67.3362	58.6703	54.3107	54.4646	50.4248	62.1356	47.9756	52.9721	50.4039	50.0927	42.443	49.0382	42.7412	50.7547	49.9532	49.2597
ENSDARG00000101872	BX842701.1	0.261996	0.265883	0.122691	0.132591	0.143931	0.257514	0	0.401475	0.575488	0	0.205867	0	0.136414	0.278575	0.133493	0
ENSDARG00000102706	BX511128.3	23.3201	20.4613	12.8924	2.70457	21.6189	4.53647	1.95115	23.0788	11.383	5.14999	4.77189	13.6999	2.02368	5.51016	2.47544	8.3305
ENSDARG00000076302	dtx4a	11.4389	11.5565	12.2268	16.9515	13.949	16.7639	15.8426	17.1486	15.0418	15.6684	16.2433	15.7672	17.1999	15.6397	15.3942	15.626
ENSDARG00000003193	rassf7b	0.801271	0.650527	0.585358	0.437946	0.228899	0.441036	0.386155	0.343796	0.387207	0.509622	0.327397	0.539437	0.550701	0.443027	0.604234	0.596341
ENSDARG00000105407	CU459186.6	0.0502012	0.050946	0.0705266	0	0.0275787	0.0493424	0.0232629	0.179496	0.110269	0.231064	0.0788925	0.155643	0.104553	0.266889	0.255787	0.128203
ENSDARG00000079738	znf219	7.51093	10.3343	10.6767	12.3559	10.5546	12.0597	12.6384	11.9811	10.3844	11.271	12.285	11.4822	11.4271	11.9793	11.2819	12.5284
ENSDARG00000055342	slc16a13	0.611113	0.632583	0.65249	0.482463	1.04746	0.973067	0.781591	0.736674	0.563783	0.552333	0.691473	0.833662	0.687287	0.922692	0.871854	1.03449
ENSDARG00000058349	polr2l	36.2331	28.0157	25.1097	34.2555	30.04	30.7865	26.938	34.9811	30.1733	28.3229	27.8449	29.8623	33.8611	31.4698	32.3247	33.2163
ENSDARG00000052728	sltm	34.76	34.2289	33.4755	35.4042	36.9886	37.443	35.8425	37.5959	33.629	34.2392	32.537	33.1319	36.4471	34.9764	35.3933	34.1674
ENSDARG00000045200	dusp19b	4.28873	3.71928	3.41424	4.81441	4.24093	3.67886	5.60075	5.53633	4.21777	3.96431	4.97829	3.59184	5.52163	4.56011	3.31754	3.86891
ENSDARG00000052074	si:ch211-122f10.4	5.203	3.24272	3.09862	2.89071	4.10109	5.22516	3.30206	3.46648	2.45343	2.98168	2.37745	2.83049	3.26852	3.12691	2.91039	2.33146
ENSDARG00000105682	BX957362.1	0.39336	0.79839	0.736829	0.398141	0.86439	1.35321	1.27596	1.60739	0.432016	0.493783	0.772718	0.348447	0.819242	0.209125	0.400852	0.430522
ENSDARG00000012002	slc38a7	4.37147	4.52624	4.14958	4.90294	5.41966	4.94989	5.14638	5.56715	5.36876	4.98076	4.3865	4.77503	5.25962	5.48034	5.47811	5.45256
ENSDARG00000101446	si:dkey-46i9.1	137.375	140.135	150.756	135.762	113.875	107.701	126.249	126.866	122	123.144	127.038	119.56	122.52	124.753	134.729	119.326
ENSDARG00000035751	ipo7	28.9723	28.6931	28.8718	29.5944	25.3991	26.7288	25.568	27.7938	26.9371	27.6473	27.4761	29.4561	23.808	25.4845	25.2398	26.4129
ENSDARG00000105473	si:cabz01036006.1	0.786393	0.458459	0.689512	0.287897	0.294138	0.77294	0.248108	0.564062	0.330769	0.336053	0.131472	0.370535	0.121964	0.124534	0.153454	0.0854583
ENSDARG00000036394	pop7	73.0826	61.1081	54.7739	61.6146	64.1658	63.1573	68.955	63.8736	62.3274	61.1602	57.5552	67.1496	66.4835	58.7627	66.8254	61.0285
ENSDARG00000051809	btr12	0.143863	0.0583989	0.350324	0.0873671	0.316133	0.197963	0.106664	0.117574	0.252802	0.144473	0.158259	0.382312	0.14981	0.152967	0.293206	0.167952
ENSDARG00000058564	si:ch73-368j24.17	0.561191	0.362419	0.621167	0.335644	0.252244	0.426229	0.118205	0.182414	0.25214	0.341557	0.16035	0.406732	0.106253	0.108491	0.337929	0.316411
ENSDARG00000099257	si:ch73-119p20.1	153.721	125.843	123.709	109.955	135.436	124.948	140.443	136.181	119.653	115.592	119.763	100.376	145.194	134.865	144.744	131.239
ENSDARG00000017431	mindy2	1.12076	1.99325	2.60863	2.44848	2.53598	2.5522	2.44764	2.52795	2.63243	3.10166	2.73787	2.88993	2.38041	2.41876	3.16624	3.8864
ENSDARG00000061610	ufsp1	2.14383	2.03527	1.55449	1.60992	2.35548	2.03918	1.47413	2.75527	2.35451	2.48858	2.01058	2.69543	1.58432	2.20595	3.17128	2.47252
ENSDARG00000055163	epoa	1.81874	2.26249	2.19794	1.45486	1.80491	1.47046	2.47399	1.91792	2.12634	2.43035	2.60464	2.41662	2.62705	2.12097	2.30177	2.65408
ENSDARG00000069334	zgc:114045	21.7115	21.0836	19.6676	23.9937	18.3775	22.26	20.2916	23.1154	19.5543	22.2053	22.784	20.4943	21.7614	21.679	21.4614	21.0679
ENSDARG00000105352	hist1h4l	0.347823	0	0.325766	0.176025	0.191081	0	0.322357	0	0.191002	0.291081	0.546612	0.30811	0.362202	0.184916	0.354448	0.126894
ENSDARG00000090815	kcnj10a	2.72011	10.8086	13.5634	11.478	4.50405	5.23419	6.49769	5.40107	9.50928	10.7085	10.9276	11.4368	3.98953	7.53611	6.28563	6.26169
ENSDARG00000036414	si:ch73-335l21.1	4.72261	5.98574	5.27011	5.75636	4.02965	4.14801	4.12541	3.50034	5.44054	5.17147	5.10044	5.88347	4.45745	3.76074	4.37226	3.40186
ENSDARG00000105602	BX322601.1	0.456124	0.185156	0.256319	0.0923337	0.300694	0.358657	0.507275	0.0931933	0.30057	0.229029	1.00353	0	0.569977	0.484987	0.743699	0.266249
ENSDARG00000003495	madd	58.0658	78.5205	78.1912	77.0483	72.7235	74.5715	77.6667	71.1417	78.6509	75.33	79.9592	82.0234	74.0928	73.2657	68.9998	73.2911
ENSDARG00000056346	acap1	5.21281	3.65934	4.03794	3.59018	4.86618	4.52651	2.79698	2.94292	2.36752	2.67321	2.43298	2.60393	2.20397	2.35459	1.8772	2.05905
ENSDARG00000029838	si:dkey-23a13.11	0.941216	1.501	1.30655	1.42899	0.812539	0.644276	1.24615	2.26645	1.4029	1.37842	1.45273	1.07197	0.840108	2.03729	0.462444	0.895239
ENSDARG00000024109	naa40	26.1487	24.0612	19.2817	19.6524	24.2635	24.167	24.2945	24.653	23.8963	21.3386	21.4922	23.6529	25.0622	26.2818	25.8845	24.3713
ENSDARG00000007141	psmc3	64.1546	47.6933	44.478	48.7969	51.052	51.7143	46.9327	55.1458	46.5699	47.6527	42.8637	47.9858	45.9346	44.6016	46.5759	48.6662
ENSDARG00000105470	si:dkey-23a13.2	3.10457	3.61896	4.6366	3.7368	3.04231	3.25764	4.51031	5.10022	3.87044	3.61628	5.04374	3.6792	2.05334	3.43485	2.86443	2.26525
ENSDARG00000105589	CT030144.2	0.352379	0.0894017	0.0825083	0.267497	0.387169	0.476233	0.285757	0.179992	0.193505	0.147447	0.311497	0.117055	0.596289	0.468347	0.0448864	0.160696
ENSDARG00000035978	ube3c	8.13843	8.52558	8.76978	7.37692	7.69197	7.85175	7.31085	7.99476	7.74371	8.01389	7.52453	7.57466	6.97777	8.22805	7.15961	8.03618
ENSDARG00000078619	pnp5a	2.89227	3.35448	3.52581	2.13748	1.18538	1.55676	0.680764	1.19594	1.68909	1.51757	1.5692	1.34202	1.50592	1.02509	1.21637	1.08867
ENSDARG00000011301	nae1	36.8675	30.1666	27.1898	27.5862	31.3879	29.0653	27.263	30.3276	32.2229	27.784	25.2987	30.6747	30.8339	30.4573	28.4428	32.9565
ENSDARG00000099518	si:ch211-119e14.1	11.0753	8.10572	6.17594	4.9822	8.62273	12.4377	4.28223	6.57036	3.46806	2.93407	3.30223	2.55039	3.23993	3.18474	2.03484	2.11769
ENSDARG00000060962	btr04	0.732533	1.1977	0.991004	0.494291	0.715426	0.800001	0.9052	0.706765	0.625739	0.0681145	0.447686	0.144199	1.73753	1.08179	0.2903	0.0890821
ENSDARG00000105438	si:ch1073-220m6.1	1.73047	1.06358	0.684816	0.419374	1.90132	2.13207	0.293649	0.821658	0.240912	0.285554	0.210664	0.25908	0.253804	0.336896	0.124185	0.0889181
ENSDARG00000104273	BX664721.3	5.13069	2.85134	3.43238	3.70932	4.69769	5.76333	2.9436	3.11988	6.84238	6.645	7.39109	6.92554	6.99651	5.06568	6.09981	6.86328
ENSDARG00000060176	trmt10b	0.575149	2.12872	1.26747	1.40399	1.37538	1.09737	1.16014	1.55531	1.18903	1.0759	1.30262	1.25872	1.40924	1.54685	1.41354	1.2096
ENSDARG00000018105	casq1b	0.309068	0.0285139	0.0526307	0.0284386	2.3462	0.138082	0.3906	0.114814	0.0308583	0.0235135	0.220777	0.27378	0.380362	1.85225	0.544013	0.328017
ENSDARG00000062956	dagla	18.0982	23.7894	26.4196	23.0657	21.4275	24.5382	23.4905	22.7913	21.2513	21.7396	22.3789	23.2717	22.1442	22.3793	21.6258	23.3297
ENSDARG00000035852	cart3	18.5811	12.5711	13.7113	13.1079	23.1376	14.9426	18.7862	16.1059	11.9969	15.0786	15.3082	13.5667	24.1572	18.7989	21.2301	22.2674
ENSDARG00000060542	lgr4	3.90265	5.13094	5.17895	5.34668	4.58211	5.10101	5.53512	4.79685	4.86294	5.55821	5.09744	4.92563	4.42856	4.1277	4.42819	5.31946
ENSDARG00000105669	NFX1	10.8589	10.8677	9.77974	10.8221	11.7844	11.247	10.5895	11.6556	10.2407	10.8044	10.0529	11.0819	11.4294	10.6238	11.8477	11.3432
ENSDARG00000037363	dennd2b	7.52858	7.46445	7.25768	8.14617	6.09142	5.65047	6.11615	6.01767	6.86731	8.00072	6.54685	7.33869	4.64157	5.44271	5.84226	5.88396
ENSDARG00000009702	ascl1b	6.9188	1.18046	3.62203	0.366964	1.04567	4.23171	0.602023	0.432111	0.398187	0.493043	0.332365	0.321162	1.02252	0.305187	0.384857	0.121247
ENSDARG00000104600	CABZ01070527.1	2.11415	1.70718	3.68338	1.49559	2.52269	3.61971	3.05492	3.11192	0.898806	1.38877	2.96519	0.966588	0.946903	3.19061	0.694973	1.12791
ENSDARG00000099169	cxcl8b.3	0.0994479	0	0.310471	0.167761	0.364221	0.228075	0.215056	0.135458	0	0	0.0781424	0.0293645	0.0690394	0	0.0337807	0.0241874
ENSDARG00000102299	cxcl8b.1	0.791126	1.10394	1.85239	0.600557	2.93366	3.01317	0.183301	1.01025	0.108609	0.0827582	0.0777047	0.963599	0	0	0.503872	0
ENSDARG00000008660	coro1b	9.99199	13.3531	13.2492	15.6469	11.4366	12.6141	12.6526	14.8618	16.215	16.8531	15.9696	15.3219	13.4124	14.2533	14.699	15.0321
ENSDARG00000012306	syt13	36.1352	34.2105	41.7925	27.7566	11.9204	12.8136	13.0205	13.7777	35.0464	32.0917	30.633	30.5369	16.4652	16.0545	17.5138	16.8356
ENSDARG00000105485	si:cabz01090193.1	23.6789	31.424	28.1983	25.1596	26.9584	32.7518	28.6976	28.6775	33.0663	29.4998	27.5301	39.0084	28.1165	31.443	30.4626	30.6457
ENSDARG00000098951	BX957297.1	0.219621	0.0742929	0.205693	0.185242	0.201086	0.359772	0.169618	0	0.482407	0.183793	0.460186	0.194545	0.991033	0.622714	0.484908	0.186954
ENSDARG00000090615	cd59	1022.4	893.877	883.223	787.691	821.022	572.248	772.906	823.839	795.873	828.439	854.865	681.777	772.419	687.103	739.655	589.678
ENSDARG00000105551	si:cabz01101003.1	9.60806	4.38399	3.9762	3.54316	4.9919	7.4671	4.41779	4.41312	3.92643	2.99187	3.51146	2.44115	3.41265	3.32615	3.18778	2.82594
ENSDARG00000004447	aplnr2	0.596246	0.636938	0.470261	0.857596	0.655112	0.555201	0.436256	0.288526	0.689306	0.630286	0.665774	0.528169	1.20911	0.934279	0.67156	0.480845
ENSDARG00000043010	camk2d1	13.7386	15.8145	17.0139	15.3815	14.2843	13.9525	13.4654	14.7889	16.2658	15.8199	15.6131	16.6209	14.398	13.4124	14.7701	13.1906
ENSDARG00000029242	fbxo3	12.0203	12.7108	11.1721	12.6773	14.5429	11.7696	12.6497	14.2014	12.6222	12.7854	13.7171	14.3462	12.1112	12.3907	13.6519	14.1602
ENSDARG00000039268	emc4	30.5698	21.4143	17.6094	23.2745	23.3332	23.7981	25.0722	19.622	16.1928	18.4513	16.6869	15.5767	15.7759	16.8274	22.1924	17.5678
ENSDARG00000099522	si:ch73-252p3.1	2.07157	1.8007	1.97294	1.36244	2.42975	3.4365	1.84699	1.69658	2.65914	2.39927	2.58243	2.29961	3.55893	3.09486	2.89486	2.85084
ENSDARG00000099377	si:cabz01030277.1	0.253444	0.16879	0.200283	0.0961969	0.400296	0.451509	0.154146	0.210367	0.0782863	0.0397685	0.0871269	0.112254	0.0412378	0.0421065	0.00807099	0.0115579
ENSDARG00000036870	arih1l	3.87879	3.60711	4.17443	4.15435	6.1214	5.47604	5.03272	6.03738	4.19801	4.54443	5.22006	4.92274	6.65356	6.26883	5.84994	6.37043
ENSDARG00000078731	si:dkey-85k7.12	8.7178	1.46763	5.17941	0.505099	1.29802	4.7548	0.65127	0.509801	0.201333	0.161935	0.176054	0.0721723	1.09235	0.519782	0.0830265	0.066879
ENSDARG00000077842	ajuba	4.21262	3.95354	3.68361	4.20723	3.74788	4.1772	3.28229	3.08483	3.29595	3.22901	3.07578	3.25281	2.63983	2.18014	2.43135	2.54332
ENSDARG00000098378	CU694197.1	7.98619	5.6604	6.45078	8.89587	8.49609	9.9677	11.4742	7.77001	11.5555	10.6085	10.7576	9.61963	14.9166	11.1423	15.8891	12.61
ENSDARG00000105670	CT030129.1	3.96396	8.17124	12.414	10.4065	7.34959	7.54878	6.88826	6.07424	6.66632	8.50057	9.24686	11.412	8.64265	10.8004	6.43789	12.3827
ENSDARG00000001910	rorab	18.4742	22.4373	24.3328	25.022	13.5551	14.972	14.1465	15.3201	25.1807	25.9693	25.1378	23.8783	12.6833	13.1011	12.3797	13.2271
ENSDARG00000101628	ascl1b	3.88261	3.9965	3.27275	4.88419	2.55956	4.47039	2.15901	3.56975	3.2895	2.9243	3.31231	4.17631	3.58105	4.30522	3.5609	4.33036
ENSDARG00000077419	nectin4a	0.209261	0.141577	0.228655	0	0.708922	0.171401	0.290909	0.249405	0.26813	0.131342	0.164429	0.324394	0.163434	0.148335	0.159935	0.305374
ENSDARG00000035873	fjx1	10.9812	8.50562	8.36242	9.76429	5.45008	6.48945	5.80196	6.50023	10.2194	9.50468	8.30604	8.60618	7.19596	6.36545	7.39051	5.31666
ENSDARG00000103184	PAMR1	4.07868	3.93562	6.40325	4.0775	2.49781	1.72514	1.1774	1.46859	3.56158	3.37134	2.64008	3.79069	1.54922	1.58186	1.60122	2.24421
ENSDARG00000078650	kcna4	2.23217	6.83858	9.50637	6.86315	4.69685	5.54704	5.32797	4.75428	6.26759	7.03151	8.85249	8.17038	7.85048	8.4189	6.90988	8.54299
ENSDARG00000077329	nlgn2a	13.366	17.2525	18.6638	19.1523	18.5573	19.5866	19.9018	20.0754	16.0383	17.0372	18.8351	17.3196	19.9922	19.2623	18.3147	19.5776
ENSDARG00000001939	b3gat3	9.55152	10.2946	9.89263	12.1022	9.51784	9.85067	11.5014	9.95349	11.4665	11.5378	11.8467	10.6071	11.5799	10.5451	11.5451	10.6447
ENSDARG00000105344	pkd1l2a	0.778253	0.623525	0.452685	0.33996	0.324033	0.2013	0.25814	0.636037	0.494846	0.308507	0.205986	0.210447	0.21327	0.191631	0.384016	0.143457
ENSDARG00000104220	CU694197.2	1.27031	0.644577	0.49573	0.428584	0.465241	0.208096	0.294326	0.64886	0.116262	0.531538	0.0831801	0.281318	1.10235	0.562788	0.107875	0.540681
ENSDARG00000102750	cdh1	1.11084	0.0704577	0.49419	0.0562173	1.58667	0.013648	0.0514757	0.0425555	0.183002	0.104583	0.250947	0.78721	0.0867575	0.28052	0.0707501	0.141842
ENSDARG00000077910	si:zfos-1897c11.1	0.745052	0.697943	1.23458	1.27618	0.88158	0.844969	1.43412	0.702581	0.629439	0.623508	0.585434	0.710754	0.59681	1.03595	0.642436	1.25452
ENSDARG00000105558	btr07	0.670514	0.236682	1.06486	0.531129	0.512496	1.14616	0.243165	1.04236	0.0640355	0	0.0458143	0	0.242864	0	0	0
ENSDARG00000035028	lpcat4	1.42945	0.978347	0.778371	0.807529	1.1688	0.84953	0.554563	0.849007	0.620668	0.639856	0.861995	0.942317	0.969282	0.848316	0.813027	0.582137
ENSDARG00000016774	plekho2	4.02546	5.53913	5.50861	4.29749	4.75429	5.26786	4.31669	4.35527	3.7458	4.22795	4.74003	3.71486	3.20733	3.76212	3.39874	3.43235
ENSDARG00000045139	ca7	0.263885	0.535599	0	0.267092	0.414197	0.25937	0.768631	0.0770225	0.248415	0.694055	0.266594	0.267149	0.0785125	0.0801665	0.153663	0.0550124
ENSDARG00000077584	cln6a	12.0373	9.87928	11.3496	10.0985	9.32013	10.9976	10.9314	10.9766	13.1759	12.8793	13.1085	11.0923	12.8294	11.4676	11.0728	12.5556
ENSDARG00000036076	heatr3	5.30847	5.57962	4.3123	4.63284	4.85055	4.632	4.39268	4.56529	5.62193	5.62108	5.51193	5.68603	5.02025	4.83804	4.38838	4.26856
ENSDARG00000036678	trmt10a	2.14153	1.60221	1.46403	1.66127	2.02664	1.75152	1.65153	1.94821	1.23608	1.72676	1.28969	1.19083	1.49756	1.74518	1.94338	1.76787
ENSDARG00000001210	arl14ep	26.1153	21.8213	17.2817	18.2996	27.7944	20.7688	22.0657	22.1943	21.0823	21.4814	16.4865	20.4314	22.2363	18.591	23.7316	23.5066
ENSDARG00000036893	f13a1b	0.948564	1.09541	0.714813	0.662134	0.958357	1.41458	0.626495	0.634883	0.910063	0.866814	0.719644	0.830603	0.556335	1.26363	0.944409	0.986469
ENSDARG00000060027	nom1	2.90701	3.03755	1.77477	3.09491	2.36594	2.81495	2.93365	2.52978	2.9089	2.59496	2.33498	2.53695	2.42175	2.19802	2.91849	2.76529
ENSDARG00000105603	BX957276.1	0.939874	2.86145	2.75085	2.8539	2.19441	2.19401	2.5043	2.76044	2.5806	1.57309	2.12324	1.7692	2.6915	2.37345	2.7536	1.543
ENSDARG00000006889	mpped2a	13.8686	14.189	13.6238	15.2946	15.9576	16.8283	16.9981	18.9444	17.0425	16.5019	17.1093	17.4073	18.0877	18.2526	18.1608	19.5298
ENSDARG00000099026	si:dkey-185m8.2	1.04478	0.722917	0.587114	0.499899	1.56536	1.18561	0.352104	0.514256	0.323373	0.206662	0.328379	0.14303	0.326391	0.232277	0.106468	0.180185
ENSDARG00000090568	mrpl52	25.1954	16.29	19.3158	21.4913	22.2133	18.773	19.6786	21.6914	20.4188	19.2147	16.7641	20.0688	26.4486	23.549	22.9835	22.6091
ENSDARG00000074465	vps13c	5.94053	8.792	9.79514	8.53514	8.59746	9.64045	10.2297	9.29799	9.11647	10.0256	9.79841	10.0905	9.31106	9.61742	9.92304	10.1471
ENSDARG00000059950	plxdc2	5.1112	6.16542	5.90501	7.34179	7.38127	7.76126	7.02038	9.44246	6.42023	6.54414	6.85398	6.19499	7.10729	7.64753	8.24947	8.69818
ENSDARG00000099819	sb:cb1058	0.79733	0.584392	0.705281	0.807022	0.77871	0.217692	0.287371	0.543023	0.243246	0.370699	0.174031	0.431625	0.138382	0.282595	0.451398	0.290886
ENSDARG00000000423	si:ch73-314g15.3	5.01252	4.39155	5.50524	3.10247	4.83383	6.13188	5.51448	6.22586	4.35657	4.46641	2.89023	3.86522	2.29068	3.02911	3.74831	5.02562
ENSDARG00000087162	tmem102	3.39945	3.80191	3.60623	4.0552	5.90752	4.61985	5.22415	4.83712	3.96211	3.46901	3.59789	4.34798	4.65978	4.70262	5.16095	4.99879
ENSDARG00000000767	spi1b	14.1216	7.81696	5.47747	5.11092	7.61685	12.4219	4.28324	6.84886	3.97918	3.3663	3.20558	2.67875	2.70342	3.33671	2.20946	1.89424
ENSDARG00000038901	tmem256	16.0056	14.2973	12.5702	14.0908	12.5482	13.7653	14.6792	14.3923	12.0852	11.9295	13.4281	13.292	17.0145	14.182	14.3566	11.3135
ENSDARG00000010586	tex9	2.88851	2.23342	2.57651	2.92362	3.22406	3.78546	2.71952	2.95084	3.3738	3.37653	2.702	1.66519	2.81694	2.14503	2.75664	2.64287
ENSDARG00000075800	calml4a	0.851982	0.108078	0.797954	0.538962	0.234024	0.732731	0.987005	0.217592	0	0	0.334728	0.0943383	0.221801	0.226474	0.108526	0.777061
ENSDARG00000103659	bco1l	0.358137	0.335492	0.361227	0.446142	0.756721	0.406165	0.357448	0.562869	0.181538	0.368876	0.519527	0.292843	0.286879	0.439383	0.5334	0.482427
ENSDARG00000002235	mmp14a	3.34025	2.79761	3.22266	2.60692	4.66491	6.07177	3.13299	4.54291	2.14365	3.04793	2.32423	2.40631	2.9964	4.10789	2.95275	2.45189
ENSDARG00000078891	map11	6.78227	8.16901	7.94348	7.99239	9.05854	9.44498	9.68024	8.83506	8.61123	8.56621	10.1661	7.84605	9.36853	9.40301	9.60791	10.6087
ENSDARG00000098647	ankdd1a	3.07082	3.83717	4.63696	4.44021	5.94466	5.85178	6.2728	6.72233	4.47386	4.24814	4.30061	4.70023	6.37379	6.77461	6.51408	7.01148
ENSDARG00000093836	si:dkey-83f18.14	0	0.112313	0.103653	0.784113	0.243194	0.543888	0.717977	0.226118	0.486188	0.370466	0.347844	0.882315	0.57623	0.353022	0.90223	1.21127
ENSDARG00000101144	zdhhc13	8.35517	7.45977	8.2957	9.38096	7.67513	8.7283	10.4938	9.16512	7.22067	7.10677	6.15261	6.51145	6.48977	6.89349	6.28104	6.52942
ENSDARG00000069662	fgf11a	0.742754	1.60177	1.52174	1.40959	0.714074	0.775675	0.77442	0.758781	0.815747	0.699282	1.96974	1.06917	0.966824	1.87567	1.70303	1.82908
ENSDARG00000104227	nop10	19.5934	14.5493	14.5465	16.3248	16.5397	14.9134	14.505	12.083	19.5508	18.0967	14.9264	19.5788	19.5326	16.7682	18.3839	17.7833
ENSDARG00000105648	si:cabz01102082.1	37.1907	36.8662	36.6593	34.6974	39.3517	37.686	39.8025	38.2873	39.6866	39.6338	39.3996	43.2555	40.6929	37.436	38.616	41.3926
ENSDARG00000098131	BX511136.1	0.287317	0.218684	0.134548	0.145404	0.315683	0.141201	0.266281	0	0.473328	0.360667	0.451525	0.381768	0	0.458246	0.292789	0.890972
ENSDARG00000077570	cdh16	0.1093	0.18487	0.136492	0.147505	0.160122	0.155177	0.19134	0.0992523	0.160056	0.152449	0.0954268	0.161368	0.202345	0.142043	0.14851	0.283559
ENSDARG00000039100	jac7	0.247747	0.460942	0.0773455	0	0.136104	0.284094	0.306145	0.126547	0	0	0.0324451	0	0	0.21952	0	0.0301282
ENSDARG00000077237	rfx7a	3.60469	4.9073	6.10169	6.26476	7.2836	8.74522	7.46378	8.2721	6.09291	8.00513	7.52322	7.03266	7.30601	8.17039	7.15855	8.62181
ENSDARG00000100163	tox4b	1.62416	6.46287	8.60656	7.05146	7.13802	9.74626	8.51651	6.46215	6.10236	6.93906	7.85871	8.40514	7.03224	7.72573	6.05414	7.7653
ENSDARG00000105651	BX323060.3	2.11824	7.72287	3.60043	1.34992	6.46492	6.09179	7.92532	6.57199	4.48049	1.11613	2.09595	5.0732	0.898663	1.83519	1.27916	1.03038
ENSDARG00000036073	cebpg	37.0955	33.1622	31.6649	32.4475	30.3982	31.0063	30.5096	29.6397	31.0661	31.7879	28.746	28.6601	28.2775	29.6179	30.28	30.8997
ENSDARG00000098379	C7H4orf54	0.224598	0.256421	0.407563	0.255744	0.169656	0.289742	0.234173	0.315486	0.339172	0.458148	0.441202	0.298432	0.263118	0.328364	0.414838	0.716966
ENSDARG00000105433	zgc:172143	0.814049	0.391322	0.401277	0.86731	0.564896	0.968569	0.754448	0.481461	0.564662	0.932235	1.34663	1.02473	0.936934	2.05001	1.74643	1.65687
ENSDARG00000036074	cebpa	26.2083	24.1588	20.5969	24.3432	21.4689	22.0731	18.6772	22.7916	19.6829	21.1737	20.4009	23.52	17.8456	18.378	18.9876	20.2857
ENSDARG00000022020	focad	2.51749	2.60282	3.02203	1.69873	3.02576	2.91587	2.20173	2.24581	2.36249	2.19582	1.45807	1.61234	1.78464	1.7971	2.3366	1.90588
ENSDARG00000054539	lrp10	25.3567	21.1001	21.1722	20.4795	18.5734	19.907	16.7199	16.7397	18.1716	17.4832	17.3398	18.8769	14.8216	14.8371	15.3372	14.3125
ENSDARG00000087863	cd44a	1.36198	0.21824	0.604237	0.253941	0.787604	0.070457	0.13287	0	0.157456	0.179968	0.028163	0.444492	0.0746467	0.152439	0.109573	0.156911
ENSDARG00000025693	tmem9b	13.8694	13.6899	11.2757	12.1718	13.2278	14.3118	12.766	13.5455	12.4331	12.5712	11.7929	11.3011	11.6615	13.983	13.4704	12.5632
ENSDARG00000006754	mllt3	6.71419	6.34922	5.26757	6.26626	7.04175	7.79921	7.41461	6.79226	6.58395	5.94725	6.69748	5.17518	8.24029	7.64899	6.731	6.29873
ENSDARG00000079712	gal3st4	13.8476	17.0556	17.8301	15.7341	19.2382	18.962	19.6888	18.9774	17.0196	16.5608	18.2174	15.4674	22.4761	19.3008	20.5862	20.5086
ENSDARG00000051768	fhod1	1.07781	1.08191	1.20696	0.806323	1.0555	1.22058	1.27033	1.0891	1.09366	1.40199	1.44525	1.36985	0.878371	0.971615	1.19384	1.1198
ENSDARG00000078802	rnf111	15.1813	17.9417	15.6456	18.9225	17.027	17.35	16.9321	17.2617	16.643	17.69	16.5883	18.8831	15.4515	17.4846	16.4636	17.2966
ENSDARG00000007760	spg21	12.3953	8.50495	8.78919	9.1936	9.92482	10.8515	9.48788	9.53552	8.92865	9.49125	7.37383	8.26838	9.77224	8.6975	8.64252	10.4723
ENSDARG00000043313	ank2b	40.9796	56.5272	62.0849	58.2843	67.9548	65.9642	68.6922	64.6557	57.501	58.5177	60.6156	57.4787	72.6169	67.2789	69.3732	71.9135
ENSDARG00000079949	supt16h	13.5339	12.6128	11.4526	12.6996	12.7749	14.0682	12.8525	13.3333	13.7557	13.4063	12.232	13.9145	12.3627	12.276	13.0205	13.0639
ENSDARG00000091234	si:ch73-335l21.4	6.59448	4.06319	5.99983	5.14901	3.364	2.12969	1.57157	1.78043	2.48316	1.8527	1.88762	4.21426	1.61867	1.20202	1.72802	1.34039
ENSDARG00000090618	malrd1	0.308733	0.448799	0.562679	0.472951	0.660091	0.53309	0.363461	0.306871	0.458207	0.349145	0.52452	0.243917	0.834152	0.585561	0.629226	0.304415
ENSDARG00000016363	her8a	2.50239	2.65391	2.68153	3.10326	1.61004	2.03857	2.21471	2.11881	2.05504	3.11294	2.56857	2.39641	2.79365	2.10941	2.41221	2.2042
ENSDARG00000052011	rrad	16.1263	16.9808	13.0974	13.5406	5.90613	8.26286	8.20322	6.73008	14.16	13.394	12.1315	14.9295	10.564	9.19648	9.55527	6.5173
ENSDARG00000068457	tnnt3b	8.44969	1.61745	0.687131	3.32878	72.6869	1.14382	10.7384	0.749487	1.22252	0.91037	4.31365	5.87142	11.6442	26.1999	7.42473	6.4422
ENSDARG00000104256	bco1	0.323445	0.558013	0.454401	0.196426	0.426454	0.0953735	0.32974	0.165212	0.745985	0.378951	0.482887	0.515728	0.437861	0.412694	0.230724	0.283202
ENSDARG00000003132	apip	16.0142	15.431	17.0439	8.67747	18.8393	16.2172	19.714	14.7072	15.2784	16.5829	14.5535	15.8336	19.3714	21.5854	21.182	17.2911
ENSDARG00000036180	ccnb2	0.627441	0.2547	0.313414	0.423379	0.735346	1.02785	0.659037	0.85464	0.505341	0.350055	0.361548	0.333482	0.435586	0.444763	0.298383	0.36625
ENSDARG00000077644	zgc:172079	0.860199	0.581974	1.14134	0.580437	1.10265	0.91594	0.730785	0.878761	0.944734	0.599892	0.84489	0.698487	1.1197	0.838412	1.31487	1.20299
ENSDARG00000056762	zgc:172079	0.580507	0.403082	0.744003	0.587564	0.772098	0.630637	0.821166	0.967581	0.503334	1.07389	0.600185	0.541292	1.43172	0.844645	0.529294	0.89172
ENSDARG00000069563	zgc:153151	2.78051	0.855077	1.55199	0.909675	1.45036	2.42928	0.911036	1.57806	0.616921	0.846148	0.507584	0.597101	0.789669	0.418084	1.03035	0.471337
ENSDARG00000078560	slc9a5	4.64691	5.07982	5.05325	4.67183	4.98575	5.68627	5.1449	4.42858	5.61736	5.72885	5.40353	5.3181	5.94322	6.085	5.76831	5.83686
ENSDARG00000094709	arl8	7.02876	6.46092	7.26334	8.19538	7.22975	7.95844	7.74173	7.90065	7.88374	7.22303	6.76517	6.54797	7.43056	6.90563	7.46742	7.04589
ENSDARG00000016739	lrrc4cb	14.1946	15.1787	15.8077	15.6046	14.8634	12.8594	13.4497	13.8035	14.0725	16.9548	15.4329	14.3743	14.7319	13.2358	12.8632	14.4698
ENSDARG00000056184	dvl2	2.24291	2.74916	2.89184	3.03673	2.16031	2.4479	2.52413	2.52937	1.8395	2.48643	2.56348	2.10294	1.41048	1.84283	1.67712	1.84908
ENSDARG00000052010	ciao2b	12.729	11.6708	10.5348	10.2687	12.2548	11.4273	12.1182	11.5552	8.89316	9.67684	10.002	10.2151	11.2538	11.7254	11.4303	10.4372
ENSDARG00000013050	abcc12	1.37404	1.31946	1.34226	1.15148	1.08763	1.42314	0.75311	1.34332	1.60643	1.60737	1.39312	1.57053	1.00005	1.44528	0.903363	0.786963
ENSDARG00000035872	hsd17b12b	18.3821	17.9061	18.6271	16.4587	13.307	13.7169	15.6403	14.1625	18.1292	17.1583	16.7627	14.8946	12.932	13.9889	13.4383	12.8742
ENSDARG00000000442	slc39a13	5.72061	4.86911	4.66651	5.53333	6.61487	3.71827	4.08322	3.72323	4.61076	4.45921	5.58255	4.72009	6.22133	4.8808	4.25464	4.54432
ENSDARG00000036043	znf408	0.856201	0.839939	0.855365	0.751061	1.50517	1.26233	0.952217	0.903832	1.34782	1.02702	1.50252	1.13767	1.90207	1.09246	1.01793	1.16616
ENSDARG00000057323	e2f8	0.892361	0.547133	0.313414	0.526871	0.55151	0.730912	0.310135	0.360848	0.326685	0.357834	0.160688	0.164682	0.212953	0.197672	0.303119	0.230602
ENSDARG00000057142	zgc:194252	0.591924	0.51489	0.791981	0.171177	0.92909	0.581797	0.235108	0.17277	0.185741	0.283063	0.0664445	0.52434	0.0880563	0.359645	0.430855	0.555296
ENSDARG00000103682	si:dkey-23i12.5	5.61409	5.03999	2.9998	5.39093	5.17984	5.5888	3.56876	4.30143	3.95244	4.30672	4.04373	4.71807	4.83434	3.9413	4.6575	3.75496
ENSDARG00000027394	si:ch211-150g13.3	4.63017	7.68199	9.76321	7.41234	12.3215	12.6842	14.9679	10.953	10.8235	9.76883	11.0348	10.0694	14.1197	10.7497	12.692	13.712
ENSDARG00000102221	HACD4	0.596478	0.605326	2.02511	1.28292	0.409604	0.952694	0.691008	0.380843	0.982643	1.06074	1.23031	0.528374	0.155284	0.396388	0.227939	0.489622
ENSDARG00000098074	trip4	4.10006	3.75584	4.82555	3.59902	4.70417	4.85016	3.76624	4.11439	4.14434	4.55468	4.24804	4.14618	4.91187	3.81938	4.39999	3.57404
ENSDARG00000037362	scube2	3.39787	4.08016	3.28236	3.74527	2.75602	3.39219	2.53906	2.99867	3.77086	4.33233	3.74627	4.27061	3.11225	3.34806	3.29943	3.58259
ENSDARG00000105809	CR376774.1	4.57808	2.41234	6.01935	4.27729	2.70849	2.85562	3.75333	5.12656	3.86768	4.78904	3.87399	3.8994	5.40909	5.52304	4.39612	3.46887
ENSDARG00000077314	mblac1	1.54301	1.87908	2.39896	1.81165	2.23786	2.03226	2.14505	1.92309	1.62686	1.7045	2.30363	1.88623	3.63136	2.39534	2.2328	2.16164
ENSDARG00000040265	mpdu1b	8.79336	8.42313	7.36595	6.84408	8.5136	6.58916	6.85853	7.85651	6.21523	6.04737	5.49567	5.19291	4.65399	5.02975	6.92025	6.62782
ENSDARG00000036376	cldn7a	6.02709	3.52054	5.44797	4.92993	4.69709	3.78859	2.69548	4.33148	5.11848	5.24913	3.33162	4.59397	2.07992	2.64536	2.46389	1.30396
ENSDARG00000044812	ttc17	7.83179	9.08929	10.1271	9.8333	8.51568	8.52352	8.72764	9.16353	9.58362	9.51372	10.8173	9.47017	9.41134	9.86894	8.36757	9.80752
ENSDARG00000027907	si:ch211-216p19.6	0.800199	0.27069	0.642389	0.424247	1.1304	0.599245	0.459093	0.389269	0.251096	0.159442	0.179648	0.337541	0.23808	0.162064	0.194152	0.139016
ENSDARG00000098097	jac3	0.219109	0	0.359126	0	0.361113	0.646083	0.355368	0.167878	0.0601605	0	0	0.0970463	0.228168	0.174731	0	0.119905
ENSDARG00000105553	CU041319.3	0.91402	0.541088	0.927395	0.539659	0.418441	0.524057	0.988283	0.933743	0.250961	0.25497	0.299251	0.269887	0.396586	0.485929	0.85381	0.722491
ENSDARG00000068567	shha	2.62201	1.81067	2.57198	2.44973	1.82398	1.55544	1.12156	1.99705	1.92547	2.18128	2.21876	1.95157	2.16493	1.84762	2.03953	2.84142
ENSDARG00000056166	jac2	0.833953	0.634744	0.65089	0.492386	0.916288	1.09291	0.708487	0.780953	0.381629	0.174476	0.327645	0.184684	0.361845	0.221681	0.141639	0.304247
ENSDARG00000098977	CR759816.1	0.671392	0.113559	0.41921	0.566294	0.491785	0.549922	0.103706	0.457253	0.737372	0.280932	0.0879257	0.991225	0.233049	0.475917	0.798209	0.734821
ENSDARG00000098810	VSTM2B	23.6975	33.1233	35.2311	34.9975	35.426	36.237	36.8627	36.4933	40.3457	38.3731	41.7753	38.1989	38.1166	39.1069	36.2682	42.1024
ENSDARG00000104636	si:dkey-112a7.4	29.7594	22.0982	19.9033	20.6114	19.2286	18.2715	12.0338	18.6199	16.652	18.864	15.0823	15.6098	18.4342	16.7645	14.8344	15.3881
ENSDARG00000024324	arhgap1	44.7966	52.118	49.7976	51.0808	47.5982	48.3984	52.7033	50.2306	51.7565	55.4	51.9193	54.358	52.4981	47.9337	51.7546	53.9576
ENSDARG00000101280	vat1l	0.891516	3.93562	4.59239	3.60941	3.42837	3.11074	3.0571	1.86704	3.23112	3.99152	5.98944	3.35634	5.05962	3.83911	4.31535	4.16316
ENSDARG00000098445	si:ch211-1o7.2	0.146186	0.59342	0.958412	1.40565	0.562167	0.359214	0.609675	0.597363	0.240829	0.367015	0.689207	0.194243	0.380574	0.233155	0.297941	0.159997
ENSDARG00000100454	BX649313.1	0	0.302344	0	0	0.654675	0	0.276112	0.304353	1.30881	1.99458	0.702293	1.05563	0.930721	0.950329	0.910796	2.1738
ENSDARG00000100550	si:dkey-112a7.5	1.18074	0.23965	0.442344	0.119509	0.908116	0.580268	0.656573	0.482486	0.518709	0.296435	0.556667	0.313778	0.491819	0	0.120323	0.0861524
ENSDARG00000098130	bola3	8.69216	6.71171	5.30931	4.52641	5.95165	6.43855	5.42888	5.3407	5.88001	6.48349	4.99875	5.85849	5.77197	6.96512	7.31724	7.44523
ENSDARG00000035942	hrh3	10.1386	14.7721	11.9826	8.25833	9.81341	14.2359	12.6626	12.2315	28.2616	16.9693	17.3936	20.7205	15.0322	15.0922	13.1114	16.539
ENSDARG00000101702	chrna7	1.15425	1.45411	2.01299	1.53085	1.48686	1.3301	1.36484	1.50444	1.61738	1.59881	1.25098	1.62183	0.663152	0.888723	1.66295	1.77152
ENSDARG00000007745	uqcrfs1	51.7674	40.6982	39.5282	38.7702	36.4514	33.3261	36.3254	38.2761	38.9006	36.7054	36.1152	41.2506	36.5317	36.222	40.8308	36.8365
ENSDARG00000075964	plekhg4	3.64254	4.0164	3.85086	4.18383	3.54316	4.28618	3.96	4.19283	3.64633	4.67366	3.58779	3.60969	3.05281	3.74834	3.6671	4.04816
ENSDARG00000061301	gmpr2	16.0781	14.6541	13.9626	15.6577	15.2484	14.2849	14.0551	15.5405	13.9055	13.3769	13.8657	13.4961	13.8427	13.4624	13.6417	13.5756
ENSDARG00000036179	myo1ea	4.50719	5.19968	4.67045	4.38171	4.15441	4.24157	3.91056	3.10695	3.76149	4.33368	3.52005	4.27169	3.85182	3.72904	4.16025	3.96839
ENSDARG00000035781	ctdnep1b	4.60367	4.39052	3.58445	3.81752	4.57064	3.43457	3.49553	3.37143	3.83775	3.2028	3.22514	3.29191	3.49441	4.06932	4.5783	3.88518
ENSDARG00000016687	acadvl	32.0714	31.4139	34.0928	34.583	28.9092	26.8434	30.1591	30.1616	37.1167	38.1523	35.176	37.6944	27.7052	32.9759	32.9418	32.2209
ENSDARG00000102855	neo1a	7.19177	11.2169	11.0394	12.8214	10.9534	12.0402	13.4979	11.9604	11.5812	12.3867	12.1803	13.1213	10.875	10.9961	10.7343	12.1919
ENSDARG00000038976	pdcd7	2.64799	2.70228	2.25838	2.24596	2.74688	2.83533	3.08478	2.9167	3.02194	3.09498	2.91761	2.73878	2.83448	2.89419	3.06022	3.18419
ENSDARG00000068562	rbm33a	10.777	17.44	19.2971	20.0191	17.2067	21.0814	19.456	18.2773	19.0479	19.4571	20.1877	19.7887	19.2219	18.6164	18.7902	21.3752
ENSDARG00000103276	fcer1g	11.9358	11.2372	13.0645	4.51213	5.84608	13.8518	7.33017	6.17012	3.79048	5.05449	5.64981	2.54771	1.79699	4.58713	1.17235	1.46898
ENSDARG00000007526	ndufs2	105.269	83.8005	73.7273	83.9381	78.9426	73.2774	82.404	80.916	84.4108	75.2991	71.2234	86.7717	75.604	77.5267	86.3163	78.7826
ENSDARG00000105667	CU972454.4	19.789	8.43705	7.45749	4.38516	8.74855	16.9184	5.96868	7.2969	4.62967	3.42973	3.95637	1.34843	4.26774	5.10467	3.34109	3.16121
ENSDARG00000040266	sox19b	5.18325	4.61662	3.82167	5.02301	3.08983	4.6068	3.2962	4.4783	5.29899	6.76032	6.67247	5.05548	3.61749	4.13343	3.821	4.32511
ENSDARG00000103520	si:dkey-148a17.5	2.15298	0.695202	0.916569	0.841945	0.322574	2.01996	0.498838	0.54986	0.429921	0.40949	0.384485	0.476791	0.101909	0.260138	0.29918	0.571245
ENSDARG00000053124	si:dkey-148a17.6	3.89956	2.58551	2.97051	1.78929	1.82808	3.88395	1.10831	1.85906	1.14208	1.91453	1.30736	1.5199	0.75801	1.16097	1.48356	1.13813
ENSDARG00000102068	shcbp1	2.36769	2.20974	1.42557	2.13971	1.7885	2.16096	1.58698	1.7709	1.90385	2.10528	1.76078	1.74156	1.05668	1.75327	1.44337	1.85099
ENSDARG00000105653	BX323797.4	3.05198	3.09726	4.01727	3.75699	1.26882	2.83762	1.60538	1.76958	4.7108	4.27984	2.78702	3.36113	1.54613	1.31558	1.84926	2.94911
ENSDARG00000052082	gabarapb	177.63	141.273	131.37	123.675	135.937	135.995	146.404	127.904	127.813	134.411	137.166	114.699	132.415	124.471	137.82	120.7
ENSDARG00000005993	prc1b	1.12217	0.77919	0.691452	0.926581	0.973388	1.19005	0.766322	1.08605	0.486493	0.593118	0.417675	0.313909	0.861044	0.879183	0.75233	0.689508
ENSDARG00000041150	slc17a6b	32.1093	33.1533	35.778	37.1801	20.8835	20.8445	23.6754	23.0872	29.4897	27.6409	35.4278	26.7804	28.2199	22.6417	23.752	20.2448
ENSDARG00000044584	tex261	3.77371	3.37617	3.25537	3.56829	3.27338	3.61154	3.08325	4.10876	2.72669	2.07768	3.16032	1.89134	3.61947	3.06217	3.08659	3.44186
ENSDARG00000036066	si:dkey-78a14.4	1.55617	0.990382	1.40808	1.36152	0.840415	1.24438	0.880009	0.754458	1.44839	1.16987	1.26423	1.0514	1.7029	1.45833	1.12888	1.00075
ENSDARG00000101472	pop4	6.20276	4.24897	3.19517	3.5053	3.46436	5.28376	5.03004	6.17818	4.08739	5.40715	4.67081	2.88464	5.32882	4.39684	4.10858	4.75213
ENSDARG00000104011	rps17	162.276	114.687	100.737	121.712	199.268	195.448	124.603	153.964	92.8292	84.3459	82.1505	88.1978	136.382	123.261	112.097	96.6584
ENSDARG00000068290	si:dkey-286h2.3	0.325083	0.0329906	0.243574	0.263228	0.32146	0.127809	0.271154	0.597776	0	0.27205	0.0766314	0.25917	0.169261	0.138261	0.26502	0.118598
ENSDARG00000075682	orc6	0.420549	0.247088	0.269497	0.179226	0.510708	0.413355	0.287191	0.135671	0.194475	0.203756	0.243491	0.235284	0.276591	0.376557	0.315781	0.258403
ENSDARG00000007989	nedd8	55.3852	37.7999	35.3909	36.2795	45.7882	37.5652	37.422	41.6908	34.1491	33.4298	35.2908	27.2564	44.9706	40.6374	36.8566	37.8122
ENSDARG00000036064	cnep1r1	20.8047	13.0926	15.7298	14.1756	15.6435	16.736	17.6118	17.3353	16.6582	14.8331	15.5712	12.6122	15.4316	16.1892	17.8846	16.0282
ENSDARG00000037176	ggh	4.12541	3.43517	2.82355	2.14131	3.07992	3.06712	2.4999	2.70156	2.90438	2.30161	3.11692	1.8272	2.20306	2.64312	2.69486	2.39265
ENSDARG00000010658	insig1	14.8601	10.933	14.4382	13.8433	12.2701	11.4169	12.1441	11.5733	11.6744	11.3108	12.2259	9.559	12.7305	11.5883	14.0106	10.8819
ENSDARG00000017504	si:ch211-1o7.3	5.76991	2.81197	2.19824	1.55075	2.47135	3.26815	1.60122	1.63179	0.644434	0.954814	0.717208	0.635281	0.67892	0.970511	0.764042	0.61842
ENSDARG00000008224	vps35	52.8988	50.275	50.5451	49.2152	42.3372	45.7365	44.3284	44.901	53.52	53.0079	49.2433	53.7019	43.6393	44.0067	44.0274	46.6736
ENSDARG00000092115	eif4a1a	28.311	27.6189	25.4147	23.1903	25.8962	29.2757	22.2498	24.3424	28.2267	22.6754	21.6351	22.4842	32.0747	28.0688	27.8959	24.6402
ENSDARG00000090444	ponzr1	19.0912	4.29434	8.61769	2.34071	6.21713	13.8317	3.28332	4.82553	3.02622	2.30593	1.9718	1.65628	2.15201	2.51125	2.00565	1.68739
ENSDARG00000102807	si:dkey-151p11.2	1.26198	1.72895	1.53654	1.21346	1.38658	1.98463	1.40351	2.12721	2.35621	1.37294	1.38827	1.95632	1.37986	1.47602	1.92903	1.10497
ENSDARG00000020473	hddc3	7.51721	5.06765	4.02314	4.34776	6.13553	6.06921	4.5782	4.38824	4.95357	4.7631	4.80977	4.61368	6.03872	5.42374	5.19812	5.32822
ENSDARG00000026599	en2a	15.6502	15.7347	15.9304	20.1137	12.6632	14.4762	16.4158	15.5665	14.177	15.5744	17.5976	17.1519	17.788	14.525	17.9759	16.6242
ENSDARG00000044813	vps33b	6.24589	5.00555	4.79533	5.75203	5.65496	6.03365	5.61469	4.98404	5.38766	6.2589	4.73928	5.20032	5.91789	5.24449	5.87315	5.51572
ENSDARG00000068030	si:cabz01007802.1	0.708588	0.486775	0.633022	0.408253	0.742612	0.835759	0.444541	0.490009	0.263399	0.237197	0.325503	0.357297	0.181632	0.231823	0.411032	0.206808
ENSDARG00000091514	CT737190.1	2.49278	2.46652	1.69266	2.2077	3.49208	2.38888	2.83008	2.6739	2.87464	1.6689	2.39945	3.31225	3.24479	2.3192	2.66727	2.91017
ENSDARG00000076348	mylk3	0.052824	0.21443	0.0824569	0.124754	0.619084	0.190374	0.130551	0.125916	0.0773536	0.0736775	0.0691785	0.0467928	0.256703	0.1685	0.394754	0.0513907
ENSDARG00000068291	tmem208	8.80234	6.29147	6.91444	5.26896	7.64351	7.95403	7.54384	8.36379	7.27652	5.26735	6.17283	6.16241	7.14572	6.23956	7.33032	7.70025
ENSDARG00000017901	tln2a	3.25872	6.05324	6.42683	6.74923	6.96374	7.15378	7.82973	7.03938	5.4394	5.79661	6.73986	5.8051	6.71213	7.00617	6.04179	6.5885
ENSDARG00000075831	slc7a8a	11.2793	14.7271	12.9212	12.1525	11.2639	13.8664	12.2403	11.1688	15.0758	13.0333	14.5325	13.7651	12.1904	12.0053	12.5647	12.3238
ENSDARG00000077414	zgc:194312	7.38698	3.34262	4.49256	3.3338	5.97302	6.53769	3.7639	5.22693	4.56572	4.14803	3.7691	3.37093	3.39663	3.7402	6.15901	4.26993
ENSDARG00000102435	plekhf1	8.30005	3.86062	2.10538	1.34182	6.39631	4.53225	1.76283	3.94516	2.02572	1.88121	1.17756	1.63386	2.28084	2.14503	1.52716	1.42992
ENSDARG00000104342	csnk1g1	7.53896	8.43473	8.98407	7.35348	7.7246	8.76511	8.27383	7.96135	9.10675	8.06024	8.6053	8.10738	8.92995	8.41109	8.39998	8.08353
ENSDARG00000010596	slc7a6os	55.1103	45.0881	41.5808	49.4792	50.8674	50.2708	48.9498	50.5423	50.4865	48.6699	45.4405	51.2851	51.1106	50.8635	51.4855	49.2241
ENSDARG00000010601	mtmr10	4.38986	5.44796	5.16412	3.96143	5.11382	6.04327	4.17875	3.78218	4.61796	3.70692	4.60265	3.31472	3.9655	3.14925	3.26078	2.97152
ENSDARG00000030097	sdcbp	17.0261	27.2167	34.1856	29.5664	29.7111	30.2976	33.3122	31.2627	36.9708	34.9228	36.9874	40.1696	35.8075	36.9168	33.0564	40.6794
ENSDARG00000073688	nav2a	2.93644	4.63624	4.86404	5.15825	5.73943	5.51003	6.37066	5.7269	5.12404	5.1382	5.78743	5.70753	6.71586	5.95421	6.57208	6.7376
ENSDARG00000104856	C7H19orf12	1.33337	0.676575	0.908229	0.184033	0.93228	0.953134	0.224681	0.247662	0.133128	0.152161	0.190493	0.0536878	0	0.257772	0.123524	0.0442224
ENSDARG00000102929	C7H19orf12	3.35765	1.08644	1.64073	0.344772	0.427727	2.05665	0.360791	0.745675	0.267219	0.162893	0.305892	0.30174	0.101347	0.310445	0.446296	0.17753
ENSDARG00000105232	C7H19orf12	1.31102	0.190068	0.263118	0.0947829	0.72023	0.184085	0.347154	0.478326	0	0.156736	0.147165	0	0.390064	0.19914	0.0954282	0
ENSDARG00000036147	ano5b	5.81955	6.92237	5.37926	5.92879	7.48068	8.79807	8.08433	7.22741	6.82313	7.56522	6.50551	7.46872	7.42003	8.06167	7.58419	8.46472
ENSDARG00000001634	kirrel1a	6.34644	7.87623	9.00381	9.03415	8.61321	9.8715	9.43838	9.68515	8.28346	8.1171	9.7525	8.6266	9.82367	8.80069	10.2346	10.1681
ENSDARG00000036045	penkb	30.6342	29.7888	25.7924	20.4189	38.9947	38.3982	31.359	35.1662	44.8987	32.4701	38.4971	34.748	48.4067	39.5525	40.7352	42.368
ENSDARG00000004874	spata6l	0.416485	0.788971	0.884166	0.702579	0.640645	0.40936	0.540388	0.59566	0.457414	0.371777	0.436344	0.713269	0.491529	0.442839	0.537595	0.546998
ENSDARG00000056741	senp3b	13.9166	13.7447	11.8994	15.6264	12.6283	11.3886	13.3007	12.3446	11.8384	15.1818	11.7894	14.3089	11.4188	13.2778	12.8838	12.5795
ENSDARG00000055046	ponzr5	0.459389	0.652685	0.172103	0.464973	1.00949	0.225765	0.255453	0.234651	1.26134	1.11489	0.252679	0.813875	0.430542	0.781532	0.98309	0.93854
ENSDARG00000035629	parvab	1.29076	0.955879	1.11089	1.09459	0.728262	0.274309	0.711287	0.997868	0.498078	0.963413	0.685291	0.463535	0.14531	0.853136	0.604347	0.279995
ENSDARG00000105629	BX470211.1	3.37074	2.34051	1.57849	2.42411	2.82637	2.70277	2.79511	2.62791	0.876787	0.965027	1.2546	1.72867	2.30926	1.41475	1.98865	1.81223
ENSDARG00000017794	sdr16c5b	11.8533	9.95215	9.66399	12.3858	9.36945	9.51318	7.94271	12.5446	10.7236	11.0614	10.3525	9.85784	8.56927	8.93114	10.0369	8.39986
ENSDARG00000080020	il13ra1	3.58686	1.82004	2.2085	1.07569	4.01397	1.30574	1.10808	1.11963	1.89673	2.44584	1.67018	2.32416	0.760863	1.02408	1.69221	2.30213
ENSDARG00000054423	slc7a6	2.34337	2.77175	2.55803	2.48635	3.39153	2.92278	2.8458	3.13688	2.78665	2.05575	2.23499	2.04718	3.88756	3.02435	2.99735	3.46684
ENSDARG00000068557	htr5ab	2.07197	2.34769	2.03478	2.70798	1.45875	2.33311	1.8457	1.91118	2.87211	1.91914	1.89679	1.88886	1.99005	1.83947	2.17294	1.86408
ENSDARG00000005456	katnb1	9.40604	9.96983	9.69052	10.5994	11.6208	12.3885	10.7708	10.8048	10.9502	9.9182	10.0845	10.554	10.5785	10.8458	10.1816	11.347
ENSDARG00000032862	ugt5g1	4.20453	3.61264	3.80663	3.71659	8.56172	6.99787	4.8319	6.2997	2.98613	3.11984	2.75313	2.23468	4.43672	5.96078	5.02727	4.76537
ENSDARG00000059725	hypk	60.6278	46.0981	39.4861	42.4833	52.4709	49.4143	52.9904	53.4555	41.5906	41.3704	43.3882	39.0811	52.2556	47.8027	50.0914	48.2524
ENSDARG00000018241	mfap1	28.6638	23.9906	22.2502	26.4106	25.3319	25.7619	22.4866	25.0253	20.317	21.9018	20.8093	20.3198	20.6427	19.3384	21.7486	19.2664
ENSDARG00000033418	gpatch1	12.0969	11.8192	10.1044	10.1599	12.325	13.724	11.3106	13.3439	9.91715	9.87216	10.4154	11.1717	10.6538	9.55554	10.6662	9.24903
ENSDARG00000090975	si:dkey-62k3.5	0.507971	0.572786	0.26431	0.514146	0.620136	0	0.0523089	0.634251	0.123976	0.141701	0	0	0.0587746	0	0.0575163	0.0411824
ENSDARG00000097673	FP016235.1	0.0528899	0.214698	0.198144	0.160598	0.232447	0.10397	0.294105	0.108062	0.290438	0.575402	0.540266	0.0937024	0.330458	0.281183	0.377281	0.540276
ENSDARG00000012495	mphosph10	7.03568	7.10817	7.14844	6.51717	7.97187	7.2549	8.1507	8.47097	7.48563	8.01702	8.09511	8.4304	7.98069	6.84634	7.74581	8.04414
ENSDARG00000059483	tead1b	2.66278	3.06259	3.88636	3.37642	4.25848	3.59142	3.53036	4.29949	2.88384	2.75453	2.79556	2.45048	3.17338	3.22451	3.10544	3.13022
ENSDARG00000069496	arl2	23.5004	16.1523	17.458	17.0287	19.1894	17.6388	20.1958	18.7695	17.8323	16.9401	17.4165	18.2624	18.4096	17.6616	20.1925	18.1993
ENSDARG00000068156	chchd7	18.4667	11.2444	12.3104	10.9948	12.4126	14.0936	14.4971	12.2069	13.8391	10.5452	9.30376	11.3546	14.8185	12.0122	15.6082	12.6816
ENSDARG00000058702	vax2	0.25699	0.456404	0.36104	1.17051	0.352953	0.505187	0.416805	0.85324	0.49393	0.537665	0.100967	0.341472	0.0669035	0.204939	0.654712	0.984442
ENSDARG00000045428	mcee	11.3239	10.1822	8.11034	10.1553	11.3898	8.79777	11.4209	11.1004	9.14469	10.4521	9.22505	7.81829	9.06081	9.16316	8.69713	9.02193
ENSDARG00000011449	fes	3.56685	3.77714	2.97754	3.10791	3.61229	3.88689	3.43505	3.07348	3.04874	2.86816	3.15608	3.42061	3.55281	3.1	2.97104	3.2249
ENSDARG00000013526	svep1	2.227	4.10472	4.08136	4.34366	2.06992	2.04692	2.62736	2.36729	3.62913	4.34192	3.96328	3.97213	1.64842	2.20793	2.35529	2.23538
ENSDARG00000076297	nfatc3a	1.67232	2.54987	2.46128	1.97614	2.3986	2.16192	2.11486	2.07028	2.02666	2.04755	2.26559	1.89004	1.99023	2.71538	2.33379	2.45844
ENSDARG00000086393	dbx1a	1.47819	0.600046	1.3383	1.44628	1.35344	1.9372	0.410988	1.51008	1.02819	1.27828	0.774335	0.698354	1.28275	1.83368	0.853593	0.826895
ENSDARG00000051926	plag1	0.729074	1.19521	0.971734	0.709554	0.908888	0.785506	0.59773	0.67319	1.0009	0.69227	0.804234	0.645832	0.919817	0.969011	0.68581	0.542199
ENSDARG00000076239	C7H20orf27	4.40884	5.25825	3.49302	3.76138	6.46858	7.29218	6.35744	5.64698	4.16919	4.74855	4.61558	3.25651	6.99068	5.58007	5.59226	5.32588
ENSDARG00000052118	adamtsl5	0.597453	0.624689	0.763043	0.769637	1.01449	1.4058	1.82892	1.44263	0.616399	0.878765	0.654393	0.978289	1.45169	1.21277	1.42061	1.21532
ENSDARG00000102572	si:ch211-260e23.9	12.1754	10.9987	9.37316	10.2695	9.93174	10.5392	10.4932	9.75261	8.28147	7.81554	9.11398	8.62004	9.58108	10.3469	10.7624	9.64091
ENSDARG00000044815	serinc4	1.15113	1.1682	1.03056	1.37073	1.09738	0.981684	1.96111	1.15867	0.873821	1.275	1.11734	1.37959	1.0048	0.647982	1.00054	1.0499
ENSDARG00000036044	rps20	574.045	386.775	351.136	435.903	626.121	651.007	392.38	511.817	331.539	305.163	305.73	365.471	469.982	438.111	414.658	366.938
ENSDARG00000100912	zgc:162297	0.128456	0.651809	0.60155	0.650088	0.235231	0.378776	0.753991	0.699882	1.08161	0.967503	0.874778	0.644807	0.802599	0.910564	0.916319	0.687339
ENSDARG00000099339	pacsin3	4.60045	3.66274	4.2611	4.45057	4.30064	4.14702	4.31074	5.06323	4.46635	4.27536	4.37378	3.69244	4.71123	4.26998	3.88514	3.46799
ENSDARG00000105643	adgrg1	1.49064	0.400434	0.513276	0.355002	0.602135	0.926484	0.467272	0.447883	0.192603	0.201795	0.344496	0.349529	0.570684	0.512782	0.379757	0.463848
ENSDARG00000090052	si:dkey-165a24.9	0.345711	0.491176	0.453303	0.419896	0.942009	0.394164	0.461376	0.409678	0.516372	0.208306	0.412903	0.257241	0.244802	0.367587	0.366387	0.373327
ENSDARG00000100900	si:ch211-183d5.2	35.7382	8.40613	12.8882	4.19197	5.65145	20.1569	5.69568	9.6221	0.733651	1.00625	1.25974	0.769255	0.556496	0.639247	0.680727	0.341186
ENSDARG00000062485	dock11	1.60006	2.39977	2.89772	2.55825	2.82374	3.15929	2.63119	2.59654	2.79925	2.57735	3.07085	2.66542	2.68363	2.80039	2.28708	2.81023
ENSDARG00000036144	tssc4	36.0776	29.183	23.4691	29.2206	31.3467	31.3432	26.9658	29.3384	27.1891	28.3604	26.4803	27.1112	32.421	28.2087	28.6504	27.7834
ENSDARG00000027222	adgrg1	1.95131	1.71401	1.5972	1.99163	1.58545	2.09522	1.61089	1.42387	1.69285	2.11327	1.70077	1.90283	1.24651	1.56917	1.3535	1.35199
ENSDARG00000105562	si:dkey-23i12.7	1.6857	0.777596	0.932931	0.736766	0.336751	0.715465	0.497091	0.587072	0.631147	0.384738	0.301037	0.203623	0.518639	0.325886	0.234247	0.391355
ENSDARG00000028386	htatip2	2.51497	2.65555	2.69587	2.00112	2.93896	2.9006	3.247	3.14843	2.07558	1.98303	2.38739	2.1248	2.83087	2.62774	2.22214	2.04719
ENSDARG00000054931	ppp2r5b	44.2189	45.7411	47.3439	50.612	52.7787	54.9048	53.5066	56.6541	51.533	54.3471	55.1272	51.3308	61.5029	59.0423	61.346	60.9476
ENSDARG00000060411	ddx28	5.22063	4.02052	4.61214	4.83438	3.82403	4.47625	3.91189	4.65243	5.69301	5.36049	4.45129	6.03488	3.89419	5.86592	5.88602	5.48421
ENSDARG00000001241	puf60b	74.3258	69.8714	64.8888	74.85	77.2307	77.5582	75.6949	81.8767	64.728	68.8813	61.686	66.682	78.0887	75.505	74.3904	69.0777
ENSDARG00000079165	galr1b	1.52741	1.30347	1.3005	0.948668	0.800963	1.43304	0.997341	1.66676	1.63939	1.30729	1.20018	1.75277	1.699	1.66097	1.48575	1.36776
ENSDARG00000016260	fxr2	21.203	24.2924	23.9171	23.6016	24.071	22.7672	23.5712	25.1038	24.3444	25.3569	23.3761	24.9972	23.1182	24.1538	23.6922	24.1912
ENSDARG00000008485	lrp3	2.22231	4.89939	5.03837	4.5762	2.91321	4.15768	3.4232	3.56979	4.37643	4.55323	4.31132	4.27656	2.66529	3.16144	3.59218	4.62968
ENSDARG00000060639	apba2b	82.2564	86.7315	90.3708	96.4674	78.4556	82.8096	89.1294	80.983	88.3597	86.8113	85.9111	91.4519	70.6191	74.9742	74.2456	79.9507
ENSDARG00000069433	tnk1	1.55358	1.43513	1.67891	0.78623	1.3787	1.99684	0.922968	0.895287	1.00625	0.733408	1.04859	0.741028	1.30669	1.80013	0.710395	0.712112
ENSDARG00000036040	atg13	49.754	45.9095	44.7534	40.6915	46.9985	46.1322	46.1874	47.4727	47.7304	49.0121	48.2772	47.2976	47.707	45.2202	45.1239	47.2059
ENSDARG00000044125	txn	17.1116	8.13436	9.1098	7.83942	6.62984	13.2338	8.76408	9.01645	7.51731	7.76301	7.21821	6.82106	8.11235	6.27229	7.11269	8.01701
ENSDARG00000020212	slc1a1	37.106	38.3783	36.4184	40.3648	32.2508	31.4141	33.9717	35.2907	36.2997	39.1085	39.2727	38.9602	35.529	32.9497	36.6529	35.0842
ENSDARG00000098622	ccne1	0.621027	0.63024	0.606933	0.628576	0.652672	0.69002	0.425412	0.965433	0.266892	0.316348	0.381897	0.358774	0.337409	0.373227	0.550309	0.551639
ENSDARG00000104228	lypla1	9.77534	8.0126	8.23989	11.7208	8.17926	7.46476	8.78088	8.14265	8.09329	8.05478	10.6354	8.72584	9.94454	8.47503	9.42513	10.5343
ENSDARG00000101540	fgf3	0.673527	0.493652	0.455589	0.719587	0.534461	0.441336	0.4855	0.917413	0.61643	0.594964	0.441027	0.56348	0.896195	0.915075	0.762616	0.709856
ENSDARG00000087017	si:dkey-11k2.7	5.19778	3.91171	4.75877	7.56633	1.54003	9.64369	7.79416	9.84427	9.81363	9.09067	6.9753	9.72598	12.7106	9.99771	11.3077	10.3976
ENSDARG00000104287	lto1	2.76477	2.76262	1.91221	2.2387	3.87895	1.50506	2.79887	2.08573	1.63503	2.27814	1.80481	1.09268	1.90461	2.08042	2.47067	2.01732
ENSDARG00000102066	ntn4	7.65596	9.21568	9.63039	15.8374	7.95131	7.57991	16.8063	13.7869	36.7328	38.6524	35.6994	43.3394	37.971	37.1369	38.9519	37.513
ENSDARG00000104297	si:ch73-380l10.2	6.27111	2.12138	2.06658	3.05612	5.35908	3.99507	2.79835	1.42365	5.61195	8.35803	1.91629	5.76085	5.2001	5.43313	8.75742	1.86418
ENSDARG00000019791	prmt3	2.96772	3.34906	3.33543	3.09992	2.50423	3.03363	3.03648	3.37132	3.41582	3.6757	3.35797	3.59631	2.02731	2.67588	2.8065	2.841
ENSDARG00000035732	arntl1b	1.2785	2.5163	2.35856	3.01943	13.8982	13.88	13.1056	13.6941	1.82964	2.38303	2.05486	2.69404	12.668	13.594	12.8903	14.7137
ENSDARG00000024651	snrpa1	23.5752	18.043	19.2926	20.4529	21.1266	20.6314	25.7326	22.0836	11.9998	14.3545	15.0781	13.2516	16.4345	16.6974	17.639	16.0015
ENSDARG00000105594	MAJIN	0.235753	0.23925	0.110401	0	0.129514	0.11586	0.109246	0.12042	0.129461	0.0986467	0.0926229	0.313254	0.12275	0.125336	0.360365	0.258026
ENSDARG00000002506	C7H16orf87	25.5981	22.1894	24.5242	20.4035	24.5511	25.1077	22.8343	23.8623	20.5581	20.4849	21.874	17.7624	27.6004	22.6249	24.9444	23.6973
ENSDARG00000008100	slc7a10a	11.6007	10.3516	10.7339	10.7731	4.00077	3.09719	5.36487	5.29363	9.74143	9.94264	8.78528	9.67659	3.74319	5.03816	4.781	4.05341
ENSDARG00000003203	rhcga	0.549856	0.951905	0.484694	0.360114	0.461991	0.28612	0.179858	0.396509	0.0710462	0.13534	2.59234	0.114606	0.269453	0.240738	0.362566	0.0472003
ENSDARG00000036382	ponzr6	10.5776	1.10098	1.18544	1.18958	8.4433	8.70834	1.17303	1.1083	1.39009	0.52961	0.142077	1.12119	1.22388	0.96128	0.644904	0.857553
ENSDARG00000068296	SLCO3A1	11.9963	16.8502	16.8028	14.4193	14.0746	12.8192	15.7345	14.0532	17.2965	17.5149	17.6392	16.9732	15.6391	16.2245	16.6579	18.0211
ENSDARG00000105037	snrpf	34.114	24.3836	22.2912	24.0898	33.9953	35.4241	26.3644	33.6923	22.6542	22.6683	23.4214	23.5929	33.1639	29.2832	36.7271	30.0184
ENSDARG00000036575	si:ch73-71d17.2	2.14797	3.01741	3.07215	3.57706	3.38311	4.60726	3.83432	3.96708	2.73094	2.95757	3.57514	2.86815	4.40743	3.70148	3.20246	3.28895
ENSDARG00000105545	si:dkey-165a24.10	0.49724	0	0.931414	2.13896	1.22925	0.36655	0	0.253985	0.682632	0.624183	0.586068	1.54163	0.388347	0.66088	2.40687	1.81405
ENSDARG00000007366	AMDHD1	0.364827	0.427199	1.26163	0.568095	0.678354	1.07576	0.884303	0.516045	0.893824	1.36216	1.6318	1.44185	2.63014	2.44683	1.83028	1.63813
ENSDARG00000003872	ccdc102a	15.0621	15.8634	13.8833	18.759	16.9729	17.1695	19.509	16.7944	17.2887	16.8629	18.258	18.5328	15.57	16.4448	18.5872	18.348
ENSDARG00000091111	si:ch211-15b10.6	8.77486	4.98313	5.36538	3.68146	2.99726	4.3794	2.35966	3.76218	3.04595	3.53851	2.60793	2.53729	1.4677	2.22376	2.08492	1.72505
ENSDARG00000053405	sord	6.31133	7.50581	4.66423	5.9888	6.50104	7.31803	6.30622	6.14529	6.60665	8.50028	6.12152	6.55164	7.70185	6.92041	7.78819	7.33932
ENSDARG00000101727	CU467822.3	1.34675	2.34296	1.80192	1.07102	2.11387	1.60736	1.60476	0.49136	2.00735	1.28805	1.13381	2.13032	2.6045	2.14795	1.47043	1.19322
ENSDARG00000003553	gnrhr2	0	0.399566	0.163892	0.044279	0	0.128996	0.162177	0.134074	0.384371	0.109832	0.412499	0.348771	0.182223	0.186062	0.0445805	0.127681
ENSDARG00000054934	zgc:101765	3.0814	2.27832	1.69037	1.69309	2.46666	2.07681	2.57021	1.84376	1.40203	1.43671	1.79864	1.55976	1.69607	1.87222	1.30089	1.99139
ENSDARG00000036038	harbi1	5.89219	5.4813	6.07039	8.24994	9.33322	8.20446	7.41757	7.62448	6.47123	7.31426	7.33061	6.91576	8.64121	7.51804	6.45474	7.77445
ENSDARG00000054937	badb	3.79278	2.58361	3.26029	2.62937	2.56884	4.4939	2.5039	2.65385	1.82598	2.43488	2.73527	1.79493	3.08391	2.5412	3.65324	2.61576
ENSDARG00000067964	slc6a5	5.85064	6.27909	8.89693	9.10827	3.79897	3.56838	5.74273	5.5493	7.51486	8.56643	7.24258	6.36747	3.02257	4.04404	6.31442	4.95938
ENSDARG00000068460	otog	0.493526	0.775284	3.19761	0.992207	1.32963	4.95051	4.19172	5.5114	1.04693	2.00284	1.28556	1.78464	0.640651	1.82586	2.2735	2.94
ENSDARG00000024877	ptgr1	30.0593	18.2449	23.021	34.7296	12.0124	31.5199	36.3466	38.8381	44.2184	44.6336	43.4869	45.9967	49.2354	46.2774	48.1015	44.7032
ENSDARG00000006878	phf21aa	5.04518	5.52913	5.89224	6.0091	5.77145	7.21617	6.19288	6.37703	6.57405	6.81879	6.37361	6.38449	6.48768	5.92295	6.37368	5.57976
ENSDARG00000033683	tpma	12.4653	8.27461	7.27675	8.12314	32.0823	14.0982	18.4169	13.0395	11.2288	10.003	12.3105	13.292	21.0934	30.6613	17.749	18.6734
ENSDARG00000101584	CU467822.2	88.0104	72.8136	66.6648	68.29	79.6687	88.9349	77.0719	76.4547	71.4894	67.4852	65.3445	62.5463	83.7762	73.8626	82.7094	72.8207
ENSDARG00000017474	zgc:110699	0.952469	1.09378	0.821642	0.532763	0.991425	0.960811	0.394907	0.742569	1.32135	1.6571	1.06354	1.30999	0.913541	0.586323	0.842898	0.932722
ENSDARG00000099001	CR847947.1	0.208038	0.337798	0.077938	0	0	0.0817915	0.0771225	0	0.228482	0.13928	0.130775	0.147428	0.0866553	0.0442404	0.1272	0
ENSDARG00000036422	ntn5	0.297462	0.238322	0.645175	0.206	0.154814	0.138492	0.0580385	0.175931	0.171944	0.091713	0.0984144	0.0693418	0.0326062	0.0499397	0.0638163	0.0913865
ENSDARG00000036420	si:dkey-33c9.6	0.874592	0.608912	0.771506	0.360265	0.659248	0.969582	0.51838	0.415565	0.323903	0.178723	0.199774	0.315299	0.307113	0.356835	0.196904	0.25229
ENSDARG00000069089	agrp	0.0421289	0.598554	0.355116	0.213205	0.231441	0.165633	0.741844	0.473418	0.694036	0.775636	0.0662066	0.373188	0.087741	0.313563	0.815695	1.0144
ENSDARG00000101637	ccnd1	3.30592	3.11687	3.02636	3.19499	3.37453	3.59526	2.63889	3.12668	3.01005	3.55197	3.10882	2.66396	2.54307	2.67602	2.36909	2.41994
ENSDARG00000087191	wdr93	0.34267	0.567387	0.608096	0.766688	1.05024	0.584982	0.351011	0.33164	0.415961	0.498071	0.496	0.383426	0.45074	0.402706	0.661635	0.526377
ENSDARG00000077506	tjp1a	27.6449	37.0686	37.9411	42.9872	36.8124	34.5413	41.5779	33.9919	33.9764	34.0687	37.3298	34.3998	32.3913	32.1088	29.3783	30.9609
ENSDARG00000079324	ano9b	0.274406	0.0348096	0.192753	0.0867942	0.565307	0.38771	0.111263	0.508093	0.0188358	0.186583	0.0808566	0.212691	0.250031	0.182356	0.122339	0.137651
ENSDARG00000053505	fbxo22	7.20578	7.55424	7.2555	6.92104	7.67944	9.25193	7.38013	7.14021	6.82071	6.93571	7.70241	7.28397	9.55423	7.91484	7.96046	8.03654
ENSDARG00000069432	plscr3b	5.87277	4.24032	3.15594	4.91124	5.03513	4.59892	4.58622	3.61937	4.58895	4.65689	4.13045	4.09357	3.26831	3.91042	4.43451	4.49581
ENSDARG00000105548	si:dkey-1h4.4	0.185445	0	0.0434212	0.234623	0.30563	0.182272	0.171867	0.0947231	0.203669	0.543172	0.145715	0.328543	0.0965555	0.197179	0.0944883	0.304447
ENSDARG00000039477	terb2	0.207062	0.1576	0.0969654	0.104789	0.170628	0.0508798	0.0959508	0.21153	0.568526	0.216603	0.325403	0.229275	0.269527	0.055041	0.158254	0.113312
ENSDARG00000073731	dok4	4.49104	5.08905	5.53602	4.95331	5.53188	5.54251	5.87005	5.30803	5.419	5.07299	5.51488	4.22803	6.26007	5.03219	5.40775	5.19453
ENSDARG00000014577	rhpn2	2.7468	3.54002	3.26706	3.13838	3.49939	3.0642	2.60817	2.90937	4.42332	3.87818	3.48247	3.23927	3.28151	3.31481	2.79912	3.36903
ENSDARG00000022129	rbm4.3	71.4051	60.2754	59.4118	57.1397	59.9433	65.8072	56.3703	58.2893	58.1979	59.2964	54.9844	55.1693	57.1845	55.5837	57.9208	56.8736
ENSDARG00000012199	gpt2	5.4043	6.32346	6.10832	6.83362	5.0968	6.44043	5.9167	7.58539	6.32213	5.48357	6.17125	6.53671	5.7712	7.03227	6.56812	8.16576
ENSDARG00000015392	dhx15	60.4466	57.5364	55.2125	63.32	53.241	54.0919	56.241	57.0941	56.5305	59.9238	56.3393	65.049	52.1166	54.0476	54.9203	55.6767
ENSDARG00000012499	per1b	47.6799	63.8564	67.3201	70.6306	2.79133	4.40551	4.10357	2.66948	69.1864	76.3408	74.2743	76.2901	4.28955	4.18697	3.47652	3.86625
ENSDARG00000069090	atp6v0d1	133.316	115.15	119.497	105.317	103.656	103.437	112.481	114.671	120.966	127.6	127.568	112.088	115.072	107.521	118.378	105.728
ENSDARG00000103718	chmp5b	22.5303	15.3583	16.863	13.0521	19.1408	19.4186	15.514	17.7968	15.178	15.882	15.677	13.6645	18.1917	15.8327	17.9014	14.2379
ENSDARG00000103648	znf536	11.5977	17.1222	16.0951	16.3224	17.678	19.9759	20.2005	17.5557	20.2688	19.4423	20.3308	19.267	17.8474	19.3978	17.0713	19.5237
ENSDARG00000055080	rbm4.2	45.4305	37.1886	38.3054	39.2199	34.2425	37.2679	32.5907	36.8688	31.0035	31.5569	31.5737	32.502	33.0799	33.5064	33.6204	32.3218
ENSDARG00000020252	btbd10b	20.2519	15.9452	15.5903	16.6527	13.5489	14.7788	13.8456	13.5185	15.9479	17.0559	15.812	17.797	13.7465	12.6667	13.9772	15.6225
ENSDARG00000033099	kif7	2.22045	2.84124	2.49783	2.49173	2.73138	2.62133	3.08682	2.9834	3.84355	2.96911	2.99642	3.35661	3.25474	2.45078	3.02519	3.77743
ENSDARG00000052271	slc22a18	5.30939	5.5631	5.68308	4.64112	6.32602	9.79328	7.02952	8.59381	3.59715	4.21242	4.30737	4.64211	5.7802	6.08526	6.14832	6.54052
ENSDARG00000036305	phf23b	12.0902	11.938	12.0631	10.6111	9.45429	9.39431	9.05993	8.92952	9.45038	9.47982	9.821	9.21431	10.3499	8.51228	9.07389	9.13953
ENSDARG00000087920	nitr10a	0	0.274893	0.169132	0	0.297618	0.177494	0.167362	0.55344	0.0991649	0.151124	0.212843	0.31993	0	0.0960051	0.368045	0.461169
ENSDARG00000079438	pkp3b	4.73859	4.9476	4.40964	4.02757	3.78801	3.77677	3.23744	3.50651	3.75308	3.19024	3.73534	3.53833	2.38816	3.00368	2.84778	2.27176
ENSDARG00000088656	si:ch211-212k18.6	0.145135	0.165699	0.280358	0.339704	0.33886	0.320967	0.151322	0.240933	0.139473	0.167005	0.0784035	0.15267	0.0755673	0.154319	0.147899	0.264744
ENSDARG00000103361	tshz3b	9.34931	10.962	11.0313	11.6125	11.7743	12.9443	12.59	12.7056	10.4558	11.8587	11.7772	11.3092	11.8584	13.1204	12.2264	11.6397
ENSDARG00000099471	CT476811.1	0.927832	1.78903	2.60698	2.91124	1.83498	1.91511	3.09564	2.08528	1.93613	2.32941	3.13494	3.36978	1.73914	3.25559	1.60736	3.04647
ENSDARG00000103961	poln	0.143841	0.0364938	0.0841997	0.109192	0.158042	0.194398	0.116646	0.0551044	0.157977	0.105329	0.155409	0.127418	0.131064	0.0382358	0.128258	0.17055
ENSDARG00000036080	cd81a	134.722	144.012	127.171	141.441	134.258	136.009	124.574	130.979	133.207	138.505	141.073	118.945	127.197	119.576	116.073	111.866
ENSDARG00000012030	dnaaf1	0.129842	0.28989	0.267538	0.210272	0.228258	0.178669	0.144403	0.159172	0.142602	0.10866	0.24486	0.253038	0.13521	0.138058	0.079389	0.113687
ENSDARG00000070097	selenos	15.7869	18.2185	16.5741	15.3412	18.3837	18.5157	20.8155	17.2939	18.4193	17.8075	19.8136	16.164	18.4074	16.0952	19.939	18.3269
ENSDARG00000061385	haus3	0.530468	0.340002	0.522977	0.282587	0.920273	0.850693	0.362253	0.570436	0.214642	0.3972	0.372946	0.544096	0.436103	0.356232	0.312962	0.44817
ENSDARG00000001975	hsd11b2	3.02372	3.67677	2.75543	2.8399	4.22015	6.53303	4.24138	5.67703	5.95364	4.55936	3.93848	3.78849	3.43239	4.86603	5.6352	4.07462
ENSDARG00000052164	znf507	1.04184	2.08254	2.46899	2.3167	1.40485	2.17215	2.13593	1.51584	1.52563	1.99474	2.67917	2.57289	2.23556	2.75262	2.23596	3.37472
ENSDARG00000099065	BX323051.1	0.110845	0.337467	0.415262	0.224384	0	0	0.102729	0.113236	0.121738	0.0927619	0	0	0.346281	0.353576	0.225912	0
ENSDARG00000101652	haus6	2.06247	2.66973	2.20763	2.15144	2.98292	2.99941	2.78918	3.37546	2.10336	1.90213	2.43092	2.25577	3.15585	2.79717	2.87382	2.27268
ENSDARG00000077546	zdhhc1	5.27512	6.08102	5.30834	6.41054	6.73377	7.28231	6.77168	6.36558	5.81227	6.11466	5.78152	6.48752	5.63541	6.00826	6.76733	5.76725
ENSDARG00000036386	rbm4.1	54.4572	49.6755	48.0561	55.9575	42.8163	44.8964	41.6426	43.4059	48.302	47.1329	43.6039	46.5888	45.5824	43.9888	40.513	42.5751
ENSDARG00000016307	mrpl46	9.2702	5.60544	7.37998	6.99807	7.46931	6.87167	6.6942	7.37889	7.8056	8.40439	6.58611	7.52746	6.91829	5.38017	8.34464	7.75042
ENSDARG00000075017	myzap	0.585329	0.330007	0.527906	0.438847	0.690756	0.255696	0.2411	0.46508	0.285712	0.380988	0.442895	0.499295	0.225751	0.507114	0.220918	0.458721
ENSDARG00000075129	mrps11	31.976	23.1192	20.244	25.2806	26.9906	22.8636	25.1833	26.7777	22.3824	23.1419	23.2924	20.8488	26.5812	26.1927	21.0474	23.131
ENSDARG00000069425	hsbp1a	58.3176	57.5923	58.9457	58.5256	64.9815	68.8326	54.9652	65.5589	60.5156	57.9849	52.3052	53.8512	66.1399	59.7275	67.1616	59.1628
ENSDARG00000031243	snai3	0.152063	0.411518	0	0.102608	0.222768	0.149462	0.0469766	0.207126	0.612359	0.212094	0.2788	0.179602	0.580615	0.10779	0.413225	0.147937
ENSDARG00000079027	chsy1	5.07816	4.95247	4.6212	5.57732	6.31158	6.19486	5.49075	5.97877	6.01231	5.34984	4.88166	5.96591	6.28195	6.81638	6.09241	6.76673
ENSDARG00000015793	creb3l1	1.22891	1.15544	1.26946	1.44506	1.60837	1.49209	1.50741	0.996956	1.27029	1.10405	1.63305	1.29671	1.63728	1.3451	0.92082	1.3582
ENSDARG00000055797	cnpy4	2.77499	2.39895	1.97332	1.5604	2.31495	3.43465	2.33369	2.99236	2.93482	2.83835	2.50352	2.1395	2.40809	2.13098	3.08968	2.43722
ENSDARG00000026505	si:ch211-285c6.3	0.125103	0.21583	0.140603	0.0506494	0.343635	0.344295	0.185509	0.178923	0.0137397	0.0104694	0	0.0110819	0.0260549	0	0.0127486	0
ENSDARG00000007398	lrrk1	0.713212	2.67584	4.26093	3.30316	3.46695	3.85556	3.73562	4.50409	3.34684	3.76204	5.20507	4.34589	4.45618	6.12419	4.8343	6.17378
ENSDARG00000051851	ctu2	4.19959	3.26612	4.00679	4.13146	3.40675	3.58767	3.81936	4.41049	4.6554	4.23709	4.56432	4.48498	3.59665	3.79762	4.07959	3.55107
ENSDARG00000055504	si:ch211-212k18.7	97.4667	21.9227	40.3747	14.5009	23.735	57.8702	14.4066	15.6509	11.229	11.614	9.97301	9.99378	7.8767	8.38343	8.81855	6.52467
ENSDARG00000052057	pcolceb	0.733237	0.220478	0.228913	0.494767	1.31288	1.041	0.276855	0.582602	0.238606	0.159087	0.0426778	0.0481126	0.0848388	0.288754	0.221393	0.15852
ENSDARG00000098874	exoc6b	7.53491	6.23764	6.37516	6.49538	6.3812	5.95809	5.00596	5.62177	6.37856	6.50408	6.58589	7.10958	4.98996	6.33735	5.91842	6.00439
ENSDARG00000099159	si:ch211-186j3.3	0.183875	0.279904	0.172215	0.279165	0.101014	0.361459	0.340825	0.469607	0.40389	0.0769393	0.433446	0.0814405	0	0.0977552	0	0
ENSDARG00000019098	cd82a	29.3529	28.8499	28.9671	26.1737	28.7699	25.6358	27.9022	29.339	25.222	26.0979	26.5093	22.5276	27.1424	25.001	24.7638	22.9418
ENSDARG00000104066	dnaja2a	101.045	83.3687	82.7265	83.6976	84.5323	85.5135	81.4699	90.0183	83.2397	82.3418	80.9366	83.8489	86.7386	86.0025	84.7588	81.8853
ENSDARG00000069430	tp53i11a	3.17895	5.48439	6.51711	6.32793	6.05419	6.45744	6.97268	5.8095	5.81893	6.82823	6.96637	6.66452	4.96555	6.38465	6.76695	7.01011
ENSDARG00000030463	tppp3	1.17532	0.83268	1.20464	0.538691	0.511671	1.8527	0.780987	1.42723	2.02148	1.74447	1.34172	1.41436	1.40865	1.41475	1.62707	1.65042
ENSDARG00000052059	PAQR9	1.85458	2.88588	3.80204	2.10655	3.95084	3.76723	4.04872	3.10504	2.34236	2.7333	3.12501	2.16306	4.40969	4.55736	3.8533	4.4881
ENSDARG00000104901	ostc	35.558	32.477	32.3516	29.4777	33.6734	33.3686	28.8745	32.8657	33.2875	27.2066	24.88	28.1983	36.499	26.2856	32.0941	31.3192
ENSDARG00000033042	ptprja	2.78338	2.34334	2.17434	1.68022	2.74276	3.74174	1.49223	1.92538	0.932153	1.06543	1.09844	1.24938	0.935822	1.26078	0.610524	0.673929
ENSDARG00000079216	dpep2	0.17955	0.227767	0.252246	0.181733	0.147957	0.0882392	0.124803	0	0.197195	0.0751295	0.282167	0.15905	0.186973	0.190912	0.137227	0.131009
ENSDARG00000076933	aldh1a3	4.72598	3.71618	5.45224	5.54371	3.4044	3.78378	4.43798	3.13338	3.50611	3.43116	3.34461	2.71699	3.03103	3.12817	2.77478	2.53485
ENSDARG00000099177	dok1b	26.5317	23.7012	21.3108	12.9491	13.0189	7.87678	13.9259	10.2335	17.5086	19.8082	17.3618	17.0881	14.9319	16.6768	14.4956	13.0938
ENSDARG00000008188	sf1	74.1279	63.6541	63.0096	62.061	45.9957	52.2404	47.8447	48.8788	53.8628	54.2389	54.0245	58.6177	49.7755	49.9508	49.5468	49.944
ENSDARG00000059438	galnt18b	9.3712	10.522	10.621	9.61125	11.8299	13.5469	10.9719	13.6472	12.3725	10.1576	9.83111	11.1493	13.2364	11.8987	10.2862	10.7657
ENSDARG00000006494	asb7	1.83276	1.602	2.26783	2.19355	1.98431	2.24847	2.35568	2.1593	2.08633	2.12713	1.74495	1.94346	2.11749	2.03408	2.37207	2.07912
ENSDARG00000060092	zgc:165481	10.2894	8.46875	8.42281	10.2505	7.70004	9.99393	8.25959	8.73194	9.60995	9.45836	10.4723	9.29403	9.61799	8.78686	8.99927	7.44855
ENSDARG00000005092	cep89	2.02587	2.20682	2.6111	1.80594	3.06314	2.70366	2.17037	2.35439	2.32702	2.05312	1.12452	2.35434	1.66447	1.64025	1.85611	1.66803
ENSDARG00000061850	si:dkey-19b23.13	0.133643	0.113021	0.166891	0.135267	0.0734186	0.109464	0.103215	0.113772	0.097851	0.0559205	0.0350039	0.0197307	0.185557	0.118416	0.0680942	0.113765
ENSDARG00000077256	nat8l	64.4619	72.1343	72.7253	69.1763	60.9492	60.6121	76.315	70.0675	68.3253	71.7557	76.6621	61.7425	78.4657	72.0271	76.6626	73.8624
ENSDARG00000089877	C7H4orf48	130.916	113.318	99.319	121.164	113.941	103.626	118.863	123.518	125.528	123.493	125.838	126.803	139.741	124.452	141.311	127.165
ENSDARG00000015780	ankrd46b	60.3961	56.3571	52.6493	56.0607	61.2297	53.1972	62.0584	61.9974	60.5635	65.8447	64.7662	68.017	70.59	66.0793	66.9974	68.3019
ENSDARG00000054264	cog4	7.21149	6.59027	6.58616	7.02679	6.30724	6.71785	6.71675	6.5241	6.24552	4.98416	5.34231	7.07142	6.89316	6.75226	6.96495	6.74095
ENSDARG00000042894	tyms	4.08993	2.82471	3.61775	2.70227	2.55892	2.84747	1.8426	2.95954	1.87161	1.90151	1.33905	1.71084	1.24221	1.32878	0.98407	1.90658
ENSDARG00000086879	lins1	1.59416	2.59524	2.02186	2.65562	2.7368	3.36228	3.29347	2.47677	1.31312	1.41748	1.4614	2.0888	1.7984	1.16534	2.3691	1.9144
ENSDARG00000000861	scrib	15.5314	21.2454	22.689	20.5553	26.874	28.0464	27.1937	26.3516	20.945	20.627	21.0397	22.1078	23.4507	25.0761	24.579	27.3289
ENSDARG00000078541	cers3a	0.136493	0.166222	0.0767026	0.0967068	0.239951	0.147574	0.2277	0.0976071	0.239851	0.434061	0.289579	0.338546	0.241631	0.319287	0.264277	0.278859
ENSDARG00000015805	cgnl1	3.56421	2.88795	3.66805	3.26532	2.80164	3.36477	2.8724	2.40343	3.01709	2.79413	2.73421	3.03247	1.92179	2.86104	1.83758	2.08667
ENSDARG00000079013	dpy19l3	4.86029	6.90864	8.17701	8.50007	8.38017	10.623	8.69304	10.0629	6.96871	8.03974	8.90682	6.85695	9.01555	8.87763	9.34345	7.25839
ENSDARG00000086421	si:ch211-212k18.8	0.732019	0.920524	0.506747	0.72481	0.909197	0.703855	0.722669	0.796585	0.419456	0.452792	0.47516	0.436993	0.447426	0.355329	0.583796	0.243836
ENSDARG00000102528	AL935126.1	0	0	0	0	0	0	0	0.587118	0.969337	0.584023	0.532232	0.872739	0.512979	0.54561	0.376498	1.57253
ENSDARG00000053380	fam189a1	6.37921	6.28118	5.42344	6.07243	5.25677	6.10213	5.80658	5.39193	8.0487	7.64237	6.78782	8.20721	5.23922	5.47071	5.90095	7.41133
ENSDARG00000052061	col4a6	0.484303	0.508435	0.672566	0.523996	1.24772	1.19004	0.83578	0.835962	0.733651	0.649871	0.85295	0.532561	0.956477	0.84345	0.867927	0.859059
ENSDARG00000077121	cyp26b1	14.7009	20.5945	17.2833	16.9078	12.6696	12.5515	17.7778	18.1446	17.126	20.7331	19.8679	18.4928	12.558	16.7158	14.7767	12.5076
ENSDARG00000023868	si:dkey-172h23.2	0.975189	0.722782	0.980052	0.815142	0.963116	1.09851	0.847938	0.626842	0.553563	0.596029	0.551023	0.703695	0.593328	0.611652	0.435469	0.639592
ENSDARG00000105572	CU929416.1	0.0591357	0	0.276928	0.179564	0.129948	0.174372	0.219224	0.120823	0.259789	0.148466	0.185866	0.314303	0.307902	0.0628777	0.120524	0.345187
ENSDARG00000031693	kif9	0.246116	0.194264	0.461018	0.332144	0.180277	0.295663	0.0506882	0.251427	0.180202	0.251736	0.300827	0.12112	0.142384	0.319843	0.167203	0.339204
ENSDARG00000014378	slc12a4	4.16846	4.19976	5.32764	3.80788	3.33993	3.38717	3.43092	3.38213	3.73521	4.57149	3.32272	4.15909	2.00585	2.60814	2.60699	2.93172
ENSDARG00000074866	ptpn5	11.7355	15.7905	18.2262	11.5606	14.3568	18.2105	15.3164	15.1592	14.8631	14.1142	14.1518	13.2048	15.1875	14.092	18.0681	18.3135
ENSDARG00000014439	dgkza	6.81154	8.23306	10.7183	8.67148	11.8677	12.1959	11.8048	11.3066	9.65032	9.57053	10.1071	8.69316	12.4069	11.5098	11.9815	11.7073
ENSDARG00000051854	cdt1	1.13228	0.648199	0.652603	0.969732	0.86128	0.684869	0.565052	0.889781	0.510177	0.728898	0.661576	0.848696	0.57443	0.895231	0.532546	0.635516
ENSDARG00000036426	zgc:103586	0.92514	1.27417	0.804582	0.735732	0.980175	1.10417	0.918649	0.472552	1.16121	1.21663	0.934638	0.731707	1.13542	1.01881	0.808081	0.771461
ENSDARG00000003519	aprt	3.34757	3.42337	4.12411	2.73667	3.36685	3.49278	4.41507	3.47242	3.76139	3.6419	4.20863	3.10222	4.42449	3.99748	3.62126	3.98325
ENSDARG00000045199	CAPN1	1.48672	1.35114	1.78731	1.43741	2.3893	2.00654	1.39843	1.49613	1.19415	1.18847	1.5518	1.33663	1.43264	1.46283	2.01251	1.48955
ENSDARG00000104487	mthfs	2.92547	2.26439	2.13624	1.35505	2.83294	1.51082	2.48151	1.57028	2.23274	2.03327	2.33769	2.37184	3.04641	2.47793	2.17273	2.56872
ENSDARG00000004015	adcyap1a	7.94433	5.80176	6.18886	6.8761	3.58936	3.68528	4.33504	4.66466	6.56417	6.27553	7.37998	4.89979	6.57181	4.18404	5.75018	5.87784
ENSDARG00000105540	CR382325.1	0	1.09398	0.673083	0.545544	0	1.05954	0.66604	0.917705	1.18392	1.20284	0.988214	0.477453	1.30964	0.955165	1.64778	0.524368
ENSDARG00000051852	kcnc1a	33.3114	39.0273	41.1089	41.4685	41.7697	42.149	45.8457	44.0054	43.5339	41.7662	43.0817	43.1154	47.2506	45.9159	43.4038	48.9875
ENSDARG00000098605	slx1b	2.88196	5.23074	7.3709	4.82426	4.50616	5.01162	4.72554	5.6052	4.32169	4.87	5.40005	3.73118	7.73361	7.01259	6.32553	9.86709
ENSDARG00000036427	slc3a2a	26.8574	23.3044	21.651	22.3739	15.3608	19.6177	12.9286	15.6917	20.3716	20.0642	19.9231	18.7395	16.7615	14.4414	14.6218	12.5498
ENSDARG00000074602	mrvi1	0.387183	1.41096	1.28569	0.837217	1.10219	1.00329	0.538252	0.539369	1.19838	1.26662	1.21693	0.982158	0.733071	0.692376	0.699442	0.783317
ENSDARG00000078284	phkb	25.304	27.2217	26.0622	24.704	25.9988	23.3176	26.7191	24.018	26.6056	26.7339	27.239	26.0767	26.0652	24.5944	24.8103	25.2938
ENSDARG00000061411	nelfa	6.63204	5.3818	4.74373	5.49448	5.3859	5.60672	5.24019	4.90526	5.06699	5.74946	5.37868	5.19739	4.73904	5.05216	5.07196	4.85736
ENSDARG00000075833	lyve1a	0.671544	3.40753	3.18971	1.16521	0.105406	0.0471468	0	0.0490025	0.263407	0.200711	0.188455	0.254944	0.0499504	0.0510027	0.097762	0.139998
ENSDARG00000054805	btr09	4.16168	0.713416	1.84354	0.256152	0.617913	1.85177	0.338789	0.258536	0.370595	0.258854	0.419809	0.298907	0.673485	0.657774	0.11462	0.369313
ENSDARG00000078088	si:ch211-186j3.6	6.92925	11.1958	11.8086	11.4365	11.3914	13.2566	13.037	13.1396	14.1905	13.4126	15.0089	14.5203	13.9703	13.9183	12.9943	15.201
ENSDARG00000074490	casc4	27.1396	27.6949	27.063	28.6627	27.8347	26.0836	28.0118	27.6996	22.4514	22.985	22.8034	25.8628	24.1869	24.083	24.9471	24.7804
ENSDARG00000005894	slc7a9	1.30475	1.44727	1.16517	1.78128	1.33355	0.77542	1.04049	0.867935	1.39964	1.39661	1.19212	0.940748	1.07431	0.838838	0.834863	0.84131
ENSDARG00000018049	sf3b2	45.8148	38.9461	35.1032	41.4328	40.9485	43.7866	38.6226	43.6778	40.6998	36.6853	36.9736	41.2381	40.9521	40.1041	38.1939	37.9706
ENSDARG00000105659	CR394555.1	0.372602	0.189065	0	0.188565	0.818776	0	0	0.380642	0.409219	0.311817	0.146388	0.990179	0	0	0.189849	0.951541
ENSDARG00000052244	zgc:158564	14.6184	19.868	22.55	17.2762	17.1734	18.0754	18.3922	16.9073	17.5888	16.9087	16.9013	15.794	17.9311	18.9313	19.1494	20.3074
ENSDARG00000036082	tph1b	0.324933	0.197852	0.730387	0.328883	0.428416	0.638749	0.2108	0.29875	0.749418	0.761391	0.561705	0.489318	0.710569	0.449143	0.463571	1.04319
ENSDARG00000007370	dysf	1.18981	1.37666	1.86673	1.43439	1.4072	1.13221	1.32043	1.35484	1.64799	1.54113	1.44702	1.34934	1.34948	1.52295	1.57544	1.3824
ENSDARG00000056656	tspan18a	40.7572	44.9913	28.0905	32.0057	35.3269	36.3011	43.1224	32.8101	40.6402	40.1239	37.2564	41.6871	35.6941	31.5891	38.2498	33.1748
ENSDARG00000029500	rpl34	280.726	210.686	180.194	231.282	283.918	285.006	222.271	270.034	190.276	190.672	193.328	207.662	235.829	232.584	231.118	199.853
ENSDARG00000005800	ampd3a	0.176049	0.280752	0.211994	0.267283	0.234879	0.111238	0.0699253	0.167001	0.193349	0.473557	0.44464	0.311896	0.445221	0.427859	0.217845	0.201856
ENSDARG00000098443	zfand6	8.8415	7.67288	6.15257	5.77083	7.67165	7.75624	6.39451	7.38621	6.98785	7.95234	6.3305	5.59952	7.40002	6.72125	6.48376	6.57178
ENSDARG00000098410	si:dkey-19b23.10	0.414245	0.357332	0.290982	0.167712	0.3186	0.264653	0.153566	0.423183	0.227477	0.0693334	0.179024	0.220169	0.129411	0.242252	0.189961	0.0453381
ENSDARG00000013317	pygmb	104.666	113.566	119.233	109.081	66.8088	61.4213	77.1686	78.0063	109.584	113.972	122.374	108.392	75.2524	73.2105	74.2089	75.77
ENSDARG00000055791	zgc:158423	15.2756	13.3959	10.769	14.705	17.5134	20.9302	18.4274	19.6337	13.312	14.3121	16.8955	15.37	10.0716	14.1236	12.0979	12.0545
ENSDARG00000053499	isl2b	0.420864	0	0.606423	0.262141	0.213422	0.509125	0.480062	0.496091	0	0	0.0763152	0.200745	0	0.309805	0.0329908	0.188974
ENSDARG00000016141	slc6a2	2.24983	2.50887	2.08266	1.89323	2.98934	2.75132	2.67912	2.19148	4.92749	3.68898	4.01873	2.54913	4.30428	2.68426	2.51928	2.46238
ENSDARG00000052063	col4a5	0.525048	0.643845	0.583956	0.797145	2.03112	1.25791	1.17597	1.0951	1.21336	0.81471	0.842316	0.687961	1.29854	1.0235	1.19271	1.06949
ENSDARG00000036055	thap11	24.1496	20.8606	16.9944	22.7574	22.248	20.5056	21.0817	24.0439	19.2062	19.9165	18.5282	24.1877	22.2726	24.9321	24.2523	22.9614
ENSDARG00000061145	gfod2	15.8244	16.6697	15.2154	19.3358	16.4281	16.7365	17.4261	16.0122	17.0491	17.6236	16.1928	19.0544	16.2593	15.6102	17.3214	17.8682
ENSDARG00000015263	adma	1.29748	0.807027	1.176	1.4827	1.51755	1.11073	0.581847	0.726875	1.79273	1.71629	1.67726	2.07623	0.958858	0.84555	0.93833	1.37425
ENSDARG00000060169	mns1	2.36565	2.30071	2.12331	1.76255	1.3718	2.38977	1.73569	1.84609	1.29906	1.92473	1.54903	1.48435	0.923792	1.50222	1.33928	2.01378
ENSDARG00000051853	galns	6.91146	4.79348	4.52146	4.60506	4.73182	5.70084	5.08572	4.68341	5.22574	5.23172	5.18515	5.01478	4.34001	5.05923	4.95494	4.56146
ENSDARG00000100946	si:ch211-212k18.9	1.84999	1.37679	1.06848	1.65402	1.55836	1.63651	1.40021	2.01591	1.15135	1.26436	0.79951	0.819384	0.288971	0.327843	1.09972	0.854903
ENSDARG00000103000	si:ch211-107p11.3	2.28259	1.80168	1.61525	1.43754	2.9538	3.29052	2.63258	2.90185	2.11694	2.24981	2.19214	1.70744	2.90516	2.10342	3.41156	2.18364
ENSDARG00000053010	lpcat2	0.651709	0.661377	0.732457	0.527705	1.16614	0.75037	0.517709	0.74186	0.654405	0.59214	0.760817	0.5773	0.542921	0.732545	0.436423	0.597796
ENSDARG00000059460	sbf2	9.29262	11.244	10.4607	12.0986	13.6243	14.5104	13.5073	14.7062	13.0953	13.1688	13.176	14.0536	15.1562	13.9659	14.8317	14.8284
ENSDARG00000053568	pstpip1b	0.600068	0.446578	0.430878	0.587117	0.945014	0.491502	0.519059	0.613017	0.21968	0.133914	0.314341	0.194904	0.208292	0.0850719	0.122299	0.087568
ENSDARG00000095007	sinhcafl	27.2231	22.7421	23.8547	23.0047	23.1161	24.5015	27.298	24.6843	20.6208	20.6213	20.89	24.7079	24.7635	24.709	21.8945	23.5616
ENSDARG00000060586	ctdspl2b	6.42285	7.25458	8.33858	7.54239	8.79443	10.2093	9.40571	10.4784	10.0041	10.6867	10.9022	9.75757	11.3578	10.2842	11.4348	11.4988
ENSDARG00000001431	actn3b	0.691706	0.263238	0.111348	0.973596	9.42871	0.191214	1.25208	0.0662467	2.17222	2.08934	1.49467	2.97748	1.48562	3.12577	3.10588	3.10708
ENSDARG00000098896	BX323544.2	0	0	0	0.135353	0.29386	0.788638	0.619682	1.0929	0	0.335735	0.210156	0.236918	0.139256	0	0.408823	0.195148
ENSDARG00000004714	tcf12	11.2951	12.5438	12.5643	11.2564	12.47	12.0635	12.725	11.7054	12.3096	12.7731	12.4117	11.9122	11.5017	10.9233	12.0531	11.7633
ENSDARG00000033957	trmt44	3.59983	3.62714	2.50458	3.56551	3.87048	4.11953	3.21711	3.41483	3.55824	3.65812	3.49535	3.27992	3.61476	3.90964	3.45877	3.62097
ENSDARG00000103668	CU570782.2	0	0.0675995	0.249549	0.404526	0.0731878	0.0654718	0	0.340243	0.219472	0.167234	0.209363	0.118012	0.346825	0	0.13576	0
ENSDARG00000092003	ccs	3.63375	7.4768	10.5846	9.78528	7.65534	8.81427	8.18753	10.4213	5.05263	5.44024	8.19905	4.87259	9.23427	8.61353	3.49912	4.71894
ENSDARG00000003520	tbc1d14	5.26314	5.85812	6.41662	6.09536	6.22168	4.81972	6.00701	4.80537	6.83334	6.92858	6.48195	6.21925	7.0407	5.95723	6.50324	6.87165
ENSDARG00000103834	rbm14b	8.05612	9.82488	12.0759	12.3783	13.1939	13.8663	12.4243	16.0465	10.1187	9.78472	13.1424	9.13604	12.373	12.7413	8.58331	9.65696
ENSDARG00000079463	man2b2	5.59445	7.00809	6.03791	6.01635	6.07474	6.01425	5.12409	5.02309	5.76022	6.40089	7.77869	6.19462	6.23534	7.01731	4.54298	5.11843
ENSDARG00000054054	zgc:153219	0.191696	0.19454	0.119693	0.355715	0.245725	0	0.177661	0.163194	0.245624	0.0534745	0.125523	0.169809	0.266161	0.169855	0.0976736	0.116559
ENSDARG00000057427	sv2ba	0.164066	0.363272	0.195569	0.196253	0.163876	0.205239	0.0967615	0.137132	0.507806	0.287084	0.234394	0.396365	0.341697	0.158589	0.121593	0.0652968
ENSDARG00000077537	nudt19	5.38586	6.03636	5.98666	7.30837	6.53537	7.88241	6.88393	7.43687	6.66267	6.46367	7.1386	7.10396	6.68707	7.74044	7.11688	7.29819
ENSDARG00000056690	mtmr1a	19.3952	21.1929	21.3413	22.1351	26.0434	27.4471	29.3439	27.0074	21.3582	21.0092	20.9227	20.7211	25.0795	26.0126	26.6583	25.3367
ENSDARG00000079336	strc1	0.195023	0.30677	0.273983	0.236872	0.374985	0.325867	0.442823	0.438308	0.235607	0.22033	0.429077	0.190032	0.568639	0.373254	0.31798	0.320171
ENSDARG00000056648	ext2	21.0607	22.7527	21.3214	23.9659	18.1464	18.746	20.3273	19.4216	22.0162	23.1943	22.6548	23.7964	17.8535	18.9416	20.428	19.823
ENSDARG00000036056	vrk3	5.43628	5.03298	4.13873	4.92316	4.75045	5.0308	5.21504	6.10569	4.67865	4.70906	3.94688	4.2242	4.17127	4.22535	4.08197	4.38411
ENSDARG00000056722	cd99l2	69.1798	67.6309	71.9508	83.9694	65.7427	88.5311	62.4813	80.2032	67.4343	72.0974	70.214	58.4546	68.7961	64.6555	71.0703	67.2066
ENSDARG00000102178	emilin2b	0.21105	0.142787	0.197667	0.0949403	0.154591	0.322684	0.0869325	0.23956	0.231791	0.215869	0.202688	0.270044	0.170936	0.199471	0.21507	0.273765
ENSDARG00000017676	mmp2	27.6566	20.0579	21.2585	19.7457	23.1228	26.0393	18.1018	23.1401	15.0083	17.2807	16.7742	15.5696	12.0969	19.1836	12.7632	12.0432
ENSDARG00000008454	cpeb1b	1.93717	1.64495	1.4996	2.1608	1.02078	0.952017	1.26407	1.65588	1.78019	1.68732	1.80174	2.39889	2.05843	1.91263	1.59134	1.84615
ENSDARG00000001999	adamts18	1.10769	1.06647	1.00198	1.29364	1.23785	0.986378	1.17575	1.59583	1.22694	1.52913	1.16795	1.40054	1.73515	1.82204	1.77518	1.56119
ENSDARG00000030307	hspa12b	1.17499	1.83279	2.07868	1.4976	1.91258	1.51846	1.45195	1.8672	2.00738	1.83914	2.22266	1.69617	1.11027	1.52697	0.909112	0.984341
ENSDARG00000053559	tspan3b	17.6677	18.0357	18.5032	17.7767	28.246	26.8487	28.1612	29.6335	19.7939	18.875	20.7911	16.5939	30.3807	27.7788	29.9857	28.5405
ENSDARG00000036036	mdka	83.2405	84.0584	72.2625	76.6898	110.444	116.315	90.4954	109.142	74.4733	84.7234	77.7946	64.5478	86.0934	89.4633	89.5094	76.0235
ENSDARG00000103697	arnt2	14.5372	19.4186	22.6084	20.3488	20.1772	20.3477	21.8743	20.0164	18.1815	19.1289	21.7162	21.0073	20.3585	20.2627	20.1521	22.6229
ENSDARG00000022466	clcn5b	1.90413	1.62782	1.39569	1.43498	1.61457	1.69864	1.20845	1.13119	0.897876	0.762108	0.756228	1.0542	0.851331	0.693212	0.632738	0.921198
ENSDARG00000088332	alx4a	0.243575	0.334431	0.214709	0.217531	0.425047	0.436567	0.345252	0.380565	0.15736	0.287773	0.213909	0.228457	0.238724	0.243753	0.248214	0.261359
ENSDARG00000013329	ttc5	14.5067	14.5917	10.7011	11.0881	14.8576	14.9736	14.1982	13.7706	11.9845	12.4983	12.3403	11.4479	13.2794	12.3762	13.6492	11.6152
ENSDARG00000005315	celf1	27.8253	30.9948	31.3121	27.8463	29.4054	32.0729	29.3384	26.8959	29.9478	30.6303	33.8497	29.4299	30.6982	29.9934	28.7102	30.0348
ENSDARG00000098435	BX005003.1	17.0371	21.5166	22.3455	24.3643	19.3497	25.5778	24.68	27.1038	23.1416	23.8361	23.4758	24.5624	22.181	22.7181	21.5725	22.23
ENSDARG00000101818	BX294178.1	0.240327	0.170724	0.180069	0.243248	0.0792162	0.141729	0.178185	0.19641	0.0263945	0.301682	0.132188	0.149021	0.125131	0.153321	0.171433	0.227961
ENSDARG00000001234	map4k2	5.49348	4.91508	6.04813	4.38012	3.81859	4.76038	3.9899	4.19183	6.1811	5.04765	5.84939	5.00529	4.55312	5.12586	4.66128	4.15556
ENSDARG00000099752	si:dkey-19b23.7	10.6767	11.2583	10.2731	11.693	9.9895	10.2481	9.8177	12.0148	15.5277	11.9365	12.584	13.854	12.2473	11.574	13.1326	13.2069
ENSDARG00000034420	irx6a	1.47854	1.68421	1.35652	2.26005	1.75713	1.83881	2.04146	2.18861	1.62385	1.66662	1.96792	1.9245	2.35663	2.24586	1.84495	2.22369
ENSDARG00000105525	BX571680.1	14.8352	21.3442	22.4539	15.3323	18.707	25.8405	18.042	20.4629	22.6179	20.3774	22.4777	15.3039	20.8587	19.967	21.7517	22.1514
ENSDARG00000007385	cct7	121.455	104.103	96.3139	104.085	86.6404	94.5288	80.4605	90.764	91.412	86.1919	86.7859	91.375	84.0969	88.1283	84.0743	88.3648
ENSDARG00000101166	BX005396.3	0.759226	0	0	0	0.556122	0.746238	0.234546	0.258536	0	0	0	0	0	0	0	0
ENSDARG00000077167	nmbb	10.6068	8.33694	8.08369	8.42018	2.74212	2.75965	3.18037	2.54957	7.65191	8.00622	8.98811	9.21154	4.65635	6.19183	4.45069	5.69063
ENSDARG00000105263	ccl36.1	12.0705	15.3811	12.9201	5.32782	17.1511	6.42263	7.73822	7.41713	1.79415	1.21521	2.99513	1.92945	2.07917	2.79846	2.03466	1.52306
ENSDARG00000053370	eif3jb	10.0869	7.89875	8.36846	6.14688	10.009	9.2968	8.73375	7.95124	7.01487	6.22147	7.89845	5.81251	8.97734	7.45935	7.04235	6.54494
ENSDARG00000079281	TESK1	8.01663	6.043	6.20875	5.63694	8.34229	6.15585	6.05449	6.77218	6.0319	5.30579	5.79947	4.77974	5.67908	6.00362	6.22518	6.1868
ENSDARG00000099766	myl12.1	188.643	145.57	129.859	147.292	168.823	171.146	158.864	162.061	132.133	129.154	124.728	127.45	141.51	130.598	145.582	136.478
ENSDARG00000051819	swap70a	2.04382	1.09577	0.758459	0.546438	3.60143	2.80481	0.500349	0.551525	0.719988	0.613161	0.545418	0.819832	0.762978	0.656043	0.628752	0.815978
ENSDARG00000103316	si:ch211-212k18.5	11.5376	14.0956	13.1427	12.7555	7.49075	9.73132	7.21693	9.30259	10.385	12.302	11.7006	9.89648	7.54632	7.82358	6.23494	7.6067
ENSDARG00000032631	ltb4r	0.691344	0.369263	0.340791	0.386703	0.499736	0.607989	0.370947	0.576161	0.279736	0.137028	0.228729	0.177276	0.113672	0.56099	0.0926989	0.092923
ENSDARG00000103211	si:dkey-19b23.8	10.2338	9.16813	8.64465	7.13672	4.00807	3.87428	2.67744	2.80123	7.50194	5.90074	6.32916	6.35439	4.25763	4.65971	3.6675	3.26907
ENSDARG00000009346	caprin1a	22.9123	18.7157	19.6483	19.8658	17.0418	18.9236	16.6872	18.925	19.0214	18.0609	16.5169	16.3917	16.3465	17.9289	17.7128	17.2489
ENSDARG00000075140	SAT2	11.5445	13.1556	15.1993	12.7864	11.6806	12.8943	14.2117	13.7989	13.1273	12.9954	14.63	10.7257	15.1587	13.8249	12.6556	14.7339
ENSDARG00000004196	tnfsf10l	2.98917	2.69893	2.65551	2.72517	3.22391	2.57077	2.52587	2.39129	2.45012	2.46474	2.74599	2.17087	1.81958	2.47721	1.90381	2.42962
ENSDARG00000105512	BX908792.1	0.19505	0.197943	0.365361	0.789683	1.28584	0.383426	1.98846	0	0.428436	0	0.459788	0.34556	0	0	0.596294	0.426954
ENSDARG00000073728	gal3st3	2.40444	2.66912	3.84072	3.24489	2.14595	2.44744	3.08658	2.89353	4.29012	4.20671	4.12104	3.74975	3.7193	3.75628	3.45729	3.87785
ENSDARG00000078055	acd	10.4793	9.05158	11.3076	10.2634	11.4021	11	10.8435	10.4629	11.7326	14.4743	12.0982	12.7376	12.0073	9.88031	11.8885	13.6098
ENSDARG00000055226	slc7a7	4.33377	3.38082	4.00372	2.50654	1.55482	2.7818	1.80331	1.47576	1.68369	0.986879	1.08877	0.626769	1.38151	1.75543	0.81116	1.07556
ENSDARG00000054829	pik3c3	16.1681	15.3965	13.4626	14.3022	14.6008	13.2792	14.2249	13.3493	14.0353	14.2904	12.5476	14.5183	12.9157	13.1877	13.6548	12.1526
ENSDARG00000035963	ccdc96	0.563962	1.00157	1.18845	0.713521	0.898479	0.859187	1.51575	0.633744	0.588415	0.825929	0.686867	0.649443	0.440457	0.689596	0.545968	0.761265
ENSDARG00000070100	si:ch211-168d1.3	3.95715	5.04521	4.88119	4.99812	6.43009	6.79506	6.25255	5.54229	8.83864	7.04761	7.80752	8.70127	7.75504	7.98228	8.78585	9.72831
ENSDARG00000092167	si:ch211-272h9.5	0.798929	0.745042	1.37519	0.152986	0.21352	1.23095	0.300176	0.242645	0.0237147	0.180701	0.288434	0.0191273	0.0899413	0.137754	0.0440079	0.110286
ENSDARG00000058452	abhd17c	9.87413	8.92787	9.26942	10.3652	10.698	10.3357	11.1683	11.1404	9.33482	9.95048	10.315	10.3297	10.7595	11.4002	11.1361	10.2804
ENSDARG00000068187	spg7	22.5065	23.3935	20.6538	23.1938	25.6018	22.1661	26.9205	24.7554	27.0629	26.6653	25.6794	25.268	29.9878	27.5287	28.8598	28.0049
ENSDARG00000068246	plcb3	1.89802	1.91738	1.99682	1.41231	2.59009	3.32221	1.8956	1.71763	1.73236	1.46509	1.35519	1.66596	1.60646	1.9444	1.48375	1.32798
ENSDARG00000069254	chrm4a	11.2914	16.3877	19.5805	23.5809	22.5911	23.2626	20.5181	23.7249	17.7892	20.9619	20.8635	20.3756	25.3648	23.4612	23.1385	27.0188
ENSDARG00000053362	cilp	0.393217	0.3817	0.416317	0.138434	0.638665	0.336078	0.253515	0.174653	0.244094	0.400606	0.456745	0.424043	0.28485	0.363564	0.313596	0.286911
ENSDARG00000105693	CR354588.1	9.69638	11.946	13.3887	11.7125	12.4731	13.1388	13.8588	13.126	12.5337	12.2804	13.4588	12.6719	13.1929	13.4178	13.988	13.9097
ENSDARG00000036430	sat2a	0.205495	0.208543	0	0.332788	0.361253	0	0	0	0.722207	0.72228	0.290646	1.16501	0.171192	0.262198	0.586345	0.779684
ENSDARG00000103478	nsun6	1.51114	0.843457	2.19373	0.994181	1.12072	1.07683	1.08539	1.77531	1.32772	1.35947	1.63267	1.87405	1.37691	1.20507	1.19344	1.40582
ENSDARG00000105583	si:dkeyp-75h12.7	2.95534	1.62456	1.59156	0.822598	1.43414	2.13017	1.07276	0.754778	1.21717	0.989288	1.08369	0.829006	1.59005	1.36168	1.07917	1.07818
ENSDARG00000003769	tada2b	4.75692	4.3161	3.90779	4.28431	4.09709	4.57648	4.33392	4.81838	3.43128	3.94716	3.78532	3.44603	4.32388	4.82218	4.06699	4.47097
ENSDARG00000079578	rbpms2b	7.36121	3.54295	3.21907	2.95836	6.98776	4.84125	5.29226	5.61239	4.36926	5.02792	4.42318	5.05836	5.1855	6.24434	5.01933	5.27237
ENSDARG00000034043	irx5a	34.9926	28.5581	30.5085	33.9344	29.2683	29.3159	31.3439	35.3359	26.8014	30.4493	32.5919	30.4455	26.4041	32.2199	34.6135	32.6439
ENSDARG00000105614	si:ch211-212k18.13	0.269643	0.156368	0.108233	0.233932	0.084647	0.416476	0.214201	0.275462	0.126918	0.0644728	0.0605359	0.0682448	0	0.286706	0.117762	0.0843194
ENSDARG00000014657	casp23	0	0	0	0.211126	0	0	0.386638	0.958914	0.649088	0.960093	0.546343	0.554325	0.434428	0.702335	0.602264	0.481961
ENSDARG00000105586	BX255967.1	1.38447	0.920524	1.69909	1.01473	1.41625	1.36079	1.41584	1.07295	0.943776	1.19857	1.31294	0.676634	1.39199	1.97969	1.45949	1.98552
ENSDARG00000069313	oxa1l	17.8	14.9687	13.8145	18.9379	13.7551	13.4684	18.3531	15.4867	26.9989	25.2206	25.1829	26.2928	23.7979	24.9769	23.6132	23.0856
ENSDARG00000105364	si:ch73-223f5.1	11.424	4.35808	12.1106	2.96576	3.53224	17.0702	2.48473	2.52073	1.5895	1.9756	1.31432	1.46068	2.27301	1.22352	1.46275	1.31568
ENSDARG00000105493	si:ch73-223f5.2	0.100201	0.203374	0.250257	0.169031	0.146791	0.164144	0.216684	0.0341209	0.183413	0.335417	0.104978	0.0591734	0.139124	0.0710274	0.102109	0.121852
ENSDARG00000004658	zgc:101810	1.45515	0.369185	1.02216	0.937263	3.1613	0.650118	0.490405	0.641921	0.326896	0.359795	0.623676	1.23042	0.585461	0.56263	0.235911	0.193046
ENSDARG00000010021	grpel1	17.2638	14.3311	14.5791	16.7425	11.6666	11.8566	12.686	11.8436	14.0021	12.6642	12.2881	13.0212	11.3957	12.2886	13.2864	14.4675
ENSDARG00000102228	si:dkey-171c9.3	2.27582	1.22788	0.890373	0.58316	1.67756	1.92542	0.560672	1.17718	0.28475	0.40984	0.8149	0.331743	0.179993	0.336938	0.176139	0.126118
ENSDARG00000034855	ccnb3	0.847355	0.504094	0.547324	0.561912	0.674181	0.689262	0.487437	0.731316	0.51345	0.464597	0.516584	0.491777	0.532474	0.434953	0.387083	0.543653
ENSDARG00000039881	cemip	6.97075	7.58188	8.71535	8.147	7.90326	7.6492	7.85138	7.54139	8.63261	8.61545	9.4172	8.58769	7.88409	8.12111	8.56501	8.47701
ENSDARG00000089706	si:ch211-276a23.5	0.317136	0.0919544	0.360673	0.206351	0.373335	0.111325	0.461869	0.231414	0	0.0379142	0.0177995	0.0200662	0.212301	0.216774	0	0.0330569
ENSDARG00000079622	frmd5	3.45698	3.17973	4.04991	3.01921	2.98527	2.76146	2.80741	3.14181	3.65704	3.69611	4.08818	3.23639	3.51562	2.9996	3.58174	3.31538
ENSDARG00000012887	znf143a	10.297	8.92448	9.34452	11.1666	9.20548	10.1208	11.6177	9.08179	9.86897	10.7849	10.2519	11.0193	11.2555	9.14648	11.9596	10.8965
ENSDARG00000007244	acp2	12.4396	10.6683	10.0098	10.049	11.2936	13.6045	11.8536	11.0972	11.1606	11.5833	8.85679	11.3297	6.99388	8.01059	7.73687	10.568
ENSDARG00000105655	BX571811.2	1.42494	0.64824	1.19651	0.745995	1.51163	0	1.41169	1.75686	0.593609	0.12336	0.733571	0.174103	1.58618	1.09714	0.500716	0.250963
ENSDARG00000075158	igdcc3	1.38363	1.8625	2.59177	2.06802	2.3473	2.98768	2.79055	2.90021	2.48018	2.77178	2.98558	2.4132	3.15788	3.27776	3.41902	3.47332
ENSDARG00000036061	ogfod1	3.61016	3.43651	3.38122	4.02228	3.5361	3.76846	3.5274	3.71665	4.48746	4.98852	4.31007	4.73498	3.52626	3.45177	3.1941	3.45095
ENSDARG00000021442	cdh11	20.6826	22.4474	22.805	23.0092	20.2416	23.7708	24.6053	22.4284	25.7558	25.9627	25.4945	26.6863	22.2389	23.0575	22.144	21.8503
ENSDARG00000077465	sorcs2	7.25828	10.0291	10.9491	9.87825	9.40206	9.13545	9.41923	9.2081	9.0126	10.1432	10.0135	9.02626	8.67335	8.37081	9.04218	9.45211
ENSDARG00000054222	fbxl8	0.659328	0.648833	0.71108	0.64712	0.768326	0.922978	0.462921	0.571501	0.702179	0.752411	0.737865	0.477858	0.603362	0.48861	0.773687	0.612282
ENSDARG00000046013	rasl11a	1.59214	1.15913	1.36151	0.70065	1.36904	1.29275	1.34726	1.16683	1.63457	1.21655	0.951882	1.10376	1.54983	1.54568	1.19921	0.95967
ENSDARG00000105584	slc8b1	1.97966	3.90645	4.4808	3.39521	3.62519	4.48614	3.1598	3.59535	3.98606	3.45148	4.0617	3.99439	4.69565	4.44375	4.76323	3.65128
ENSDARG00000025391	pfdn2	26.4541	25.3335	24.4901	25.1119	25.2856	27.4294	29.0877	28.0403	28.9699	28.153	26.7944	27.4974	33.0016	32.7619	30.5809	33.2211
ENSDARG00000101076	irx3a	10.7289	9.67827	10.9306	11.5833	8.46126	10.6156	10.2969	11.3623	9.25641	11.9017	10.1914	9.83127	8.32967	9.31637	9.73058	10.5248
ENSDARG00000077583	b4gat1	3.23852	4.683	3.69706	4.24859	4.62725	4.91812	5.53908	4.9697	4.3811	4.64107	4.06279	4.83872	5.06584	4.64052	6.03384	6.15593
ENSDARG00000070116	nit1	5.94296	1.72318	2.47382	2.48246	4.66407	2.92065	1.61738	4.04747	0.518016	1.30257	1.63071	0.208906	2.4067	2.5577	0.192259	0.103245
ENSDARG00000036086	itga11a	0.978608	1.03827	1.08319	0.975496	0.781981	0.62667	0.783283	0.833104	1.07478	0.943047	1.13013	0.814337	0.802899	0.756751	0.589282	0.432752
ENSDARG00000074367	usp12b	5.16483	6.35125	5.42963	6.18779	5.86294	5.81464	5.4705	5.76084	7.56803	7.39857	7.02961	7.08446	7.16199	6.24816	7.80082	7.73893
ENSDARG00000076919	igdcc4	0.470187	1.67514	1.94887	2.34913	1.78065	1.74041	2.2808	2.01331	1.39536	1.76649	1.94946	1.65715	1.94808	2.26568	1.92676	2.50369
ENSDARG00000102417	psmd7	6.42863	6.04361	5.29158	5.27033	4.31181	4.17241	5.34942	5.49099	5.45042	5.72492	5.29135	5.03184	4.21381	4.95203	4.34145	5.03604
ENSDARG00000018228	htr2cl1	4.02084	3.51324	3.25924	3.48572	2.85275	3.01277	3.10816	3.14977	2.87138	3.80248	3.03191	3.52981	3.39846	3.6426	3.85855	3.40742
ENSDARG00000028816	tmed3	5.25106	4.56768	4.34722	4.46071	4.84225	5.29948	3.69341	3.59221	4.01638	3.68818	3.97873	2.9072	4.00346	4.43676	3.10553	2.73674
ENSDARG00000105526	CR318601.1	1.65876	3.92787	1.19107	2.51839	4.07032	1.84777	5.07315	6.1004	4.9188	7.26471	7.69002	6.17137	7.8306	4.35053	5.91625	8.2705
ENSDARG00000051888	ist1	26.804	22.6169	19.9787	21.6615	21.2882	20.669	18.7553	20.7926	20.5121	21.3985	20.4029	19.9686	19.376	18.1747	19.3172	19.9654
ENSDARG00000036299	nucb2a	14.279	11.3645	11.4465	10.5037	10.5251	11.5814	9.65947	10.2454	10.7059	11.3662	11.644	9.57118	10.5958	9.24104	9.20034	8.96663
ENSDARG00000029995	tnni2b.2	3.70377	0.639781	0.172215	0.425395	4.15602	0.33564	6.52437	0.134173	0.721233	0.461636	1.96083	1.81496	6.59226	10.2224	2.00761	2.81745
ENSDARG00000090396	si:cabz01074946.1	6.425	1.96968	1.69244	2.1677	3.23552	6.05195	2.35702	2.59811	0.882051	1.00816	1.52507	1.60071	0.557551	1.77905	1.56864	1.465
ENSDARG00000069376	tnfsf12	5.81899	4.22279	5.14551	5.36326	4.25042	3.35498	3.46474	3.42061	5.03412	4.54324	4.21473	4.63626	3.75759	3.52567	3.7434	3.98491
ENSDARG00000089456	men1	8.39118	8.78514	6.98859	8.41254	9.77396	9.00453	8.04753	8.51799	6.73687	6.73339	8.3253	6.91561	7.54903	7.34101	6.76503	6.70388
ENSDARG00000044216	fto	8.9267	9.77651	8.83792	9.81726	9.30226	9.45263	9.78149	10.8827	10.2373	10.621	9.90781	10.7618	10.0319	9.59644	10.0684	10.0279
ENSDARG00000036809	ANPEP	0.56226	0.610643	0.461934	0.958475	1.49566	1.44462	0.804496	1.26971	0.693351	0.891541	0.50381	0.559229	0.523872	0.765653	0.613177	0.683755
ENSDARG00000051955	brms1	10.7542	10.4199	10.847	9.4566	13.3397	12.8421	11.41	11.9557	10.8491	10.4659	9.57824	8.08231	14.1379	11.4347	11.0582	11.3974
ENSDARG00000027397	vangl2	5.348	7.32201	7.76147	7.63185	8.07288	8.95027	7.80305	7.7029	6.73343	7.30805	7.07948	6.27384	6.13352	7.76118	6.99644	6.8991
ENSDARG00000063030	mesd	12.8847	11.5067	11.247	11.5807	13.8736	14.032	13.7086	15.4267	10.1886	8.88497	10.2458	9.22216	12.0219	12.4944	11.8696	10.5295
ENSDARG00000030161	ppp1r14bb	7.43643	6.69678	5.58614	6.49927	11.7958	10.4524	10.3732	10.8897	6.74564	7.07288	7.63813	6.02531	9.91108	9.74206	10.5265	9.0927
ENSDARG00000008491	si:ch211-107o10.3	1.27855	0.810949	0.733452	0.938218	0.842868	0.848258	0.91833	0.848991	1.00049	0.949603	0.904174	0.906058	0.915343	1.05358	0.846887	0.653027
ENSDARG00000036489	MAF1	17.0366	16.1021	16.0247	15.9362	22.6819	21.8717	19.6745	22.6578	14.3209	15.2976	15.7806	13.3426	19.5429	18.322	20.9624	17.837
ENSDARG00000075549	cdh5	3.02368	3.21667	3.7694	3.38758	3.16181	3.06418	3.34343	2.97175	3.46969	3.49022	3.58022	2.81699	3.01838	3.53651	2.51814	2.79962
ENSDARG00000059672	arhgap36	1.97848	1.97099	2.07401	2.36996	1.71511	1.85543	2.13642	2.09534	1.73434	2.43041	1.78281	2.05808	1.98466	1.96857	1.46125	1.58928
ENSDARG00000079017	tlnrd1	2.22265	3.72441	4.67173	4.31623	4.06069	4.01362	4.43123	4.56763	4.05901	4.06618	4.65051	4.89931	4.17155	4.28691	3.95056	4.09211
ENSDARG00000059871	shrprbck1r	6.87419	7.08316	7.15911	7.9822	8.02781	7.69961	7.78773	7.03329	7.64237	7.19095	7.37318	6.96723	7.12543	7.21949	7.08032	7.25438
ENSDARG00000051889	dhodh	9.49276	7.75274	8.0017	10.8892	9.98296	9.77466	9.67752	10.6212	9.92919	8.85205	8.8443	9.16972	9.03789	7.16154	7.78491	8.41062
ENSDARG00000100942	zgc:194655	2.29813	0.482529	0.890645	0.160418	1.21897	2.64826	0.660994	0.647646	0	0.066318	0.0622684	0.350989	0.247566	0.252781	0.0807552	0.0578217
ENSDARG00000076117	stard5	0.151033	0.843006	2.97056	1.52869	1.24458	1.85562	1.60972	1.85151	0.497627	0.88476	1.36478	0.802734	0.865023	1.20443	1.00041	1.15711
ENSDARG00000087413	bean1	4.22728	4.91238	4.98491	4.51514	6.32922	5.66912	6.06275	5.71325	4.67479	4.7291	4.87059	4.6824	5.32959	5.96198	6.42822	6.92001
ENSDARG00000105718	CABZ01068273.1	0.310138	2.09826	4.45388	2.9298	1.5902	2.8451	2.01202	2.95708	0.794771	0.951659	0.974778	1.37364	1.18418	1.53889	1.15883	2.41378
ENSDARG00000102908	il16	2.2833	2.03069	2.18517	1.76481	2.29891	2.93792	1.48514	2.129	1.67787	1.65372	1.74194	1.29447	1.15859	1.49198	1.29454	1.10866
ENSDARG00000011170	ndrg2	22.0518	27.4056	27.579	27.9199	35.9816	33.6729	35.9505	33.0065	24.6819	23.9371	25.9947	22.358	35.1722	36.7069	34.3566	34.4743
ENSDARG00000052482	arhgef11	15.7495	22.2475	23.4888	20.9213	22.9821	22.5353	25.1881	24.4763	22.5852	24.0357	25.4713	23.4734	24.5549	24.6034	23.3463	24.7076
ENSDARG00000059815	oaz2b	54.0265	46.0521	56.7731	28.6375	6.91846	14.1523	13.9669	9.30592	28.2157	16.8626	14.6454	21.4933	15.5185	9.77505	16.4696	8.72946
ENSDARG00000105410	BX324230.1	0.0761683	0	0.0713381	0.154188	0	0.149731	0.0705916	0.544683	3.59711	3.4421	0.778053	1.95668	4.44176	3.72545	1.31952	5.33532
ENSDARG00000099045	cacnb2a	7.49751	11.564	14.1321	10.8681	12.6059	12.3077	13.2153	12.2005	6.89344	7.54499	8.15429	7.7507	8.44313	7.70565	8.42188	8.09733
ENSDARG00000068868	nap1l4b	15.1821	14.9163	15.5979	15.3667	18.6083	19.8965	18.7421	19.7734	15.1684	15.3038	15.6843	12.9486	17.1115	16.3143	17.2177	16.7709
ENSDARG00000036057	tradd	5.36881	3.63231	2.79353	2.25048	3.99216	4.85054	1.80936	3.32404	1.90592	2.22379	1.7471	2.1137	1.75064	2.76778	1.54737	1.46406
ENSDARG00000089432	si:ch211-212k18.15	3.50649	1.40184	2.04014	0.268872	1.63447	5.95306	1.18173	1.7368	0.350099	0.266769	0.292226	0.329439	0.165975	0.564906	0.162422	0.0387653
ENSDARG00000003269	clcn3	31.0441	40.6643	42.1055	37.0307	41.095	42.9781	41.2493	41.2046	38.1863	36.718	39.752	38.1633	37.2843	37.6908	37.5406	38.6247
ENSDARG00000088428	si:ch211-189a15.5	1.65649	1.00864	1.51266	1.29939	1.09202	1.87238	1.26655	1.16341	1.22802	1.09168	1.33415	1.32063	1.29373	1.38703	1.22383	1.11801
ENSDARG00000016964	MCUR1	5.68053	4.804	4.38692	3.27827	4.5989	6.85675	5.12609	6.8212	3.33829	4.62874	2.93655	5.12024	1.60857	3.81473	5.28094	6.18084
ENSDARG00000036298	rps13	356.866	253.442	233.818	283.753	360.57	360.419	265.058	353.107	222.804	224.423	226.912	254.961	294.108	278.576	283.292	248.903
ENSDARG00000091348	rtn3	62.9155	55.3049	56.0948	46.5457	48.0611	46.1817	50.3502	46.9127	46.6877	48.3419	55.7564	36.8406	58.5865	50.7311	47.0741	39.3185
ENSDARG00000036058	gnao1b	38.8993	37.5025	37.4261	40.9231	39.0162	35.4242	38.7278	44.4651	35.9901	35.5375	35.3125	34.5362	41.428	40.3894	39.6101	39.736
ENSDARG00000078078	lrfn4b	29.1381	33.894	37.2761	35.7765	38.319	43.5592	38.513	44.53	39.8081	40.9039	41.0641	41.8746	43.0505	43.3884	41.518	42.8962
ENSDARG00000035958	tnni2b.1	0	0.343554	0	0.195798	3.87895	0.190137	0.358567	0.296431	0.106229	0.0404722	0.0760016	0.0428399	0.151083	1.02844	0.591393	0.141148
ENSDARG00000069600	zgc:109889	15.6148	19.8379	20.3597	21.0728	21.1544	22.1071	22.7114	21.4855	23.202	23.1785	24.2244	21.7389	22.0115	21.4986	21.9003	23.5256
ENSDARG00000079440	coro2ba	9.82742	15.1234	15.1337	16.4407	15.4785	15.2146	18.7192	17.1313	16.2737	16.0791	20.0186	16.5537	16.9324	19.6353	17.9709	17.0905
ENSDARG00000089066	nhsl2	9.97714	13.2504	13.6674	12.0942	14.151	13.5229	15.1328	14.6964	11.4362	12.9105	12.6444	12.2332	13.7272	12.5951	13.7569	13.1371
ENSDARG00000102556	nfat5b	0.783912	1.51532	2.29	2.22919	1.6816	1.46762	1.81629	1.52538	1.92689	3.1708	2.6692	2.39736	1.63264	2.02425	1.3314	1.9747
ENSDARG00000102051	mtbl	489.509	398.822	330.467	485.45	378.551	339.225	407.111	440.468	391.645	391.777	342.056	499.845	438.279	402.088	440.182	429.615
ENSDARG00000034434	igf1rb	1.66063	2.46708	2.5922	2.17177	2.48293	2.367	2.32708	2.54178	2.33148	2.11562	2.43932	1.98664	2.40673	2.36035	2.69249	2.98131
ENSDARG00000035905	slc25a44b	7.6737	7.38299	4.59693	5.95132	6.26874	5.75477	4.29483	6.49032	8.09947	6.401	6.04928	5.34094	7.36827	7.70893	7.36285	7.74423
ENSDARG00000006545	rgp1	3.62497	3.44416	2.92273	3.39252	4.19065	3.0156	3.56406	4.0252	4.00428	3.12154	3.16209	3.20178	4.02648	3.67559	3.92957	3.66461
ENSDARG00000013860	ptpmt1	7.52942	6.89303	5.8684	8.79339	7.40501	7.2971	7.46613	8.01462	7.74891	7.57895	7.28164	10.3544	8.82763	7.78192	7.4582	6.99216
ENSDARG00000061472	gba2	8.68146	9.31576	9.48053	9.90337	9.57766	8.56791	9.51322	8.35993	9.02663	9.55792	8.44309	9.48674	8.7069	9.36322	9.13687	8.99541
ENSDARG00000036059	tmppe	7.98543	8.07881	8.49785	7.93236	7.76877	7.50862	9.64621	6.94545	7.84701	8.19306	7.82875	7.18319	8.44428	8.43816	7.0542	6.74656
ENSDARG00000007769	sult5a1	0.534909	0.506655	0.734783	0.216565	0.822808	0.876264	0.561845	0.874323	0.117495	0.179059	0.420312	0.631781	0.259944	0.189586	0.145359	0.234178
ENSDARG00000054196	slc38a8b	2.05993	2.57291	1.89962	2.05289	2.99452	2.64767	2.5259	2.52525	1.94912	1.40563	1.89253	1.40364	2.4751	2.39246	2.38982	1.75739
ENSDARG00000036060	exosc6	12.3147	11.1542	9.21622	15.2019	12.0763	13.914	14.453	15.3434	12.3873	12.2802	11.1686	12.285	16.8387	16.9487	15.6572	17.425
ENSDARG00000026862	aktip	14.4397	14.9101	13.5476	13.8998	13.7296	14.9618	15.3477	14.7513	11.9772	13.1826	14.2819	12.2096	16.0356	14.5481	14.1488	13.2067
ENSDARG00000078077	dph2	2.10671	2.09295	1.74465	2.24454	1.87613	1.91809	1.91136	2.42402	2.72778	2.57959	2.24782	3.20196	1.77813	1.74486	1.92085	2.55654
ENSDARG00000086815	MYADM	1.48583	1.17279	1.49791	1.29502	2.01798	2.57601	1.3388	1.54952	0.88392	1.183	1.0459	0.850038	1.06374	0.932553	0.841185	0.933563
ENSDARG00000005821	ncf2	3.19156	2.04009	1.84397	1.42639	2.3909	2.64808	1.26767	1.75724	1.79812	1.45686	1.41675	1.08313	1.4891	0.991611	0.97148	1.49703
ENSDARG00000105450	si:ch211-63p21.1	5.97487	5.28204	5.14324	6.7245	4.19947	2.03306	1.95867	2.25663	1.40748	1.41585	1.53697	1.24475	1.27013	1.47618	1.35749	1.51744
ENSDARG00000104169	si:ch211-212k18.4	26.6532	32.2626	32.7999	28.5463	33.6958	34.197	32.9725	32.1724	28.1374	31.9606	31.3053	26.6559	33.364	31.5414	30.7559	29.4323
ENSDARG00000006487	anp32a	80.2949	81.0315	72.7382	79.8541	98.2196	103.054	100.052	100.361	76.1325	75.1855	78.9319	70.8048	96.6755	91.2402	100.169	92.6201
ENSDARG00000056725	hmgb3a	242.137	235.375	204.98	259.322	242.045	265.979	245.164	250.222	259.987	256.116	253.992	259.093	278.728	249.627	247.35	250.581
ENSDARG00000011545	arrb2b	46.4303	38.3893	39.6909	36.5848	35.9422	37.3398	35.6948	33.4735	38.0712	37.4026	37.0756	37.6351	35.3967	34.3675	34.5154	33.3769
ENSDARG00000058369	mex3b	38.0265	38.6797	38.4527	45.9998	36.9562	42.4687	38.2742	38.7797	41.9805	43.4535	43.5085	42.9034	43.2108	42.1835	42.5542	47.2259
ENSDARG00000035904	crabp1b	8.96975	5.36833	5.16981	5.12136	5.64364	5.80218	3.76573	5.63895	5.72551	6.80073	3.91561	5.90828	8.54222	6.60277	6.3281	3.52411
ENSDARG00000005612	aph1b	13.8223	8.84525	8.90534	10.01	10.5438	10.4129	9.54651	9.53361	8.44443	8.98866	8.76261	8.13674	10.6959	9.29869	8.88196	10.3424
ENSDARG00000077013	znf280d	12.4195	11.5293	10.4497	10.9631	12.639	13.1476	12.5292	12.6667	12.8574	12.864	12.3185	11.5606	13.9082	12.6209	12.5108	12.7461
ENSDARG00000088036	si:dkey-106g10.7	0.742793	1.20437	1.13549	1.26168	1.4165	1.25877	1.40056	1.27342	1.00333	1.1432	1.45579	1.07395	1.51144	1.44342	1.14846	1.12134
ENSDARG00000114345	si:dkey-28d5.5	0.846798	0.176927	0.186611	0.44115	0.314694	0.367196	0.461647	0.381649	0.0273534	0.0833712	0.107635	0.0661866	0.194516	0.0529636	0.228422	0.0272588
ENSDARG00000102431	CT027744.2	2.77059	2.72649	2.20173	1.78453	3.04412	3.87848	2.33431	2.14422	1.38312	1.54574	1.18747	0.966828	2.36056	2.23175	1.62557	0.306297
ENSDARG00000036493	si:ch73-174h16.4	3.43791	3.73541	3.55239	3.72555	3.07935	3.91168	2.90915	3.32122	3.46796	3.83088	3.34737	3.97225	2.64612	3.57599	3.75092	3.27192
ENSDARG00000041159	si:ch211-63p21.4	0.198337	0.123864	0.242916	0.108095	0.419074	0.20994	0.141397	0.109101	0.16756	0.153214	0.275727	0.148662	0.190649	0.145999	0.202115	0.122453
ENSDARG00000010250	nqo1	6.91522	4.4323	4.50717	4.2978	3.91005	3.37858	2.39866	3.09844	3.37547	3.85807	3.62248	3.15239	2.31614	3.09592	2.71987	2.18351
ENSDARG00000068256	rwdd	11.9786	9.4891	8.09471	8.18512	11.7729	9.43881	10.1179	10.5332	7.93788	8.88244	9.92862	8.32757	12.0527	10.8557	12.0522	9.99405
ENSDARG00000046127	tk2	8.27025	7.76189	6.20246	6.86026	7.34456	6.44801	5.59007	6.79708	7.40981	6.84302	6.35187	6.99549	5.79539	6.31418	6.93865	7.39553
ENSDARG00000053554	wdr76	0.509928	0.413994	0.445752	0.309676	0.149406	0.233895	0.126025	0.27783	0.298688	0.227595	0.347258	0.24091	0.283205	0.433756	0.207856	0.32246
ENSDARG00000105386	BX005156.3	0.292373	0.222533	0.547664	0.295927	0.240929	0.0718428	0.135483	0.224011	0.240829	0.305846	0.114868	0.388486	0.15223	0.233155	0.0744854	0.373327
ENSDARG00000059812	sin3ab	8.26918	8.95364	8.40909	8.94751	9.32317	9.43699	8.24895	8.83641	9.19582	10.221	9.23666	9.92251	8.55698	9.03156	8.55889	8.87369
ENSDARG00000017242	garem	4.52363	5.34636	5.1578	5.21849	4.50718	4.3634	5.40329	5.29578	4.86018	5.21999	4.60319	5.87383	5.01786	5.37751	4.73864	4.869
ENSDARG00000101750	si:ch211-196p9.1	5.15832	5.74145	4.79225	5.02454	5.48477	5.71065	5.2176	5.12797	4.87333	5.16394	4.76144	4.15174	5.66037	5.32255	5.28483	5.30166
ENSDARG00000075083	prkdc	2.10502	3.62666	3.91759	3.52349	4.59581	5.35698	5.14192	4.83989	3.45888	3.79181	3.92356	3.99437	4.91086	4.81189	4.92213	5.11977
ENSDARG00000036164	cars1	13.6766	12.0865	12.0739	12.6065	12.0311	12.8638	13.0594	12.7016	9.72631	11.3725	11.0722	9.33268	13.7877	12.014	11.2697	10.5044
ENSDARG00000014690	rps4x	492.86	368.667	319.875	440.102	497.129	488.919	384.554	474.323	353.91	354.147	341.33	392.329	407.284	416.089	414.041	384.217
ENSDARG00000015385	ndufs3	80.1663	59.5304	53.7129	64.7566	57.9302	57.2778	59.4375	65.5957	59.2608	58.7668	60.5084	61.3172	71.5202	70.7321	66.2186	60.5744
ENSDARG00000102101	si:ch73-174h16.5	0.967488	1.69934	1.98653	1.67602	1.8807	1.51784	1.01736	0.741274	1.12387	1.24563	1.1988	1.3185	0.678115	0.96936	0.511918	1.04532
ENSDARG00000104840	si:dkey-28a3.2	2.4865	2.96933	3.2222	2.85301	2.89685	2.91801	3.16862	3.38322	2.54252	3.10336	2.65279	2.61084	2.85715	3.05409	2.86151	3.19844
ENSDARG00000079672	efl1	0.829846	0.954444	0.917861	0.871931	1.06808	0.737968	1.03278	0.702423	0.781198	0.74738	0.54028	0.630084	0.864152	0.773113	0.837598	0.726596
ENSDARG00000006474	saxo2	0.9254	1.17391	2.47014	1.82647	1.01676	0.955047	1.07206	0.425416	0.914708	1.00676	1.56336	0.778755	1.06002	0.639572	0.754421	1.08035
ENSDARG00000062085	tkfc	17.2115	16.3111	18.4143	16.3115	14.7792	15.1852	17.3653	16.0463	15.1743	15.0511	16.9854	15.8174	19.5565	17.044	12.9629	13.2953
ENSDARG00000036560	gpr185b	11.3569	23.0508	31.2118	27.2861	10.6506	11.9519	13.2897	12.9497	22.1743	23.2805	27.042	28.5041	16.4853	15.003	14.2035	18.875
ENSDARG00000062834	ecsit	10.2326	7.18687	7.53207	8.20055	6.79187	6.54774	6.20177	7.47986	6.78907	7.18213	6.67283	7.60232	6.99959	6.95561	7.67538	6.678
ENSDARG00000093835	si:ch211-165f21.4	0.0998229	0	0.0934926	0.404145	0.219356	0.19623	0.0616762	0.101977	0.146177	0.194922	0.156874	0.176851	0.10395	0.0353798	0.203448	0.121393
ENSDARG00000012818	csnk2a2a	19.5734	16.9426	15.2858	15.9947	17.9953	17.9371	17.7935	17.7315	16.1859	18.0905	16.5109	17.3896	17.6848	17.2311	18.6262	16.529
ENSDARG00000058038	eml3	2.42096	2.07109	2.01446	1.68085	2.33023	2.09439	1.22384	1.441	1.41734	1.1051	1.51712	1.18748	0.906326	0.95733	0.917506	0.905125
ENSDARG00000036344	calb2b	45.4398	26.8241	34.6186	31.3897	14.7522	25.307	22.984	20.3862	39.4385	36.661	26.1477	35.914	23.4124	20.9944	41.6371	25.7404
ENSDARG00000092829	CR589943.1	0.497877	1.33206	2.07717	0.503929	1.14379	1.3791	1.21648	1.38715	0.944482	0.719678	0.817991	0.882064	0.942654	0.818136	1.01472	1.75033
ENSDARG00000068258	lrch4	3.431	3.88866	4.18946	3.66744	3.24127	3.78202	3.32839	3.35763	3.83861	3.99833	3.72898	3.43692	3.50606	4.09133	3.10423	2.98306
ENSDARG00000105187	gcshb	0.892903	1.04556	0.578963	0.973277	0.75466	0.742608	1.08215	0.842003	0.829782	0.459839	0.59367	0.608427	0.50067	0.65728	0.489951	0.25058
ENSDARG00000074183	si:dkey-172j4.3	19.351	23.6553	25.0809	24.7393	25.4143	27.7272	24.9731	26.3581	27.3811	27.3296	26.6444	29.2136	29.5374	27.0917	26.3293	28.0824
ENSDARG00000103799	kars1	29.9982	26.6881	23.9619	26.8316	24.611	24.4323	25.4503	25.8664	20.5224	20.5038	19.2102	20.6381	20.7521	21.0488	22.3144	21.7339
ENSDARG00000068981	glceb	7.01063	8.43862	9.11727	8.79362	8.77391	9.13122	10.1911	8.91942	10.518	9.57428	11.1413	10.363	8.47986	9.46643	9.30639	8.97532
ENSDARG00000062220	plekha7b	7.87016	9.82618	12.975	10.7551	8.61989	7.75993	10.0205	10.5129	9.20256	10.1703	11.7829	10.9962	9.33307	10.9552	8.56401	8.99411
ENSDARG00000059534	JPH3	26.7824	27.4714	27.6969	29.2642	29.6123	28.2686	32.0767	32.4903	29.9343	30.3229	30.1054	30.5093	30.2841	29.6277	29.0672	31.3606
ENSDARG00000019595	senp8	4.17229	6.12329	6.07198	5.97718	6.84106	6.05674	5.47303	6.75414	5.21679	6.76842	6.15336	5.79975	6.08269	5.93783	5.42917	5.94812
ENSDARG00000077901	herc1	10.2066	14.6743	16.1882	15.6881	18.2085	18.5448	18.541	17.8056	16.92	17.1067	17.3944	19.3357	18.4427	21.4111	20.425	20.9816
ENSDARG00000103315	CU464124.1	2.40501	3.4488	3.79497	4.23347	4.45196	5.26732	4.77282	5.10075	3.73236	5.18481	4.99145	4.74713	4.11054	3.69682	4.44877	5.58871
ENSDARG00000074498	chd9	13.2327	17.0133	20.0375	16.8898	18.9572	20.3714	19.6067	19.3692	17.4358	17.969	18.3343	18.0689	17.8117	20.1408	18.6099	20.4161
ENSDARG00000077769	cited1	8.7454	7.89356	6.37902	5.79236	8.76749	8.31851	6.16287	7.2461	6.8606	6.71163	7.31515	6.39029	8.85513	6.98481	6.69424	6.58692
ENSDARG00000076934	wdr60	3.22299	3.48412	3.5928	3.29763	4.33026	4.44188	4.23702	3.50727	3.36659	2.99038	3.57854	3.1343	3.50215	3.29656	3.24868	4.08984
ENSDARG00000095133	si:ch211-165f21.2	0.286442	0.484486	0.558912	0.434886	0.393403	0.539622	0.398206	0.0975411	0.235944	0.279666	0.262588	0.338317	0.173999	0.228426	0.316223	0.261253
ENSDARG00000057527	mef2ab	0.210875	0.677678	0.691259	0.640315	0.926778	1.65814	1.17262	0.430851	1.15799	1.20591	1.40843	0.840593	1.17116	0.934245	1.21772	1.38479
ENSDARG00000089821	si:dkey-9k7.3	2.31964	1.73373	2.01107	1.30083	2.68642	2.57266	1.29279	1.42502	0.430338	0.236095	0.394095	0.22214	0.587563	0.449956	0.335407	0.365952
ENSDARG00000024299	c1qtnf4	138.144	152.903	146.953	132.872	164.828	163.189	182.213	171.236	153.645	151.436	144.461	150.371	155.974	150.21	164.956	164.197
ENSDARG00000036345	cmtr2	4.1231	4.44578	3.59614	4.30363	4.6151	5.04037	3.9884	3.97514	3.90565	3.66613	3.66499	3.99475	3.81052	4.5484	4.09659	4.73826
ENSDARG00000035899	lingo1b	26.004	27.2602	26.7016	29.9299	25.7191	28.4434	28.0122	30.6467	32.1046	31.8871	29.9399	29.1936	30.3228	29.4016	30.9158	29.6795
ENSDARG00000027903	adamtsl3	0.818323	4.28698	5.49965	4.34282	2.96465	3.01078	3.40259	2.83556	3.21847	2.96141	4.33596	3.90853	3.71953	4.31525	3.75259	5.41415
ENSDARG00000079313	pelp1	23.8809	26.2124	22.1081	25.6546	24.0599	23.9977	23.4108	24.2552	23.141	24.1696	24.1841	26.7445	23.5035	23.1003	23.6329	23.0106
ENSDARG00000017010	scamp2l	0.328966	0.394545	0.420142	0.121078	0.525737	0.352732	0.498895	0.305513	0.459829	0.300327	0.23499	0.344389	0.40485	0.19079	0.426658	0.414597
ENSDARG00000094374	si:ch211-165f21.2	0.629626	0.821528	0.842426	0.667626	0.560018	0.943016	0.222296	0.183775	0.428072	0.225819	0.353383	0.531179	0.249773	0.191276	0.427745	0.196888
ENSDARG00000052578	c6ast4	0.150979	0	0.047135	0.509382	0.0552951	0.197862	0.559702	0	0.110544	0.126349	0.316357	0.178322	0.471663	0.267555	0.30771	0.146883
ENSDARG00000078964	esyt2b	4.49339	4.62967	3.61412	5.53747	6.72716	6.52364	7.07314	7.72651	5.51889	4.85115	5.44435	5.95535	7.66167	7.64072	7.02576	7.34558
ENSDARG00000003021	hdac8	6.19628	6.37803	5.36118	5.70416	6.64593	5.56825	5.852	5.99841	5.6386	5.72868	4.96154	5.8286	6.36025	6.306	7.45688	6.73861
ENSDARG00000042728	plaa	15.3016	12.4119	14.5835	13.3607	10.774	11.2534	11.6096	12.3568	13.2549	13.3915	11.6212	13.8886	13.3252	13.2335	12.436	10.3982
ENSDARG00000005549	znf710b	23.7456	23.8998	20.3713	23.2661	22.4922	23.5952	23.5144	23.5713	23.507	22.9389	21.8108	23.9351	19.1044	19.5068	21.6566	22.0729
ENSDARG00000079900	shroom4	3.52116	4.04765	4.77377	3.87196	2.41203	2.36069	2.66911	2.67565	3.25848	3.57428	3.23647	2.87846	2.32	2.40354	1.63907	2.07758
ENSDARG00000024503	c6ast3	0.383739	0.0778864	0.143762	0.310723	0.084325	0.15087	0.711287	0.39202	0.16858	0.128455	0.241222	0.203955	0.799206	0.489626	0.156419	0
ENSDARG00000015536	sox6	3.86328	4.81095	5.26171	4.85049	5.22486	5.65955	5.22032	5.87477	5.35225	5.31847	6.18131	4.85245	5.80416	6.31839	5.55969	5.8152
ENSDARG00000052091	rbpjb	0.92789	3.31821	3.57965	2.68334	2.18464	2.84462	2.47749	2.75346	2.30506	2.34804	3.29832	2.36799	2.92175	2.46651	2.45396	2.56306
ENSDARG00000030176	zgc:92429	3.64988	2.71806	2.60685	3.08296	4.52953	3.27773	4.06405	3.54086	3.05689	2.87866	3.44565	3.51227	4.15623	4.18795	3.96022	3.54446
ENSDARG00000076104	sema4bb	1.82236	2.64519	2.1309	2.66056	2.29351	2.34482	2.0779	1.6473	3.66325	3.7341	3.44533	3.82537	3.04781	2.98284	2.74621	3.5297
ENSDARG00000105779	BX322787.1	6.31801	3.63909	3.11861	2.93816	5.81608	3.2728	3.79812	3.48883	2.90684	2.85801	3.48854	2.04202	4.26759	2.81421	1.8271	2.24267
ENSDARG00000062959	zgc:158785	0.153422	0.121098	0.0638633	0.172541	0.187298	0.217818	0.142189	0.139317	0.280832	0.185457	0.214316	0.166106	0.195267	0.145004	0.22583	0.186573
ENSDARG00000060023	ncapg2	0.95848	0.511947	0.472473	0.425496	0.277134	0.74375	0.576619	0.635597	0.701782	0.168867	0.317111	0.491552	0.192617	0.393349	0.308443	0.441698
ENSDARG00000013031	mta2	26.7687	26.2357	29.3372	26.7341	24.6023	24.2806	25.6708	25.0127	23.5105	25.4467	25.677	23.8578	26.4509	27.6045	23.7659	26.1388
ENSDARG00000105652	BX957297.3	1.43367	0.5456	0.839219	0.362773	1.18141	1.40914	0	0.549226	0.19682	0.449919	0	0	0	0.190548	0.182621	0
ENSDARG00000105608	BX957297.2	1.61603	0.504616	0.34928	0.880747	2.59507	3.05458	0.115209	0.126992	2.04789	0.624183	1.36749	0.220234	0.129449	0.396528	1.26678	0.725622
ENSDARG00000070006	rcn1	8.0397	6.04241	4.94639	6.29884	8.27904	9.32388	7.88753	8.72865	7.53672	7.57267	6.79307	6.94297	8.16188	6.90313	8.5699	8.73788
ENSDARG00000069006	tle3b	25.3483	23.6344	24.2919	20.7133	21.7351	24.3826	24.005	22.7816	21.2479	21.6267	19.89	23.3506	23.0017	22.3726	21.9456	23.5786
ENSDARG00000099134	zgc:195356	0.667513	0.225805	0.694647	0.450418	0.488943	0.0728993	0.0687379	0.151537	0.570198	0.124137	0.116557	0.2628	0.54064	0.157723	0	0.270584
ENSDARG00000105159	hdac8	3.60485	3.70251	3.82478	3.22563	1.90384	1.87429	1.66239	1.74347	2.65853	2.46297	2.64782	2.56849	1.55958	2.24052	1.59718	1.68363
ENSDARG00000013360	sh3gl3a	5.08729	6.73532	6.69063	5.38587	6.51043	7.19385	4.9045	5.82429	5.10558	5.92117	6.37133	4.93809	6.56618	5.29521	6.34615	6.2079
ENSDARG00000028815	zgc:162945	10.3201	11.6664	9.11511	11.4373	9.11428	13.4178	11.8043	10.9432	9.39746	10.7684	10.2648	12.1505	11.563	11.1815	11.382	10.4373
ENSDARG00000073957	tox3	9.14688	10.2553	9.51024	12.218	9.10384	10.6352	9.74199	11.3525	11.2234	13.1748	11.7064	12.0171	9.9818	11.3495	9.80122	11.1194
ENSDARG00000054856	CSKMT	1.10273	1.49212	1.40836	1.01467	1.54203	1.67506	1.02199	1.43376	1.0276	0.950799	0.945254	1.42083	0.869936	0.888263	0.851312	0.999662
ENSDARG00000011462	otub1b	90.1602	77.5243	71.2372	84.2879	78.4867	69.4001	84.4779	83.4971	81.2973	85.4998	80.7116	84.0619	84.9403	80.1123	81.9432	79.3684
ENSDARG00000077986	TMEM151A	6.16467	7.56075	9.30135	8.14192	7.63235	7.08632	8.06136	8.07948	6.85306	7.11564	8.05162	6.3199	8.72898	8.55316	8.29695	8.32688
ENSDARG00000010423	npsn	3.97062	3.24114	2.99123	3.36363	17.7825	10.0113	3.67991	4.01221	2.03821	2.88946	1.42433	3.55551	2.38199	3.30408	3.29857	2.89716
ENSDARG00000069326	mus81	1.08628	0.856113	0.811748	0.959122	1.13004	1.43116	1.10314	1.21597	0.27922	0.609268	0.744591	0.552783	1.03491	1.00757	0.412169	0.623963
ENSDARG00000052331	abcf2b	6.21667	7.19509	7.39975	7.7022	5.68821	6.31467	6.80205	7.92258	8.10635	7.56887	7.41709	7.23813	6.99329	8.0249	8.60214	9.10232
ENSDARG00000010878	cdkn1ca	3.62833	2.76977	2.94715	3.18495	3.31625	3.66094	2.11284	2.95218	2.2922	2.60649	2.34641	2.0479	3.1096	3.0044	2.87942	2.81141
ENSDARG00000013842	tbc1d19	10.914	13.2708	13.8992	11.8886	12.3571	12.1009	11.5334	12.4072	11.6576	14.0344	13.8049	12.4975	13.9639	12.9844	14.7839	12.722
ENSDARG00000074340	serf2	101.036	85.7703	79.0071	85.7056	97.1933	95.5888	88.7494	98.2079	82.7558	74.2073	79.8928	75.622	98.6649	97.6271	90.9593	84.608
ENSDARG00000069463	alox12	3.63352	3.60769	4.23088	2.9819	3.64697	3.78371	2.93062	3.06986	2.82577	2.28468	3.44153	2.71411	3.02698	3.11163	2.76203	2.80883
ENSDARG00000059792	trpm5	0.392686	0.29122	0.212183	0.428033	0.365078	0.549263	0.209963	0.231438	0.0331752	0.113755	0.0474705	0.0936522	0.0471831	0.0963542	0.030782	0.0551007
ENSDARG00000015551	fth1a	912.999	724.677	645.95	732.236	825.359	669.958	742.373	740.371	737.901	720.415	685.299	746.096	800.329	789.396	823.709	820.398
ENSDARG00000099380	rpl13	284.306	209.297	193.59	233.223	288.6	280.242	232	262.339	187.596	186.707	180.029	192.149	243.666	225.341	231.172	200.788
ENSDARG00000069461	rnaseka	11.0855	4.29933	5.4227	4.78824	7.21485	8.32801	4.2535	4.83282	3.56716	3.84081	3.38435	2.25167	4.85278	4.65471	3.88545	3.34874
ENSDARG00000008811	cmtm3	6.41891	2.89984	3.10289	2.05387	3.27606	4.96587	2.18768	3.80753	2.00121	0.901069	1.23653	1.10052	2.63058	2.50987	2.02565	1.14823
ENSDARG00000045999	saa	2.53748	0.67177	0.723302	0.223332	2.06069	1.08438	0.511238	0.338117	0	0	0.260068	0.6841	0.114886	0.234612	0.224853	0.0804987
ENSDARG00000099557	CT027744.1	1.91696	1.13482	2.46867	1.77857	0.96535	1.80566	1.11038	1.55034	1.57901	1.13633	1.6318	2.54714	1.33081	1.01913	1.05813	2.21462
ENSDARG00000017014	ywhae2	22.7906	26.9835	28.8621	24.4319	28.9561	29.6268	29.6957	30.6364	27.3741	26.8914	26.9984	22.8658	32.303	33.2983	34.8162	34.4281
ENSDARG00000011201	rplp2l	605.971	389.068	340.081	452.148	645.058	670.639	426.322	563.626	360.401	353.834	307.948	386.053	480.328	470.972	472.894	412.051
ENSDARG00000061096	dapk2a	1.83211	2.10181	1.0594	2.08013	2.38058	2.23922	2.08186	2.06695	1.11981	1.05326	1.37701	1.28423	2.00739	1.86335	1.15267	0.825329
ENSDARG00000079684	taf6l	5.96187	5.84169	5.9864	8.03949	6.09872	7.03553	6.77248	7.57974	6.91724	7.82019	6.99021	8.44326	6.88951	6.16028	7.58	7.17286
ENSDARG00000059961	chpf2	16.069	14.7272	13.9416	15.5499	11.6791	12.2843	11.583	11.4528	13.9771	15.9668	13.3279	15.3561	11.5014	11.81	12.3553	13.8909
ENSDARG00000074968	polr2m	3.41864	2.90892	2.21666	2.92786	2.86046	2.8949	2.90025	3.25062	2.02171	2.28875	2.62425	2.37606	2.93013	2.65632	2.41183	2.41766
ENSDARG00000028058	traf6	2.17343	2.37981	2.29006	1.98276	2.19949	2.26274	2.18658	1.59221	1.66464	1.47185	1.60668	1.54529	1.65279	1.82445	1.44255	1.82581
ENSDARG00000105575	si:dkey-6n21.12	1.72636	1.88337	1.2935	1.52892	1.6597	2.71492	1.55996	1.85179	1.27981	1.37249	1.01738	1.10871	1.61795	1.74382	1.93516	0.724291
ENSDARG00000029170	si:ch211-200p22.4	10.3276	13.4115	15.5863	12.8736	13.337	14.1096	13.4273	12.9005	13.846	13.1719	13.8016	12.6728	13.5215	14.3119	13.6239	14.3568
ENSDARG00000058336	slc25a22b	0.623012	0.168601	0.855806	0.168156	0.136904	0.163294	0.461918	0.127291	0.273695	0.208551	0.0652719	0.18396	0.0865023	0.0883247	0.0846504	0.454581
ENSDARG00000102584	cpne7	1.42863	6.11873	6.98497	5.85749	7.92817	9.42471	7.06897	9.49881	7.52599	7.65973	8.08624	7.37858	9.10262	11.1481	9.99345	11.0777
ENSDARG00000074319	sall1a	4.47864	4.51373	4.87926	4.68939	2.81674	3.3091	3.54005	3.26054	4.2177	5.06628	4.02072	4.27737	3.39867	3.3389	2.90623	3.21525
ENSDARG00000056587	cyp2r1	0.200165	0.304701	0.210905	0.481169	0.109963	0.221333	0.162321	0.230044	0.247315	0.104694	0.196602	0.110819	0.260549	0.0798114	0.101988	0.0912813
ENSDARG00000005448	mtfmt	4.65032	4.54612	4.59517	4.18866	4.68755	4.44496	4.74478	4.00973	3.74849	4.32013	4.12337	3.9682	4.88699	4.49095	3.21723	4.42037
ENSDARG00000056590	calca	12.5769	8.78026	8.18231	11.1065	6.63108	6.76164	7.90112	6.85531	10.0584	9.53624	9.05341	9.1595	7.20767	6.01326	10.8811	8.46848
ENSDARG00000031796	ache	35.2672	43.1726	47.1119	44.1019	33.8953	37.7033	42.7158	39.9394	45.0726	45.5216	49.1751	44.8716	35.7898	39.9257	41.8212	39.0557
ENSDARG00000076143	ppip5k1a	7.69217	10.1286	10.5785	9.75767	9.55223	9.74655	9.55642	9.4448	10.0832	10.1597	10.572	10.4366	9.35955	8.93133	9.11234	10.2126
ENSDARG00000015161	zgc:92664	12.0222	10.4706	7.81465	9.71651	9.80828	11.9488	10.2274	10.0819	10.3954	9.72309	12.0197	10.4509	11.6784	11.0658	11.3369	10.5722
ENSDARG00000060238	uacab	11.2418	11.8945	11.2283	10.3351	13.8231	13.1317	11.3741	11.0449	7.9517	9.86974	8.72493	9.6922	8.52842	11.3663	11.2326	11.6435
ENSDARG00000088167	si:ch211-112g6.4	0.906892	1.31478	1.33474	1.73748	2.45548	1.24156	1.56092	1.48896	0.53358	0.406578	1.1707	0.258219	1.21421	1.963	0.825147	0.472653
ENSDARG00000105554	CR450827.2	0.313813	1.16772	0.97971	1.16464	1.49411	1.23378	0.775567	1.06862	0.344653	0.437699	0.164389	0.185322	0.98036	0.111224	0.31979	0.457948
ENSDARG00000100041	CU571069.1	18.1804	11.3956	13.8557	8.65946	15.2752	15.3917	15.7166	16.0235	11.9411	12.7427	12.9449	9.24774	15.5115	11.8313	13.9079	11.9834
ENSDARG00000035891	acana	0.476086	0.230071	0.329113	0.539238	0.311362	0.300819	0.367691	0.243179	0.771859	0.635573	0.400811	0.552263	0.424943	0.59058	0.646871	0.562418
ENSDARG00000011615	mybpc3	0.180429	0.20752	0.191519	0.182623	0.343621	0.106406	0.211811	0.233475	0.0660536	0.0503316	0.132323	0.106553	0.350725	1.57314	0.220639	0.201864
ENSDARG00000068628	rab8b	17.4622	14.9792	15.4346	12.7021	13.9112	14.2883	14.1763	14.44	10.7908	12.072	12.4052	10.8002	12.9754	12.109	12.2197	11.6659
ENSDARG00000060058	cylda	26.4837	27.4172	27.8549	28.5619	26.9578	27.766	27.5775	28.8589	26.2613	28.2518	27.1246	28.0845	28.2284	25.554	27.9963	26.6758
ENSDARG00000052020	cmtm4	3.55233	7.56611	7.47561	5.85935	4.81857	5.08647	8.04771	5.9587	5.87623	7.30359	8.99415	8.15822	5.02358	5.78225	5.27356	7.16788
ENSDARG00000069216	c6ast1	0.437744	0.266542	0.204992	0.177226	0.336673	0.215127	0.0405694	0.357751	0.624991	0	0.481547	0.271435	0.364672	0.0930886	0.22304	0.25552
ENSDARG00000101219	BX511128.1	0.169731	0.172249	0	0	0.186488	0.333654	0.157304	0.346787	0.932055	0.142042	0.266736	0	0.70699	0.180471	0.518891	0
ENSDARG00000053493	aldh1a2	13.4068	12.9533	12.3972	12.8234	11.801	14.4599	10.883	14.295	12.5853	13.2136	11.3666	11.8258	6.2815	9.57048	9.55774	8.31978
ENSDARG00000035924	dync1li2	15.7291	15.0047	17.1477	14.3124	17.1956	19.6652	17.5659	17.9325	13.198	12.7551	14.2503	11.6064	18.3285	16.9586	17.8079	14.8968
ENSDARG00000099896	CR388184.1	0.31592	0.240455	0.295886	0.3997	0.260332	0.543401	0.146395	0.564789	0.520449	0.528764	0.744713	0.559699	0.65796	1.59557	1.36823	0.979671
ENSDARG00000099774	cyb5b	8.12896	13.7492	17.0659	12.7193	11.0889	13.3937	13.539	11.7946	8.0221	9.92491	9.87428	7.89656	12.5953	11.9003	10.4048	11.9199
ENSDARG00000099616	FP236734.1	5.64112	8.06244	9.2019	8.80244	9.34874	9.10241	10.6305	9.60474	8.31229	9.36303	8.45884	6.95422	8.46882	8.19738	8.86237	8.57509
ENSDARG00000102850	CU469577.1	8.22528	4.78329	3.28921	2.4321	7.61574	5.26859	3.76871	8.68601	2.23303	2.78432	2.03334	1.14614	5.87061	3.63588	3.29627	2.8322
ENSDARG00000015349	mfge8a	86.9987	76.8864	73.5379	66.2768	42.2804	38.9488	46.8104	46.0818	69.2202	70.5923	68.3174	60.3479	39.6745	44.947	43.244	40.5149
ENSDARG00000056233	zgc:110591	8.6255	5.65135	6.5195	5.72833	5.61974	8.65642	5.32932	6.27635	4.48729	5.16684	5.30317	4.93293	4.3177	6.33946	4.37947	4.65947
ENSDARG00000098486	tollip	61.1041	51.9111	48.3279	55.2491	50.0245	45.7287	52.0187	47.1728	53.8293	50.6361	46.4493	54.2156	48.0853	46.982	43.8613	48.1426
ENSDARG00000035970	ptprn2	87.7591	97.4527	89.0002	89.6734	90.6074	102.542	97.5756	91.2109	124.581	111.484	109.823	110.986	110.586	103.806	98.299	102.493
ENSDARG00000069028	rxfp3.3a1	3.24528	2.2113	3.25659	2.81548	2.19035	3.2809	3.05064	3.36267	2.03669	2.36668	2.44073	3.08009	3.42772	3.10557	2.88189	2.53706
ENSDARG00000105522	si:ch211-196f2.3	0.918811	0.880639	0.884448	0.852481	1.06561	0.727491	0.993463	0.769161	0.840921	0.640767	0.832267	0.633037	1.0631	0.936245	0.806267	0.912503
ENSDARG00000036094	pias1a	3.88215	3.54577	3.97752	3.46496	4.71782	5.58485	4.99347	4.54278	4.3541	4.19395	4.52021	4.03289	5.56169	4.76574	3.96808	4.18024
ENSDARG00000057353	ehbp1l1a	0.436701	0.340591	0.348414	0.376526	0.524243	0.476922	0.333525	0.355247	0.34639	0.389146	0.343143	0.329531	0.357908	0.42564	0.403813	0.365844
ENSDARG00000088810	prox3	12.4719	15.635	15.0794	15.0318	16.775	17.696	14.7746	18.8178	14.3944	14.8843	12.9316	12.98	17.881	18.5107	15.0533	17.5492
ENSDARG00000062190	pde3b	8.39096	9.4831	10.0692	8.04659	7.24193	5.06091	5.75514	6.14896	7.84109	8.72775	7.51112	8.07696	5.5108	5.06928	7.53051	6.94865
ENSDARG00000020397	snx15	10.2913	8.68467	8.76241	8.94025	9.2212	9.81771	9.41028	9.64191	8.18988	9.00387	9.12433	7.53188	9.14073	8.77739	7.59907	6.96693
ENSDARG00000105566	BX005056.2	0.464909	0.82566	0.870853	0.70584	0.766213	0.114239	0.43087	0.23747	0.510597	1.11856	0.730616	0.514785	0.242064	0.370746	0.414543	0.551234
ENSDARG00000010756	nod2	1.62717	1.02047	1.21576	0.85123	1.74764	1.56339	0.898042	0.933864	0.843338	0.74971	0.703929	0.76118	0.761543	0.758147	0.614822	0.840421
ENSDARG00000011259	trpm1a	0.136749	0.254426	0.394904	0.24222	0.237896	0.358425	0.306281	0.20955	0.162703	0.133514	0.116407	0.181703	0.296671	0.205986	0.150966	0.083149
ENSDARG00000059770	cpt1aa	21.0338	21.5972	19.807	20.3253	18.1074	20.9361	20.5003	22.1105	23.7286	23.5815	20.6894	22.0077	22.2803	21.5747	23.0265	22.5205
ENSDARG00000105524	AL954129.1	1.95973	1.34537	1.56554	2.21691	3.03983	2.776	2.13677	2.64973	2.15232	2.60476	2.17395	2.39974	1.62059	2.14503	2.17327	1.80843
ENSDARG00000087352	dnah2	0.236332	0.454162	0.480366	0.376621	0.475131	0.375617	0.354175	0.364716	0.601952	0.336644	0.43857	0.445423	0.38748	0.347524	0.374061	0.403583
ENSDARG00000036499	zgc:162171	0.679468	0.344774	0.371221	0.458485	0.622125	1.00177	0.31486	0.578441	0.435308	0.710778	0.311442	0.702204	0.294816	0.361232	0.173102	0.37183
ENSDARG00000105557	BX511061.1	0.898278	1.29001	0.650828	0.446021	1.02421	0.699665	0.34557	0.519431	0.0186142	0.0283674	0.0532704	0.030027	0.0705972	0.0540633	0.0690858	0.0618329
ENSDARG00000036501	rab39bb	36.5804	33.1193	30.8917	33.7366	33.0842	36.0402	34.7894	36.0954	30.9041	34.8855	31.57	34.0484	38.4854	34.6694	36.952	35.9618
ENSDARG00000105626	adad2	0.19668	0.199597	0.122805	0.132714	0.108049	0.0644383	0.0911399	0.267898	0.108004	0.0274324	0.103029	0.116149	0.273081	0.139417	0.0334043	0.0956716
ENSDARG00000100013	dhx38	4.59189	6.67935	6.34353	6.73144	6.71858	7.22134	7.03609	7.1772	4.39595	5.66172	5.32802	4.92181	5.27584	6.29024	5.41245	5.82983
ENSDARG00000030241	vbp1	18.4417	15.1859	14.7919	11.9487	14.8287	15.9623	13.2474	13.6897	12.65	11.428	11.7079	10.4574	13.0907	12.1791	12.7779	11.1745
ENSDARG00000036473	snapc2	3.0046	3.67464	3.21092	4.17179	2.32779	3.6347	4.31972	3.38424	3.46909	2.99799	3.2084	3.10514	3.28926	3.80909	2.86555	2.86686
ENSDARG00000086222	nat16	76.7033	84.5898	106.315	76.8823	82.8718	71.4845	92.6291	85.6397	73.845	72.3823	80.5208	66.4216	87.0916	86.0219	90.3293	84.5314
ENSDARG00000069030	skor1a	2.25946	2.20052	3.12306	2.15782	1.76179	1.95216	2.44866	2.15929	2.16131	2.48557	1.83267	2.27588	1.5749	2.67367	2.52531	1.90122
ENSDARG00000040224	krcp	1.06739	1.00199	0.799763	0.67523	0.879581	1.18027	0.865588	0.381649	0.439609	0.334974	0.440326	0.567314	0.527972	0.340481	0.407896	0.506235
ENSDARG00000056557	copb1	40.7744	36.2002	37.0592	35.6624	32.2606	31.9344	31.229	31.7986	32.1705	34.1665	33.3573	34.2302	29.9204	29.8817	29.262	29.4577
ENSDARG00000020053	nkd1	5.21286	5.836	6.38055	7.28621	5.21234	7.02134	6.55663	6.94549	6.20981	6.56677	5.77567	5.8515	5.47144	5.86531	6.63315	6.82226
ENSDARG00000105547	CR388231.5	0.0742852	0.113081	0.0347872	0.413535	0.122429	0.365072	0.172116	0.18972	0.203964	0.310833	0.379408	0.197411	0.309424	0.197464	0.2271	0.24391
ENSDARG00000105615	si:ch211-196f2.6	1.42849	1.08726	0.525603	0.361463	1.17714	1.25361	0.756514	0.5733	0.336186	0.213473	0.120263	0.316347	0.265632	0.271228	0.103978	0.186124
ENSDARG00000018643	igf2a	5.77702	5.10845	3.70204	4.51366	6.38449	5.51216	4.5713	5.31496	6.38185	4.55186	5.57466	3.77074	5.03079	6.07074	4.71653	4.0673
ENSDARG00000053685	gtf2a2	22.576	16.6882	12.878	15.3276	18.6802	20.2721	18.4261	21.4497	21.0193	17.9601	17.0824	15.2251	22.7353	18.1763	26.8876	21.6923
ENSDARG00000076402	nat16l	0.565893	0.730912	0.530007	0.911228	0.819596	0.834318	0.715174	1.20876	0.536755	0.710364	0.869103	0.956993	0.723216	0.902553	0.943644	0.844576
ENSDARG00000011088	si:ch211-288d18.1	8.69366	10.7447	11.2054	9.94241	10.2499	11.1003	9.74708	10.9724	9.63846	9.84494	11.1295	9.41008	9.33482	9.39388	10.154	9.24461
ENSDARG00000036252	rras2	8.65065	11.0182	11.1267	9.14035	10.0666	10.1974	9.52054	10.5839	9.38844	9.45283	9.13969	9.11271	9.70824	9.32235	8.83031	9.23336
ENSDARG00000036505	syt4	143.886	130.563	124.474	117.964	99.3492	100.268	101.012	100.897	123.502	117.798	117.662	119.099	107.526	108.081	111.717	110.234
ENSDARG00000104914	muc5f	1.33832	0.843006	0.950895	1.26117	1.26763	0.680393	1.1548	0.990042	0.0506843	0.154482	0.253835	0.0408799	0.192227	0.245346	0.188112	0.134691
ENSDARG00000032458	mark2b	18.3725	19.1412	19.1354	17.528	19.3241	20.385	18.8756	19.597	20.6443	18.7561	20.4617	17.8362	20.9273	20.2328	18.9322	20.1458
ENSDARG00000011851	map2k5	5.13285	4.24025	7.255	3.65885	4.74553	6.76774	4.23494	6.10689	4.05609	3.41807	3.59053	3.95073	4.64432	4.05996	3.9708	4.23617
[truncated: 19,824 more rows]
