# Supplementary material for: Dysfunction of Prkcaa Links Social Behavior Defects with Disturbed Circadian Rhythm in Zebrafish
Source: Int J Mol Sci. 2023 Feb 14;24(4):3849. doi: 10.3390/ijms24043849 (PMC9961154; doi:10.3390/ijms24043849)
Supplement: Supplementary file 1 [file ijms-24-03849-s001.zip › Table S6 Lists of differentially expressed genes between different sample groups.xlsx]

## Sheet: 3145A_M vs. WT_M
3145A_M vs. WT_M
Up-regulated genes
GeneID	Gene name	log2FoldChange	padj
ENSDARG00000023988	dctn4	0.907436	2.13459e-88
ENSDARG00000097521	si:dkey-111k8.5	1.99935	3.51443e-74
ENSDARG00000103960	CU019624.1	4.99619	5.13613e-57
ENSDARG00000039069	slx4ip	4.69621	2.41971e-49
ENSDARG00000092351	BX649478.1	5.04337	1.00446e-43
ENSDARG00000097615	si:ch211-108d22.2	4.55485	4.6593e-43
ENSDARG00000041586	dhx40	1.9774	1.21176e-38
ENSDARG00000097842	znf1134	1.75291	3.28803e-37
ENSDARG00000089071	ushbp1	1.50175	4.27031e-31
ENSDARG00000102856	si:ch73-59f11.3	4.29572	2.63288e-28
ENSDARG00000010420	ndrg1b	2.4264	5.69819e-22
ENSDARG00000113971	LO018181.1	5.09928	1.42754e-19
ENSDARG00000043247	gtf3c3	1.29245	1.87038e-19
ENSDARG00000062008	hs2st1b	1.02013	6.03705e-19
ENSDARG00000074768	zgc:113295	1.5646	2.21272e-16
ENSDARG00000079323	rgmb	0.753167	4.13472e-16
ENSDARG00000101696	zgc:158316	0.901276	6.49547e-16
ENSDARG00000031562	tada2a	0.895512	1.78812e-15
ENSDARG00000024325	cert1a	1.26868	2.31415e-15
ENSDARG00000097976	CR812464.1	9.03701	2.31415e-15
ENSDARG00000016412	agt	2.18689	6.11798e-15
ENSDARG00000090195	mtx3	1.08566	7.07779e-15
ENSDARG00000077853	ttll2	3.5782	1.51552e-14
ENSDARG00000090145	tmem240b	0.78697	3.30561e-14
ENSDARG00000079274	prss59.1	2.88085	2.66934e-13
ENSDARG00000087262	zgc:63568	1.47388	2.99192e-13
ENSDARG00000093821	si:ch211-110p13.9	1.78114	4.16546e-13
ENSDARG00000102066	ntn4	1.8763	4.27734e-13
ENSDARG00000075766	sccpdha.1	2.48756	7.58428e-13
ENSDARG00000055120	ctsba	4.90539	1.00726e-12
ENSDARG00000025089	loxl4	2.08382	1.63752e-12
ENSDARG00000105691	slco1f3	4.69592	2.69437e-12
ENSDARG00000040190	qdpra	0.869402	3.42678e-12
ENSDARG00000103610	actr8	1.4648	4.7238e-12
ENSDARG00000004635	epha7	0.686253	5.61852e-12
ENSDARG00000070461	CDIN1	1.30572	8.15183e-12
ENSDARG00000037995	gdf3	0.915093	1.49653e-11
ENSDARG00000070100	si:ch211-168d1.3	0.787055	1.95597e-11
ENSDARG00000098834	sox4b	1.00245	2.40422e-11
ENSDARG00000086184	FBXO48	0.711782	3.04749e-11
ENSDARG00000100236	cspp1a	1.1284	6.98693e-11
ENSDARG00000067673	snapc4	0.835524	8.2986e-11
ENSDARG00000001912	drd4-rs	0.749134	8.43086e-11
ENSDARG00000070957	im:7160594	1.43851	1.63814e-10
ENSDARG00000059437	fktn	0.693811	1.78956e-10
ENSDARG00000074626	pidd1	1.79416	1.78956e-10
ENSDARG00000102888	gpr39	3.45467	1.84707e-10
ENSDARG00000102608	zgc:109986	1.74395	1.87398e-10
ENSDARG00000110173	BX323861.3	3.06044	1.98682e-10
ENSDARG00000059367	mfap2	1.17594	3.92146e-10
ENSDARG00000030938	fermt3b	2.03458	4.72333e-10
ENSDARG00000074791	aldh3a1	1.76238	5.14484e-10
ENSDARG00000091253	smyd1b	1.54222	5.25206e-10
ENSDARG00000101759	homer1b	0.908666	5.3854e-10
ENSDARG00000016080	nob1	0.600744	7.09213e-10
ENSDARG00000004932	anos1b	0.95989	8.84111e-10
ENSDARG00000062612	dhx37	0.733107	9.72648e-10
ENSDARG00000101629	CABZ01079192.1	0.997668	1.21994e-09
ENSDARG00000055100	cxcl12b	1.55581	1.93734e-09
ENSDARG00000094324	efemp2a	2.16218	1.95382e-09
ENSDARG00000019746	rfng	0.833079	2.09454e-09
ENSDARG00000021681	asrgl1	0.614845	2.81057e-09
ENSDARG00000100394	lnpep	0.714682	2.83085e-09
ENSDARG00000045644	ca12	1.35321	3.77793e-09
ENSDARG00000074676	rprd2b	0.701172	5.15901e-09
ENSDARG00000059311	dpysl5b	0.616575	5.88536e-09
ENSDARG00000104792	dntt	4.1466	6.1713e-09
ENSDARG00000078725	nos1apa	0.936957	6.28389e-09
ENSDARG00000005416	map3k5	1.06609	1.26599e-08
ENSDARG00000075012	glra2	0.636924	1.69553e-08
ENSDARG00000041413	adgrg11	2.84782	1.86143e-08
ENSDARG00000099984	CABZ01023255.1	2.31783	1.86143e-08
ENSDARG00000058367	abhd14a	0.923428	2.02264e-08
ENSDARG00000008697	epas1a	0.945241	2.0384e-08
ENSDARG00000063631	VIT	0.848802	4.35927e-08
ENSDARG00000103850	si:cabz01021426.2	1.07806	5.05324e-08
ENSDARG00000069673	chid1	0.748711	5.33053e-08
ENSDARG00000068274	si:ch211-203b8.6	0.690713	6.36874e-08
ENSDARG00000074185	pcsk9	1.33755	7.58886e-08
ENSDARG00000096273	si:dkey-3n22.9	1.4415	9.35527e-08
ENSDARG00000100864	BX004873.1	3.84853	9.73037e-08
ENSDARG00000079029	dhx32b	1.23513	9.73037e-08
ENSDARG00000060951	polg	0.796756	1.06768e-07
ENSDARG00000053158	prss56	1.25602	1.13096e-07
ENSDARG00000004445	grm5a	0.792018	1.1897e-07
ENSDARG00000063670	gtf2a1l	1.08916	1.42655e-07
ENSDARG00000103844	si:ch211-266c8.1	2.17209	1.63824e-07
ENSDARG00000091247	fars2	0.840382	1.79248e-07
ENSDARG00000014517	usp5	0.689316	1.80361e-07
ENSDARG00000058658	si:dkey-178e17.3	1.67667	1.8663e-07
ENSDARG00000074031	fastkd2	0.796696	1.86732e-07
ENSDARG00000022832	bnip4	3.35238	2.46631e-07
ENSDARG00000106267	CR388042.1	1.75501	2.83943e-07
ENSDARG00000077178	zgc:152977	0.676129	2.94001e-07
ENSDARG00000004647	spice1	1.12861	3.15078e-07
ENSDARG00000097839	si:ch211-235i11.6	1.41417	4.21447e-07
ENSDARG00000113243	BX511224.1	7.69391	4.38591e-07
ENSDARG00000002571	tmod2	1.2559	4.91405e-07
ENSDARG00000077306	cutc	0.734848	5.03979e-07
ENSDARG00000005897	dera	0.666675	5.4371e-07
ENSDARG00000051916	cdk7	0.887416	6.06174e-07
ENSDARG00000093420	creb1b	0.821027	6.26208e-07
ENSDARG00000054957	znf1015	0.997321	7.03901e-07
ENSDARG00000087530	wu:fe05a04	0.612315	7.45685e-07
ENSDARG00000069313	oxa1l	0.66976	7.68618e-07
ENSDARG00000017982	cyp39a1	0.821899	8.15724e-07
ENSDARG00000115843	si:rp71-1k13.6	1.12332	8.51633e-07
ENSDARG00000063276	msh3	0.98178	9.02432e-07
ENSDARG00000096240	FP017151.1	2.01331	9.2503e-07
ENSDARG00000095515	entr1	0.971766	9.32437e-07
ENSDARG00000090543	tmem138	1.19392	1.01072e-06
ENSDARG00000021383	naalad2	1.44208	1.07705e-06
ENSDARG00000059722	ubac1	0.722504	1.23696e-06
ENSDARG00000041887	sf3a1	0.811856	1.37724e-06
ENSDARG00000059711	nol6	0.603436	1.38603e-06
ENSDARG00000090753	si:dkey-13p1.3	1.95365	1.48241e-06
ENSDARG00000093480	pamr1	0.861531	1.67005e-06
ENSDARG00000041915	stum	1.36039	1.89316e-06
ENSDARG00000001879	nav2b	0.591078	1.8942e-06
ENSDARG00000006924	fbxo38	0.68566	2.03699e-06
ENSDARG00000077034	nmnat3	0.960571	2.19393e-06
ENSDARG00000104968	si:ch211-227e10.1	2.67719	2.52785e-06
ENSDARG00000105924	CABZ01075572.1	0.963823	2.52785e-06
ENSDARG00000011618	slc26a2	1.61027	2.59687e-06
ENSDARG00000074623	tbc1d31	0.620808	2.59905e-06
ENSDARG00000008880	usp28	3.73423	2.65909e-06
ENSDARG00000094057	cyp2j20	2.22967	2.74075e-06
ENSDARG00000077072	si:ch73-280o22.2	0.70584	2.7445e-06
ENSDARG00000062565	kcnh4a	0.812915	3.00746e-06
ENSDARG00000058011	arxa	0.979555	3.00827e-06
ENSDARG00000105410	BX324230.1	5.02307	3.15809e-06
ENSDARG00000079036	znfl1k	4.86765	3.24213e-06
ENSDARG00000103324	si:ch211-127b6.2	1.64033	3.36837e-06
ENSDARG00000097886	CU104777.1	1.65283	3.39771e-06
ENSDARG00000117613	CABZ01030033.1	2.54882	3.73613e-06
ENSDARG00000095844	FP102167.1	0.665403	4.18404e-06
ENSDARG00000022437	cd81b	0.939828	4.30947e-06
ENSDARG00000092810	stap2a	0.588488	4.41843e-06
ENSDARG00000004517	ppat	1.31131	5.96832e-06
ENSDARG00000078800	slc26a10	1.26613	7.75101e-06
ENSDARG00000103286	kcnk4a	2.52465	8.84075e-06
ENSDARG00000099824	nots	2.20249	8.94702e-06
ENSDARG00000044326	BX950188.1	1.81635	9.30579e-06
ENSDARG00000087277	selenoj	0.920331	9.38724e-06
ENSDARG00000033567	fkbp1ab	0.852653	9.99068e-06
ENSDARG00000058102	sardh	0.857655	1.08842e-05
ENSDARG00000075385	LO017852.1	1.02819	1.23976e-05
ENSDARG00000076179	ngef	0.633615	1.30596e-05
ENSDARG00000099679	tent2	0.687301	1.31057e-05
ENSDARG00000025615	prr15la	1.19604	1.5207e-05
ENSDARG00000091320	nlrc6	1.09516	1.66726e-05
ENSDARG00000057857	arfrp1	0.717569	1.81614e-05
ENSDARG00000076611	fbxo21	0.795216	1.87554e-05
ENSDARG00000092166	si:dkey-147f3.8	0.805469	1.97732e-05
ENSDARG00000099038	kcng1	0.694442	2.42613e-05
ENSDARG00000076104	sema4bb	0.672835	2.60208e-05
ENSDARG00000034048	zgc:92275	0.640276	2.60208e-05
ENSDARG00000079124	MTERF4	0.987944	2.66091e-05
ENSDARG00000099438	CABZ01073736.1	1.28701	2.68619e-05
ENSDARG00000075141	gprc5bb	0.941625	2.77036e-05
ENSDARG00000100818	KYAT3	5.61394	2.84649e-05
ENSDARG00000056462	crp2	2.53022	3.06791e-05
ENSDARG00000053702	il2rgb	1.66038	3.22124e-05
ENSDARG00000089951	si:dkey-210j14.5	0.775498	3.32355e-05
ENSDARG00000104243	eomesb	0.944985	3.36648e-05
ENSDARG00000091909	si:ch73-59c19.1	1.57892	3.76751e-05
ENSDARG00000095708	si:dkey-7i4.9	0.768382	3.83713e-05
ENSDARG00000059841	exosc1	0.663535	4.05342e-05
ENSDARG00000075737	zgc:165518	2.44247	4.0722e-05
ENSDARG00000100938	hint2	0.828621	4.25063e-05
ENSDARG00000020114	slc20a1a	1.56124	4.32897e-05
ENSDARG00000045927	slc25a44a	0.72415	4.32897e-05
ENSDARG00000051914	slc14a2	1.80408	4.51635e-05
ENSDARG00000104235	myo5c	1.07885	4.61438e-05
ENSDARG00000070465	si:dkey-13n23.3	3.16117	4.63252e-05
ENSDARG00000085246	AL732488.1	2.45472	4.64288e-05
ENSDARG00000035942	hrh3	0.892512	4.79133e-05
ENSDARG00000086162	znf385d	0.914875	4.79133e-05
ENSDARG00000028228	zbtb18	0.593826	4.90307e-05
ENSDARG00000029088	guf1	0.840132	4.94373e-05
ENSDARG00000088366	zgc:77938	1.00591	4.97901e-05
ENSDARG00000101281	corin	0.715489	5.13092e-05
ENSDARG00000094752	rpe65b	1.25393	5.1829e-05
ENSDARG00000040141	si:ch73-138e16.5	2.30592	5.19645e-05
ENSDARG00000104613	znf1179	1.05575	5.21439e-05
ENSDARG00000105313	CU914760.1	3.38526	5.3141e-05
ENSDARG00000075285	MRAS	0.807709	5.50774e-05
ENSDARG00000063635	nrxn1b	0.602144	5.55766e-05
ENSDARG00000095142	si:ch211-208h16.4	1.89798	5.57033e-05
ENSDARG00000034714	esyt1a	0.961543	5.84299e-05
ENSDARG00000096926	BX005392.1	0.623778	6.34118e-05
ENSDARG00000016835	tcirg1a	0.714375	6.68437e-05
ENSDARG00000060927	si:ch211-136a13.1	0.787089	6.7244e-05
ENSDARG00000041300	drc3	0.885272	6.81182e-05
ENSDARG00000005626	RHOU	0.931348	7.02162e-05
ENSDARG00000074085	si:ch1073-188e1.1	6.33756	7.22023e-05
ENSDARG00000013168	jag1b	0.652953	7.4942e-05
ENSDARG00000013687	cilp2	2.994	7.84049e-05
ENSDARG00000093014	CR383662.1	2.48692	7.85121e-05
ENSDARG00000089616	coro7	0.944978	7.89515e-05
ENSDARG00000088298	si:ch211-235i11.4	0.796069	8.2047e-05
ENSDARG00000086326	CABZ01071939.1	0.810431	8.61627e-05
ENSDARG00000036625	polr2f	0.772021	8.81402e-05
ENSDARG00000026635	asb1	1.39373	8.91895e-05
ENSDARG00000058962	txnl4b	0.624963	8.94076e-05
ENSDARG00000008662	fign	2.03586	8.94076e-05
ENSDARG00000068681	crfb1	0.735049	8.95445e-05
ENSDARG00000093983	CR749763.3	2.1756	9.91846e-05
ENSDARG00000100055	tox2	0.624264	9.98313e-05
ENSDARG00000097255	si:dkey-77f5.13	0.942978	0.000105568
ENSDARG00000110366	FO904880.1	3.75687	0.000116145
ENSDARG00000096856	znf1012	3.60849	0.000117702
ENSDARG00000018004	nkx2.5	0.901897	0.000120759
ENSDARG00000077571	zgc:174862	4.8978	0.000122229
ENSDARG00000061773	neurl1ab	1.19373	0.000122769
ENSDARG00000101186	CABZ01087566.1	0.901893	0.000123357
ENSDARG00000096649	adgre19	5.38673	0.000123899
ENSDARG00000092578	si:ch211-222e20.4	3.3976	0.000128422
ENSDARG00000076321	col28a2a	2.91017	0.000133797
ENSDARG00000111506	BX470259.1	0.838266	0.000142083
ENSDARG00000061844	si:dkey-38p12.3	0.613983	0.000142315
ENSDARG00000056477	ccdc125	1.60783	0.000143019
ENSDARG00000057879	p3h3	3.92781	0.000143906
ENSDARG00000100006	si:ch211-76m11.5	2.2682	0.000150564
ENSDARG00000058533	pole	0.902132	0.000150564
ENSDARG00000014849	pih1d2	1.08441	0.000153567
ENSDARG00000011072	ddx11	1.28445	0.000161659
ENSDARG00000097001	FP245462.1	5.60996	0.000163741
ENSDARG00000026865	fam107b	0.917318	0.000172443
ENSDARG00000095125	ftr97	1.61609	0.000174207
ENSDARG00000117742	FO904898.6	6.3613	0.000176337
ENSDARG00000054658	slc34a1b	3.43537	0.00019098
ENSDARG00000092770	si:ch211-253p18.2	2.04125	0.000191547
ENSDARG00000052405	pak6b	4.03154	0.000198134
ENSDARG00000097889	si:ch73-265h17.2	1.11829	0.000198746
ENSDARG00000095899	BX088696.2	2.03205	0.000199726
ENSDARG00000104960	si:ch211-11n16.3	4.09383	0.000208536
ENSDARG00000025507	wdr24	0.795817	0.000210075
ENSDARG00000056885	per1a	0.752191	0.00021676
ENSDARG00000093386	si:dkeyp-82a1.1	1.25573	0.000225329
ENSDARG00000002988	tnnt2d	1.09582	0.000233299
ENSDARG00000032795	pgap6	0.900466	0.000258033
ENSDARG00000099073	si:zfos-741a10.4	2.78228	0.0002623
ENSDARG00000041350	ankrd39	1.06063	0.000279386
ENSDARG00000112034	LO017711.1	0.856807	0.000292003
ENSDARG00000053386	wdr27	1.73054	0.00029466
ENSDARG00000088693	dcst2	1.23789	0.000298623
ENSDARG00000043648	pnck	1.54249	0.00030772
ENSDARG00000059826	crtac1a	0.659892	0.000313104
ENSDARG00000111326	BX323820.1	1.05819	0.000322439
ENSDARG00000101008	soul4	0.725729	0.000371492
ENSDARG00000073757	pdzrn3a	1.03062	0.000382388
ENSDARG00000092402	BX569787.1	0.734438	0.000397007
ENSDARG00000088189	si:ch211-135n15.3	1.49122	0.000428626
ENSDARG00000079412	ftr02	0.804446	0.000430374
ENSDARG00000097158	BX294100.1	3.18847	0.000447652
ENSDARG00000003968	larp6b	1.32996	0.000455682
ENSDARG00000054181	valopb	1.82094	0.000457307
ENSDARG00000115421	n6amt1	0.939996	0.000488342
ENSDARG00000034933	chchd3b	1.83144	0.000488508
ENSDARG00000092085	BX294006.1	5.03192	0.000489677
ENSDARG00000036781	si:dkey-170l10.1	0.93741	0.000501938
ENSDARG00000117321	CZQB01066256.1	2.24222	0.000509467
ENSDARG00000042213	ELAPOR2	0.629101	0.000509691
ENSDARG00000093198	c3a.4	3.25364	0.000511554
ENSDARG00000079816	rhbdd3	0.695261	0.000520037
ENSDARG00000098811	LO018021.1	0.855771	0.000551613
ENSDARG00000094782	si:ch211-196h16.4	1.56843	0.000569919
ENSDARG00000105271	BX640522.1	0.925648	0.000570481
ENSDARG00000104065	znf1154	0.58529	0.000571104
ENSDARG00000045748	stab2	0.654649	0.000571154
ENSDARG00000022615	si:ch211-241e1.3	0.9243	0.000592289
ENSDARG00000102528	AL935126.1	7.63705	0.000592917
ENSDARG00000026548	cyp2u1	0.84813	0.000592917
ENSDARG00000105296	AP3B2	0.781446	0.000623493
ENSDARG00000097536	CR848844.1	2.43984	0.000632287
ENSDARG00000056387	rnf17	1.62943	0.000637836
ENSDARG00000079986	BX927329.1	1.87079	0.000668239
ENSDARG00000023771	gabrb3	0.644158	0.000680629
ENSDARG00000070578	edn2	1.88224	0.000730663
ENSDARG00000089947	BX005085.1	0.860828	0.00078091
ENSDARG00000055607	cgna	0.848525	0.000799655
ENSDARG00000105526	CR318601.1	1.4974	0.000803639
ENSDARG00000069427	nkain2	0.701612	0.000830098
ENSDARG00000057125	pld1b	0.829618	0.00084242
ENSDARG00000017391	unc13ba	0.727139	0.00086051
ENSDARG00000079723	si:dkey-46g23.1	0.816444	0.000878219
ENSDARG00000036304	dnaaf3l	1.26963	0.000892661
ENSDARG00000104756	CDHR1	0.747824	0.000916304
ENSDARG00000063612	antxr1c	0.794139	0.000930561
ENSDARG00000054814	ptp4a3b	0.766474	0.000938626
ENSDARG00000021022	ift57	0.798851	0.000948834
ENSDARG00000117695	FP102122.3	1.11972	0.000950298
ENSDARG00000095675	ccdc141	0.645027	0.000953463
ENSDARG00000089831	si:dkey-207m2.4	2.95001	0.000959814
ENSDARG00000101156	slco1f2	4.90612	0.000975714
ENSDARG00000017400	klf1	1.29441	0.000975714
ENSDARG00000011818	batf	1.57089	0.000975983
ENSDARG00000113960	AL953907.2	4.92247	0.0010255
ENSDARG00000092277	BX663611.2	2.52371	0.00106427
ENSDARG00000091584	si:ch73-217n20.1	0.88361	0.00106427
ENSDARG00000059714	arsk	1.22388	0.00109945
ENSDARG00000086391	cald1b	1.47197	0.00114246
ENSDARG00000074314	ttc37	0.60032	0.00115071
ENSDARG00000027469	hsd17b1	2.37106	0.0011539
ENSDARG00000102777	thbs4a	1.00493	0.00121269
ENSDARG00000076259	tbr1a	1.14161	0.00121919
ENSDARG00000071588	BX539307.1	2.04788	0.00124073
ENSDARG00000096588	adgre15	4.05003	0.00127102
ENSDARG00000105348	si:ch211-277c7.7	1.79362	0.00132141
ENSDARG00000116483	FP102122.1	0.711379	0.0013823
ENSDARG00000100793	CR450785.1	1.15733	0.00138374
ENSDARG00000076014	ERC1	1.13714	0.00139559
ENSDARG00000100789	plgrkt	0.927391	0.00141591
ENSDARG00000060106	crb2a	1.29015	0.001433
ENSDARG00000010472	atp1a2a	1.06324	0.00146109
ENSDARG00000029381	aldh3a2b	0.969328	0.00147264
ENSDARG00000069669	adra2c	0.730021	0.00147869
ENSDARG00000103980	ets2	0.708209	0.00149012
ENSDARG00000097576	zgc:92912	0.671219	0.00149554
ENSDARG00000086100	cd302	0.630123	0.00152484
ENSDARG00000096622	adgre16	4.69173	0.00161582
ENSDARG00000104387	SLC4A5	1.04849	0.0016276
ENSDARG00000103092	grem2b	0.986119	0.00163475
ENSDARG00000094957	BX284697.2	4.90053	0.00165106
ENSDARG00000054374	alg13	2.46622	0.00166038
ENSDARG00000016139	mkks	0.841325	0.00178541
ENSDARG00000076376	tmem175	0.589066	0.0017881
ENSDARG00000045027	rab9a	0.90102	0.00185654
ENSDARG00000098403	CR925723.1	3.24815	0.00189118
ENSDARG00000096577	adgre9	4.53432	0.00189826
ENSDARG00000016141	slc6a2	0.803485	0.0019317
ENSDARG00000007743	il15l	1.08383	0.00205705
ENSDARG00000003311	pank2	1.5851	0.00207005
ENSDARG00000078541	cers3a	1.47251	0.00216832
ENSDARG00000095717	si:dkey-172k15.6	1.93879	0.00220987
ENSDARG00000100132	CU929402.1	0.971519	0.00228562
ENSDARG00000110808	FO203514.2	3.20211	0.00232069
ENSDARG00000117342	CU570781.3	1.0485	0.00232069
ENSDARG00000070845	si:dkey-56d12.4	1.42985	0.00232988
ENSDARG00000059925	usp24	0.597914	0.00235954
ENSDARG00000104716	zgc:91849	1.09591	0.00236222
ENSDARG00000095139	CR388373.2	2.90952	0.00236579
ENSDARG00000099927	dpf1	0.683375	0.00236583
ENSDARG00000079802	aanat2	3.5265	0.00238855
ENSDARG00000056250	add3b	0.62008	0.00244919
ENSDARG00000099558	NPC1L1	2.32382	0.00245735
ENSDARG00000009014	col11a1b	1.81367	0.00251618
ENSDARG00000078331	best1	1.86095	0.00256126
ENSDARG00000077862	si:dkey-169i5.4	3.87546	0.0026272
ENSDARG00000006372	ugt5c2	1.53276	0.00264391
ENSDARG00000018008	mdh1b	1.40944	0.00270507
ENSDARG00000096810	BX279523.1	1.14506	0.00275007
ENSDARG00000073742	prss59.2	2.90614	0.00279617
ENSDARG00000071671	nudt22	2.05484	0.00281224
ENSDARG00000017649	cdh7b	0.880351	0.00282903
ENSDARG00000089781	ciz1a	0.738197	0.00285897
ENSDARG00000007480	rpe65a	2.34183	0.00289308
ENSDARG00000094215	BX005417.1	1.63811	0.00290883
ENSDARG00000078520	ikbip	0.681849	0.00294511
ENSDARG00000059466	wasf3a	1.84156	0.00297252
ENSDARG00000039974	rai14	0.692816	0.00304143
ENSDARG00000096804	si:dkey-219e21.4	1.5035	0.00308789
ENSDARG00000114833	CR749777.1	4.31596	0.00317245
ENSDARG00000035655	rad21b	0.656977	0.00318223
ENSDARG00000100386	si:dkey-61p9.9	2.63317	0.00318487
ENSDARG00000092671	pard3ba	0.862821	0.00324592
ENSDARG00000099985	ccn1l2	0.768801	0.00324592
ENSDARG00000096932	si:ch211-37e10.2	1.13572	0.00326145
ENSDARG00000114894	znf1026	0.939878	0.0032793
ENSDARG00000056830	si:ch211-107m4.1	1.31056	0.00334734
ENSDARG00000074086	tecpr1b	0.83375	0.00335893
ENSDARG00000019835	nkx2.1	0.735248	0.00339026
ENSDARG00000090126	si:ch211-105f12.2	4.98846	0.00347978
ENSDARG00000089486	cplx3b	0.69724	0.00348296
ENSDARG00000088634	adcy1b	0.730765	0.00348326
ENSDARG00000052873	CR933791.1	4.68183	0.00349421
ENSDARG00000089193	CR384099.1	0.658444	0.0036124
ENSDARG00000052957	plcd3a	1.12057	0.00363422
ENSDARG00000112831	znf1116	1.19524	0.00364874
ENSDARG00000067563	kiss1rb	0.982496	0.00368261
ENSDARG00000089586	ncam3	0.813688	0.00378732
ENSDARG00000054950	eef2kmt	0.631263	0.00379407
ENSDARG00000103530	zgc:113102	1.18581	0.0038205
ENSDARG00000104273	BX664721.3	0.886557	0.00387615
ENSDARG00000092759	si:dkey-61p9.9	2.22685	0.00390763
ENSDARG00000057562	polr3c	0.619052	0.00396063
ENSDARG00000077605	frrs1b	0.644929	0.00399753
ENSDARG00000111799	znf1011	3.26484	0.00403118
ENSDARG00000073799	zgc:194210	0.945327	0.00403465
ENSDARG00000114493	pimr142	1.97591	0.00412285
ENSDARG00000092064	si:dkey-117n7.4	1.35684	0.00419499
ENSDARG00000071495	sult3st5	4.95376	0.00424308
ENSDARG00000059818	kif5ab	0.664094	0.00446897
ENSDARG00000074930	si:ch1073-70f20.1	4.72126	0.00447457
ENSDARG00000108060	LO017771.1	0.661469	0.00457544
ENSDARG00000097790	si:dkey-234i14.6	0.688633	0.00458217
ENSDARG00000078246	si:ch211-114l13.4	1.53649	0.00463268
ENSDARG00000075053	sccpdha.2	2.19394	0.00464057
ENSDARG00000070583	itpk1b	0.58467	0.00468966
ENSDARG00000002311	fabp11b	1.9732	0.00478436
ENSDARG00000105176	zgc:174890	0.879577	0.00482661
ENSDARG00000043722	cpa4	1.66936	0.00487025
ENSDARG00000056949	htr7a	0.970933	0.00495947
ENSDARG00000090457	BX296538.1	1.39775	0.00500997
ENSDARG00000094655	AL928977.1	2.00105	0.00508894
ENSDARG00000059424	rnf215	0.764933	0.00516299
ENSDARG00000052154	lix1	0.979275	0.00516299
ENSDARG00000079479	gpr4	1.43594	0.00516299
ENSDARG00000104043	gng10	0.946092	0.00527823
ENSDARG00000089904	adgre5b.3	0.91665	0.00542828
ENSDARG00000103436	BX548028.1	2.25514	0.00551104
ENSDARG00000075727	map1lc3cl	1.35092	0.00555813
ENSDARG00000044355	CT030712.1	3.30273	0.0055585
ENSDARG00000097206	BX324206.2	2.03195	0.00566988
ENSDARG00000098664	si:dkeyp-53d3.3	0.680677	0.00568201
ENSDARG00000102448	BX322657.1	4.71323	0.00581764
ENSDARG00000115456	zgc:173575	0.88001	0.00582998
ENSDARG00000104163	si:cabz01071912.2	0.836013	0.0058319
ENSDARG00000091956	tmem184bb	0.951714	0.0058319
ENSDARG00000068637	si:ch211-281l24.3	3.15864	0.00584813
ENSDARG00000045863	asb15b	0.649364	0.00586635
ENSDARG00000076996	0	0.666386	0.00589606
ENSDARG00000094457	BX005210.1	2.01988	0.00595949
ENSDARG00000036483	c1ql3b	1.18442	0.00599688
ENSDARG00000058390	acot9.2	2.00402	0.00611168
ENSDARG00000026840	arhgap23b	0.811666	0.00615498
ENSDARG00000104812	BX511024.1	0.873481	0.0062655
ENSDARG00000100324	AL627305.1	0.901427	0.00634004
ENSDARG00000023952	fam167ab	0.860533	0.0063457
ENSDARG00000092567	si:dkey-61l1.4	1.63965	0.0065427
ENSDARG00000098031	si:ch73-144d13.8	0.703129	0.0065427
ENSDARG00000071347	aftphb	0.911197	0.00655872
ENSDARG00000094343	si:dkey-20i20.8	1.68896	0.00656764
ENSDARG00000115603	cacna1db	0.935105	0.00659403
ENSDARG00000055705	f5	1.30002	0.00665642
ENSDARG00000054534	ACOT12	1.21199	0.00673281
ENSDARG00000063191	extl2	1.48512	0.0067483
ENSDARG00000036445	serpinh2	1.29875	0.00676065
ENSDARG00000035569	cyp1d1	1.1373	0.0067913
ENSDARG00000003421	igf2bp2a	0.793892	0.00680752
ENSDARG00000037425	s100a10a	3.7564	0.00681266
ENSDARG00000057729	ephb6	0.635899	0.00682983
ENSDARG00000079291	rapgef3	0.687362	0.00687468
ENSDARG00000096579	si:dkey-9c18.3	3.54112	0.00687736
ENSDARG00000113372	BX248501.2	0.930834	0.00687952
ENSDARG00000093458	si:dkey-76d14.2	1.12137	0.006919
ENSDARG00000056036	stxbp1b	0.714017	0.00698143
ENSDARG00000103588	prrt2	0.665085	0.00699426
ENSDARG00000079129	opn4xa	2.07282	0.00700235
ENSDARG00000062781	glsl	0.713955	0.00704684
ENSDARG00000099374	sp9	0.635748	0.00708118
ENSDARG00000092027	si:dkey-20i20.9	1.72048	0.00711302
ENSDARG00000010096	slc1a6	0.840972	0.00720142
ENSDARG00000045669	si:dkey-39a18.1	1.12853	0.00723501
ENSDARG00000075188	adamts10	0.664968	0.00750182
ENSDARG00000093219	BX936308.2	0.827656	0.00762323
ENSDARG00000060980	atp8b1	1.71875	0.00776876
ENSDARG00000070775	cyp2x9	4.17923	0.00779375
ENSDARG00000006110	chrd	0.9206	0.0078191
ENSDARG00000052652	fermt1	1.47352	0.00790575
ENSDARG00000013950	pdf	0.620404	0.00801938
ENSDARG00000002330	lhx8a	1.11938	0.00805546
ENSDARG00000094316	si:rp71-80o10.4	1.67041	0.00817201
ENSDARG00000117179	FP326649.1	0.601359	0.00822275
ENSDARG00000043443	kcnj13	2.18292	0.00866951
ENSDARG00000104125	ttc6	0.904923	0.00881003
ENSDARG00000073784	FEZ2	0.9889	0.00885794
ENSDARG00000061419	zmat4b	0.707823	0.00890051
ENSDARG00000029112	gem	1.11116	0.00904181
ENSDARG00000098030	BX571794.3	2.72452	0.00904181
ENSDARG00000093338	BX088709.1	1.93069	0.00919809
ENSDARG00000097539	si:ch211-39f2.3	1.71565	0.00923414
ENSDARG00000104259	RAB26	0.61704	0.00923438
ENSDARG00000011317	adra1ba	0.952997	0.00925788
ENSDARG00000036155	gla	0.592167	0.00925808
ENSDARG00000012367	trim46a	0.783744	0.00926466
ENSDARG00000079915	pot1	0.614357	0.009401
ENSDARG00000087933	zgc:174972	0.714122	0.0097773
ENSDARG00000095512	rca2.2	0.862305	0.0098017
ENSDARG00000103925	CU019662.2	4.27701	0.00984486
ENSDARG00000054207	CU682777.1	1.74877	0.0099054
ENSDARG00000059575	uhmk1	0.710828	0.00996128
ENSDARG00000067730	trpc6b	1.31183	0.0100012
ENSDARG00000001442	inppl1b	0.768985	0.0100752
ENSDARG00000061497	thsd7bb	0.678488	0.0103053
ENSDARG00000104624	CU462913.1	1.13678	0.0104285
ENSDARG00000071643	zgc:171490	0.914663	0.010479
ENSDARG00000087012	BX004816.2	6.82528	0.0105949
ENSDARG00000105298	AL935145.3	1.45672	0.0105949
ENSDARG00000088985	SPSB2	1.65578	0.0105949
ENSDARG00000092255	si:dkey-102f14.7	3.50039	0.0106385
ENSDARG00000007344	tcap	0.735271	0.0107905
ENSDARG00000098884	BX649355.1	4.84881	0.0113322
ENSDARG00000102180	shroom3	0.827158	0.0113435
ENSDARG00000094009	CR388373.1	1.45087	0.0115503
ENSDARG00000074556	ganc	0.635709	0.0117046
ENSDARG00000099260	PITPNC1	0.621368	0.0118973
ENSDARG00000014477	sstr3	0.623592	0.0120481
ENSDARG00000058357	ankrd33ba	2.10191	0.0122577
ENSDARG00000111106	arl3l1	2.73284	0.0123614
ENSDARG00000100584	ccdc40	0.714753	0.012381
ENSDARG00000099801	topaz1	1.12545	0.012853
ENSDARG00000033999	cyp26a1	0.70058	0.0129489
ENSDARG00000103208	il17ra1b	1.98724	0.0129725
ENSDARG00000091576	TMEM216	0.833449	0.0130466
ENSDARG00000056057	grem2a	1.14527	0.0130895
ENSDARG00000115220	BX005085.6	0.654205	0.0131953
ENSDARG00000007788	atp2b1b	0.779163	0.0133744
ENSDARG00000044672	parapinopsinb	1.08393	0.0135305
ENSDARG00000102843	CT978957.1	0.765706	0.0135908
ENSDARG00000029803	oxgr1b	2.04797	0.0136345
ENSDARG00000099821	tymp	1.16859	0.0137013
ENSDARG00000099917	znf1005	0.618807	0.0137053
ENSDARG00000012044	polr3gla	0.85769	0.0138452
ENSDARG00000014657	casp23	3.70363	0.0139809
ENSDARG00000090194	lamtor5	0.694687	0.0141293
ENSDARG00000104415	si:ch73-236c18.6	1.76498	0.0141577
ENSDARG00000061622	kcng3	0.941912	0.0141958
ENSDARG00000092775	BX640547.1	1.69644	0.0144331
ENSDARG00000097746	si:rp71-77l1.1	0.702736	0.014611
ENSDARG00000088293	doc2b	0.673001	0.0146181
ENSDARG00000076371	0	0.641488	0.014808
ENSDARG00000055659	gpr161	0.986071	0.0148963
ENSDARG00000034707	ftr85	3.29711	0.0150937
ENSDARG00000115818	znf1099	4.1594	0.0151055
ENSDARG00000076623	col14a1b	0.631167	0.0152076
ENSDARG00000088689	si:ch211-201o1.1	0.963014	0.0153751
ENSDARG00000031745	mhc2a	0.634524	0.0154037
ENSDARG00000099600	si:dkey-93h22.7	0.951586	0.0155567
ENSDARG00000045269	pts	0.721366	0.0155839
ENSDARG00000096382	neu3.1	0.804019	0.0157785
ENSDARG00000093269	si:ch73-62b13.1	0.859183	0.0158227
ENSDARG00000101954	hoxc6b	3.91779	0.0158523
ENSDARG00000099088	edar	1.22845	0.0160201
ENSDARG00000117462	BX784023.1	3.1124	0.0160351
ENSDARG00000056768	rprml	0.908686	0.0163793
ENSDARG00000031776	fthl27	0.649889	0.0167907
ENSDARG00000114741	CABZ01008739.1	2.23256	0.0170911
ENSDARG00000070681	c1qtnf12	0.751458	0.0172059
ENSDARG00000100780	slco1e1	0.633207	0.0172474
ENSDARG00000068738	cox5b2	1.39428	0.0173007
ENSDARG00000095046	pold2	0.596016	0.0173249
ENSDARG00000117373	CABZ01100278.1	0.630044	0.0174455
ENSDARG00000117614	CR550304.1	1.82066	0.0174795
ENSDARG00000045557	socs2	0.71945	0.0177499
ENSDARG00000100454	BX649313.1	3.82638	0.0179861
ENSDARG00000115857	znf1001	3.7359	0.0179861
ENSDARG00000078261	nphp3	0.733371	0.0181556
ENSDARG00000094176	cdkn2d	0.621528	0.0181712
ENSDARG00000114932	CT978957.3	2.48195	0.0181868
ENSDARG00000097636	AL928908.3	1.04949	0.0185401
ENSDARG00000059747	kcnj19a	0.601604	0.0188567
ENSDARG00000017367	rhbdf1b	0.625059	0.0191417
ENSDARG00000102999	si:dkey-246j6.1	1.57732	0.0191787
ENSDARG00000060788	lrrc14b	0.934351	0.0193083
ENSDARG00000088039	CU929391.1	1.00487	0.0193577
ENSDARG00000116862	pimr64	0.777394	0.0194676
ENSDARG00000060413	si:ch211-157b11.8	0.731007	0.0196306
ENSDARG00000114407	BX005399.9	1.80667	0.0198907
ENSDARG00000076020	pappa2	0.747534	0.0198952
ENSDARG00000098112	btc	1.18705	0.0200355
ENSDARG00000079126	znfl1i	1.93064	0.0201392
ENSDARG00000093129	si:rp71-45k5.2	4.0515	0.0201447
ENSDARG00000104752	COLEC10	2.98732	0.0201498
ENSDARG00000063732	pde11a	0.886804	0.0205295
ENSDARG00000019660	rxfp2b	0.693905	0.0205295
ENSDARG00000019179	lrit1a	1.00302	0.0206353
ENSDARG00000104392	eri2	1.07103	0.0209075
ENSDARG00000015404	arl3l2	1.72136	0.0210649
ENSDARG00000053241	sts	0.669814	0.0211572
ENSDARG00000061560	stim1b	1.02806	0.0215231
ENSDARG00000100693	ddr2a	0.698105	0.0217937
ENSDARG00000109697	znf1025	0.683075	0.0219106
ENSDARG00000097217	si:dkey-229e3.2	1.16911	0.0221286
ENSDARG00000101589	cacna1db	0.675049	0.0223106
ENSDARG00000091241	glt1d1	1.31523	0.0223606
ENSDARG00000075825	dlec1	0.619086	0.022372
ENSDARG00000113064	CR392045.1	0.624866	0.022422
ENSDARG00000042759	cnstb	0.637874	0.022422
ENSDARG00000078415	lrrc3	0.959541	0.0226649
ENSDARG00000031422	igfbp2b	0.633095	0.0226732
ENSDARG00000053165	zgc:113377	0.731307	0.0229052
ENSDARG00000116848	izumo1	3.56628	0.0231851
ENSDARG00000113674	CABZ01058222.1	0.697266	0.0232119
ENSDARG00000042807	slc16a4	0.912299	0.0232596
ENSDARG00000096433	rock2b	1.18165	0.0234112
ENSDARG00000086216	prr13	0.618902	0.0234293
ENSDARG00000024877	ptgr1	0.756882	0.0235645
ENSDARG00000109862	htr1fa	0.754331	0.0237434
ENSDARG00000058039	bhlhe22	0.786299	0.0237504
ENSDARG00000089087	hbba1	1.34021	0.0238113
ENSDARG00000041644	si:dkey-194e6.1	2.16773	0.0238113
ENSDARG00000063677	ccny	0.609177	0.0238311
ENSDARG00000011635	scxb	2.16664	0.0239869
ENSDARG00000117472	CABZ01043503.1	0.826818	0.0242715
ENSDARG00000097238	hbba1	1.98119	0.0244322
ENSDARG00000051981	STX3	1.37499	0.0253563
ENSDARG00000055534	grk7b	1.20807	0.025725
ENSDARG00000079857	SANBR	0.594964	0.0258148
ENSDARG00000091607	arhgef28b	0.640109	0.026012
ENSDARG00000063001	atp8a1	0.613365	0.0261207
ENSDARG00000078618	inpp5kb	1.70173	0.0263096
ENSDARG00000007366	AMDHD1	1.03304	0.0263115
ENSDARG00000002816	rasgrf2b	1.25141	0.0268436
ENSDARG00000030094	malb	3.27968	0.0268436
ENSDARG00000103870	CU855889.2	0.985397	0.0268438
ENSDARG00000097808	si:dkey-77f5.4	0.635276	0.026852
ENSDARG00000073998	si:ch211-23l10.3	0.985994	0.0273486
ENSDARG00000089334	ednrba	1.28315	0.027756
ENSDARG00000024030	angptl2a	0.988962	0.0279358
ENSDARG00000032079	acsl3a	0.828837	0.0280927
ENSDARG00000019525	tbcelb	0.603996	0.0282413
ENSDARG00000105258	cep72	0.617719	0.0284407
ENSDARG00000111902	FO704772.1	1.75281	0.0287149
ENSDARG00000017634	pdcb	3.22506	0.0289962
ENSDARG00000054292	C2H14orf119	0.781397	0.0291038
ENSDARG00000058476	stc1l	2.51229	0.0291708
ENSDARG00000108781	C17H14orf132	0.619145	0.0292854
ENSDARG00000013266	colec11	1.0616	0.029695
ENSDARG00000093799	setbp1	0.624034	0.0297736
ENSDARG00000097000	BX890558.1	1.2235	0.029872
ENSDARG00000037706	gss	0.659412	0.0299352
ENSDARG00000041607	eif4ebp3l	0.825119	0.0299929
ENSDARG00000044975	krt94	0.652674	0.0303758
ENSDARG00000092309	BX927288.1	0.864662	0.030458
ENSDARG00000029305	baiap2l1a	0.62769	0.0305163
ENSDARG00000079469	trpc7b	0.587506	0.0306166
ENSDARG00000009020	cnr1	0.820764	0.030703
ENSDARG00000022372	kng1	1.44	0.030703
ENSDARG00000093099	BX005313.2	1.82653	0.0307503
ENSDARG00000087706	dicp3.3	2.34349	0.0309591
ENSDARG00000045544	hgfa	1.22573	0.0312299
ENSDARG00000075886	vwa5b2	0.586494	0.031423
ENSDARG00000097372	si:ch211-139d20.3	1.15604	0.0314954
ENSDARG00000053580	htr1fb	0.992871	0.0320387
ENSDARG00000012126	zgc:109965	2.9801	0.0325951
ENSDARG00000015156	fbln2	0.970992	0.0326247
ENSDARG00000102728	CR762480.2	0.998391	0.0327013
ENSDARG00000086980	mbd6	0.644914	0.0327519
ENSDARG00000100917	slc30a8	1.73504	0.0330198
ENSDARG00000076838	apom	3.55416	0.0333808
ENSDARG00000099428	si:dkey-15h8.17	0.783965	0.0335049
ENSDARG00000093366	acer3	0.831552	0.0336551
ENSDARG00000080151	NC_002333.2	1.5527	0.0337679
ENSDARG00000003207	mterf3	1.00839	0.0339758
ENSDARG00000013453	tdrd9	1.04154	0.0339916
ENSDARG00000008306	rdh5	3.8549	0.0340106
ENSDARG00000021855	arnt	0.625038	0.0343184
ENSDARG00000079348	GRIN2B	0.606708	0.0346625
ENSDARG00000062396	anks1aa	0.642202	0.0347968
ENSDARG00000076657	plagl2	1.17852	0.0348582
ENSDARG00000069464	cox7a1	1.3733	0.0348852
ENSDARG00000035680	zgc:113424	3.8311	0.0350479
ENSDARG00000096024	si:ch211-178j18.4	1.97681	0.0353837
ENSDARG00000076547	0	0.904415	0.0355022
ENSDARG00000094131	ftr19	1.10891	0.035977
ENSDARG00000035435	m17	0.854059	0.0362116
ENSDARG00000011573	abcb11a	0.748597	0.0362383
ENSDARG00000100398	pax7a	0.782066	0.0362383
ENSDARG00000079078	si:ch211-5k11.8	1.58905	0.0367614
ENSDARG00000057527	mef2ab	1.06491	0.0368002
ENSDARG00000108987	si:dkey-7i4.19	2.21891	0.036808
ENSDARG00000100150	FQ377903.1	0.643067	0.0368574
ENSDARG00000113268	BX005397.1	0.87618	0.0368607
ENSDARG00000116727	CABZ01081294.2	0.88302	0.0369406
ENSDARG00000104685	grk1b	5.18802	0.0373865
ENSDARG00000060480	ubr1	0.69988	0.0373865
ENSDARG00000097639	si:ch73-265h17.4	1.22421	0.0374623
ENSDARG00000073747	si:dkey-1j5.4	1.20193	0.0377194
ENSDARG00000113916	FO904860.1	1.88468	0.0379893
ENSDARG00000059387	fgf7	1.43144	0.0383912
ENSDARG00000099511	CABZ01034698.2	0.931986	0.0385117
ENSDARG00000097480	si:dkey-263j23.1	1.47219	0.0385597
ENSDARG00000060526	bmp3	0.627087	0.0397331
ENSDARG00000102017	trpc4b	0.732581	0.0397331
ENSDARG00000075626	zgc:172090	4.37004	0.0397744
ENSDARG00000033327	unc5b	0.595953	0.0397744
ENSDARG00000089874	pcdh2ab9	0.953768	0.040372
ENSDARG00000097215	si:dkey-172k15.3	0.688382	0.0405316
ENSDARG00000055642	0	1.80593	0.0410414
ENSDARG00000100007	arhgap39	0.679998	0.0413752
ENSDARG00000061660	CABZ01055347.1	0.700418	0.0413805
ENSDARG00000079522	si:ch211-184m13.4	3.58661	0.0415788
ENSDARG00000054420	rpe65c	0.76294	0.0417927
ENSDARG00000079055	si:dkey-85a20.4	0.589466	0.0418517
ENSDARG00000070885	AL953867.1	2.98686	0.0426009
ENSDARG00000010437	tent5c	0.693903	0.0426092
ENSDARG00000070368	casp6b.2	3.2772	0.0428101
ENSDARG00000014975	irge1	2.3206	0.0428873
ENSDARG00000103405	znf1102	1.09903	0.0429989
ENSDARG00000026248	slc1a7b	0.732821	0.0431438
ENSDARG00000059705	vwa5b1	0.860943	0.0432034
ENSDARG00000104798	BX510922.2	0.635818	0.0432609
ENSDARG00000013721	g6pca.2	0.762087	0.0434167
ENSDARG00000060756	abhd6a	1.05179	0.0434167
ENSDARG00000077996	cdh24b	0.60541	0.0438252
ENSDARG00000031702	prkg1b	0.62052	0.0444369
ENSDARG00000105184	nbeab	0.604125	0.0448149
ENSDARG00000077504	si:ch211-103n10.5	0.729918	0.0451094
ENSDARG00000091801	serpinb14	1.2532	0.045149
ENSDARG00000014651	svilb	2.12542	0.0454995
ENSDARG00000101756	im:7141269	0.597951	0.0455336
ENSDARG00000042529	gnat2	1.4009	0.0456735
ENSDARG00000067990	myhz1.1	0.977322	0.0458086
ENSDARG00000103823	rbms1b	0.7834	0.0458647
ENSDARG00000052400	gpr6	0.690132	0.0459167
ENSDARG00000103156	gpc6a	0.736278	0.045988
ENSDARG00000027381	ccdc171	0.613731	0.0460682
ENSDARG00000098437	si:ch211-9d9.8	1.99742	0.046515
ENSDARG00000076844	plin6	1.57131	0.0469466
ENSDARG00000019713	oatx	1.50017	0.0470064
ENSDARG00000082911	CT863714.5	1.24853	0.0474285
ENSDARG00000101984	pde6gb	1.69234	0.0474285
ENSDARG00000075470	znf989	0.852894	0.0476372
ENSDARG00000098837	tgm5l	0.937947	0.0479288
ENSDARG00000100089	camk2b2	0.671562	0.0482231
ENSDARG00000041791	mgat4c	0.699385	0.0487208
ENSDARG00000053498	ednrbb	1.64279	0.0487406
ENSDARG00000098122	BX005085.2	0.657843	0.048755
ENSDARG00000101193	BX855614.3	0.902068	0.0490952
ENSDARG00000036272	gcgrb	0.753815	0.049624
Down-regulated genes
Gene	Gene name	log2FoldChange	padj
ENSDARG00000090600	si:ch211-213a13.1	-7.62457	6.67235e-122
ENSDARG00000098899	zmp:0000001082	-2.49758	1.773e-65
ENSDARG00000115657	prkcaa	-2.67514	2.02451e-63
ENSDARG00000013335	anxa6	-5.93622	2.34183e-51
ENSDARG00000097110	si:dkey-56f14.4	-4.28504	2.365e-45
ENSDARG00000058644	dnajb2	-2.84391	2.27073e-38
ENSDARG00000076386	epdl1	-2.37888	4.47726e-33
ENSDARG00000094002	ccl34b.4	-3.62896	1.20173e-29
ENSDARG00000094681	hbl2	-3.72625	2.21571e-29
ENSDARG00000069529	zgc:153981	-1.50448	3.90783e-28
ENSDARG00000054942	lgals2a	-2.69841	7.26557e-28
ENSDARG00000116524	zgc:103700	-10.9872	1.50477e-26
ENSDARG00000002956	si:dkey-32n7.4	-2.82075	3.94699e-26
ENSDARG00000100690	si:ch211-256e16.11	-3.40313	2.21808e-25
ENSDARG00000039563	loxl3b	-3.01835	2.02474e-24
ENSDARG00000040990	usp37	-1.1433	2.0793e-24
ENSDARG00000034063	unm_sa911	-3.11608	4.97861e-24
ENSDARG00000089142	zgc:113119	-1.53999	8.82616e-23
ENSDARG00000105450	si:ch211-63p21.1	-2.03727	5.69819e-22
ENSDARG00000070396	serpinb1l2	-3.94686	6.624e-22
ENSDARG00000019949	serpinh1b	-1.93755	1.50784e-21
ENSDARG00000067665	fam167aa	-4.60724	1.23134e-19
ENSDARG00000104635	mhc2b	-10.471	1.42754e-19
ENSDARG00000101690	si:ch73-158p21.2	-1.6946	7.6043e-19
ENSDARG00000074546	si:ch211-213a13.2	-5.12116	1.3545e-18
ENSDARG00000099534	CABZ01066926.1	-1.61702	2.07433e-18
ENSDARG00000009505	prelid3b	-0.84888	2.39205e-18
ENSDARG00000103716	si:busm1-194e12.11	-10.3156	3.84178e-18
ENSDARG00000058606	sik1	-0.770148	1.12406e-17
ENSDARG00000102679	FP074874.1	-1.7931	1.19926e-17
ENSDARG00000025375	idh1	-0.784303	1.51327e-17
ENSDARG00000105408	BX248082.2	-3.19621	1.51327e-17
ENSDARG00000029609	macrod1	-1.85972	1.51327e-17
ENSDARG00000034227	si:dkey-243i1.1	-1.22688	3.12546e-17
ENSDARG00000093323	si:ch211-114l13.1	-9.54328	5.42992e-17
ENSDARG00000101180	mcm7	-1.16295	6.05761e-17
ENSDARG00000074844	CABZ01061495.1	-1.68656	2.20108e-16
ENSDARG00000038248	ggact.2	-9.3655	3.58153e-16
ENSDARG00000092362	hsp70.2	-2.58387	6.51863e-16
ENSDARG00000097665	si:ch211-235m3.10	-4.13377	1.34887e-15
ENSDARG00000070579	ggact.3	-9.44888	4.07094e-15
ENSDARG00000041394	dnajb1b	-2.11808	5.1016e-15
ENSDARG00000092604	si:ch211-15j1.4	-9.16188	5.85743e-15
ENSDARG00000023217	crema	-1.31569	6.53411e-15
ENSDARG00000090071	rxfp1	-0.920738	6.92897e-15
ENSDARG00000097247	BX322555.3	-9.25145	7.89966e-15
ENSDARG00000079145	CABZ01077217.1	-9.20479	8.4894e-15
ENSDARG00000096651	gpr108	-0.664787	8.84221e-15
ENSDARG00000036700	si:ch211-114n24.6	-1.89653	1.37976e-14
ENSDARG00000079703	si:dkey-18p12.4	-8.86562	1.56757e-14
ENSDARG00000102473	zgc:171673	-2.27627	1.83715e-14
ENSDARG00000093612	si:dkey-92i17.2	-4.29992	3.57978e-14
ENSDARG00000009524	rnf150b	-1.38235	4.06195e-14
ENSDARG00000098853	ehd1a	-1.03905	5.45036e-14
ENSDARG00000042990	cyp2p10	-8.75551	5.5932e-14
ENSDARG00000075709	ndufb3	-0.87407	5.7761e-14
ENSDARG00000041917	ccl38a.4	-4.64938	1.2559e-13
ENSDARG00000008019	mxg	-3.58704	1.26076e-13
ENSDARG00000041923	ccl38.6	-4.09417	1.35087e-13
ENSDARG00000025428	socs3a	-1.33771	1.95716e-13
ENSDARG00000079353	si:ch211-165d12.4	-1.83889	2.04552e-13
ENSDARG00000112755	CR394546.4	-9.43389	2.11049e-13
ENSDARG00000024746	hsp90aa1.2	-1.05746	2.27057e-13
ENSDARG00000089821	si:dkey-9k7.3	-2.52424	4.17592e-13
ENSDARG00000102145	ccdc77	-1.11678	4.86378e-13
ENSDARG00000024789	mxc	-3.88257	6.73745e-13
ENSDARG00000068431	si:ch211-195h23.3	-3.72664	7.12347e-13
ENSDARG00000075963	mhc1uba	-9.46451	8.12096e-13
ENSDARG00000026403	hephl1b	-3.47164	8.50115e-13
ENSDARG00000059150	tmem107	-0.660118	2.19259e-12
ENSDARG00000090381	0	-2.1999	2.30192e-12
ENSDARG00000009402	si:ch211-210b2.2	-3.65015	3.33913e-12
ENSDARG00000071353	0	-0.735981	3.62951e-12
ENSDARG00000009136	tp53bp2a	-1.16744	4.11347e-12
ENSDARG00000018077	rbp1.1	-3.30591	5.45836e-12
ENSDARG00000003244	gbp3	-2.41204	5.68233e-12
ENSDARG00000114885	pxmp4	-1.16639	6.70976e-12
ENSDARG00000042980	cyp2p7	-8.34065	7.28939e-12
ENSDARG00000067517	ccdc15	-5.0224	8.29425e-12
ENSDARG00000004889	aga	-2.73222	1.47051e-11
ENSDARG00000014545	golim4b	-1.67934	2.27566e-11
ENSDARG00000105557	BX511061.1	-4.60672	2.53589e-11
ENSDARG00000096355	ighv1-4	-5.32919	2.57281e-11
ENSDARG00000100900	si:ch211-183d5.2	-4.01541	2.75768e-11
ENSDARG00000075528	lyrm9	-1.9009	2.96865e-11
ENSDARG00000093899	BX510657.1	-2.53923	3.08444e-11
ENSDARG00000089477	si:ch211-132g1.3	-0.588942	3.58238e-11
ENSDARG00000108937	FO704750.1	-2.95872	3.64095e-11
ENSDARG00000093990	gzm3.3	-2.18563	4.66598e-11
ENSDARG00000035797	si:dkey-17m8.2	-8.21035	5.16237e-11
ENSDARG00000042725	cebpb	-1.1435	5.44205e-11
ENSDARG00000063283	abi3b	-4.32371	7.21413e-11
ENSDARG00000089828	si:rp71-19m20.1	-0.913376	7.40709e-11
ENSDARG00000076586	csf2rb	-2.52056	8.64333e-11
ENSDARG00000090889	0	-2.29485	9.08546e-11
ENSDARG00000007358	cxcr3.1	-2.52779	1.25052e-10
ENSDARG00000089720	CABZ01077218.1	-2.48758	1.84707e-10
ENSDARG00000026489	khsrp	-0.705457	1.93686e-10
ENSDARG00000042978	cyp2p6	-1.07076	2.60782e-10
ENSDARG00000038668	gbp1	-2.23305	4.13398e-10
ENSDARG00000067545	adam19b	-0.617896	4.38651e-10
ENSDARG00000018061	neil1	-1.42813	4.77802e-10
ENSDARG00000101514	ftr64	-2.05086	5.14484e-10
ENSDARG00000008740	esf1	-0.663453	5.51939e-10
ENSDARG00000068397	tns2b	-2.55195	5.88727e-10
ENSDARG00000036966	hsd3b7	-1.30337	6.4276e-10
ENSDARG00000090945	si:ch211-170d8.8	-3.5676	6.94435e-10
ENSDARG00000095830	serpinb1l1	-2.29059	7.09213e-10
ENSDARG00000094608	si:dkey-222h21.10	-6.3623	7.42434e-10
ENSDARG00000067741	itpkcb	-1.25484	9.72648e-10
ENSDARG00000041959	cxcr4b	-1.79554	1.09684e-09
ENSDARG00000071648	zgc:113298	-7.67252	1.32138e-09
ENSDARG00000000796	nr4a1	-0.74512	1.51933e-09
ENSDARG00000059044	epm2a	-1.33001	1.71e-09
ENSDARG00000095102	si:ch211-132g1.4	-3.38415	1.88043e-09
ENSDARG00000004141	0	-1.41035	2.03812e-09
ENSDARG00000088711	lgals1l1	-8.27648	2.09454e-09
ENSDARG00000090851	ciita	-1.53685	2.41457e-09
ENSDARG00000086753	BBLN	-0.782801	2.46525e-09
ENSDARG00000103720	ZFP36L1	-1.24016	2.81636e-09
ENSDARG00000102379	si:zfos-80g12.1	-0.9661	2.83085e-09
ENSDARG00000098397	FP016106.1	-3.16914	2.8831e-09
ENSDARG00000038141	atf4b	-0.615461	2.96692e-09
ENSDARG00000098398	CABZ01079480.1	-1.48839	3.22498e-09
ENSDARG00000063026	mlc1	-0.658559	3.6821e-09
ENSDARG00000079497	tcima	-0.874811	4.43105e-09
ENSDARG00000035622	xbp1	-0.749148	5.93496e-09
ENSDARG00000117594	CR848749.2	-3.99593	6.3869e-09
ENSDARG00000096135	BX119963.1	-3.51343	6.72395e-09
ENSDARG00000097501	si:dkey-111k8.3	-0.954129	6.88874e-09
ENSDARG00000116378	ms4a17a.17	-3.07413	6.98776e-09
ENSDARG00000076158	zgc:165583	-2.91723	7.72747e-09
ENSDARG00000099298	xrcc5	-0.673193	8.46643e-09
ENSDARG00000105263	ccl36.1	-2.51401	8.57416e-09
ENSDARG00000069961	il21r.1	-1.8252	8.84749e-09
ENSDARG00000013024	erap1a	-0.871383	8.84749e-09
ENSDARG00000093748	si:ch211-217k17.11	-3.045	9.39595e-09
ENSDARG00000052680	si:dkey-182g1.2	-1.42259	9.62918e-09
ENSDARG00000091138	actr3	-0.595854	1.03562e-08
ENSDARG00000079808	si:ch73-208g10.1	-2.53901	1.08504e-08
ENSDARG00000093972	ftr79	-2.17967	1.43216e-08
ENSDARG00000093349	si:ch211-141e20.2	-4.30233	1.60018e-08
ENSDARG00000037554	arhgef3l	-1.37838	1.65908e-08
ENSDARG00000071863	itgb1a	-0.907954	1.87902e-08
ENSDARG00000088274	si:ch211-181d7.1	-3.14201	1.95482e-08
ENSDARG00000099921	tbce	-0.684044	2.02264e-08
ENSDARG00000097973	si:ch1073-190k2.1	-7.50986	2.13291e-08
ENSDARG00000029688	hsp70.1	-1.83601	2.1625e-08
ENSDARG00000103101	si:ch211-235e9.6	-0.834636	2.41228e-08
ENSDARG00000015476	iqch	-2.26282	2.90747e-08
ENSDARG00000055986	gzm3.2	-4.24653	2.91917e-08
ENSDARG00000068638	lpar5b	-2.19578	3.07428e-08
ENSDARG00000099148	bzw1b	-1.33752	3.22118e-08
ENSDARG00000070581	ggact.1	-6.68782	3.24405e-08
ENSDARG00000115174	im:6904045	-2.79947	3.522e-08
ENSDARG00000020811	efemp2b	-2.46072	3.95324e-08
ENSDARG00000037645	zgc:173570	-1.09492	4.33382e-08
ENSDARG00000068993	zgc:153631	-2.85176	4.36345e-08
ENSDARG00000053293	ftr14	-2.71101	4.44647e-08
ENSDARG00000074802	cflarb	-1.21458	4.71756e-08
ENSDARG00000098621	CR759843.1	-4.08187	5.10314e-08
ENSDARG00000089853	si:dkey-22n8.3	-2.80513	5.34932e-08
ENSDARG00000079762	si:dkey-253d23.4	-1.95522	6.37435e-08
ENSDARG00000003197	wdr21	-1.5521	6.6973e-08
ENSDARG00000003113	ada	-1.0449	6.90602e-08
ENSDARG00000070770	her4.3	-4.14902	7.0236e-08
ENSDARG00000101030	si:ch73-158p21.3	-2.38976	7.21677e-08
ENSDARG00000075748	NCKAP1L	-1.53966	7.30878e-08
ENSDARG00000025468	bnip3la	-1.75069	7.46371e-08
ENSDARG00000099155	tpst2	-1.83427	7.5007e-08
ENSDARG00000086950	si:ch211-269k10.2	-0.956528	7.52285e-08
ENSDARG00000092482	si:dkeyp-110g5.4	-1.17383	7.52285e-08
ENSDARG00000094719	CR318588.3	-8.4507	7.79004e-08
ENSDARG00000063186	BEND7	-1.21738	8.31419e-08
ENSDARG00000079402	tapbp.1	-1.71681	9.41688e-08
ENSDARG00000075720	il2rb	-1.44854	9.73037e-08
ENSDARG00000100020	pim1	-0.593742	9.9575e-08
ENSDARG00000045522	acot15	-3.78476	1.0407e-07
ENSDARG00000091381	si:ch211-214c20.1	-3.61562	1.13096e-07
ENSDARG00000108332	FO393424.1	-6.66952	1.13096e-07
ENSDARG00000038669	gbp2	-2.14996	1.13331e-07
ENSDARG00000015947	matn4	-1.36392	1.14479e-07
ENSDARG00000037639	nkx3-2	-1.81841	1.16715e-07
ENSDARG00000061710	map3k8	-1.74272	1.16715e-07
ENSDARG00000100803	zgc:113443	-2.83854	1.33786e-07
ENSDARG00000095643	si:dkey-253d23.3	-2.24241	1.6632e-07
ENSDARG00000075454	hdc	-1.04731	1.75531e-07
ENSDARG00000051762	CABZ01080568.1	-1.11887	2.05763e-07
ENSDARG00000079585	pkn3	-0.651628	2.13622e-07
ENSDARG00000005586	zbtb20	-3.8956	2.15839e-07
ENSDARG00000058960	otol1b	-6.59235	2.34759e-07
ENSDARG00000032653	sinhcaf	-0.663055	2.41334e-07
ENSDARG00000026350	wasb	-1.4129	2.6206e-07
ENSDARG00000009087	cd74a	-1.05224	2.73323e-07
ENSDARG00000059231	hephl1a	-1.19228	2.83943e-07
ENSDARG00000039145	plaub	-1.20217	3.08486e-07
ENSDARG00000075045	cxcl18b	-2.80536	3.40712e-07
ENSDARG00000055831	si:dkey-182g1.6	-2.67775	3.602e-07
ENSDARG00000044345	cyfip1	-0.70942	3.76523e-07
ENSDARG00000103924	zgc:154055	-1.3452	3.80793e-07
ENSDARG00000068387	slc6a18	-4.03744	4.0235e-07
ENSDARG00000092870	BX936337.1	-1.84742	4.32905e-07
ENSDARG00000104914	muc5f	-3.05802	4.94195e-07
ENSDARG00000073821	znf1177	-7.26203	5.67632e-07
ENSDARG00000073786	cmbl	-1.48546	6.79586e-07
ENSDARG00000073845	zgc:110843	-1.23534	6.96003e-07
ENSDARG00000052030	akr1a1b	-1.39438	7.32792e-07
ENSDARG00000095627	c1qc	-3.18204	7.59431e-07
ENSDARG00000117388	CABZ01053592.1	-2.61936	7.77951e-07
ENSDARG00000078500	dap3	-0.596217	7.97303e-07
ENSDARG00000038996	egln1a	-1.24115	8.58711e-07
ENSDARG00000093862	si:ch211-274k16.2	-2.55864	8.77245e-07
ENSDARG00000095943	BX324207.1	-3.87173	8.9942e-07
ENSDARG00000101609	si:dkey-109a10.2	-2.71098	9.01717e-07
ENSDARG00000016457	irf9	-1.41789	9.02954e-07
ENSDARG00000096851	znf1143	-0.982163	1.00759e-06
ENSDARG00000094331	BX901918.2	-7.15323	1.01836e-06
ENSDARG00000097530	xkr5b	-2.66926	1.02545e-06
ENSDARG00000097680	si:ch211-241f5.3	-1.83962	1.03439e-06
ENSDARG00000086584	CABZ01077217.2	-5.17304	1.05016e-06
ENSDARG00000074984	0	-2.935	1.07086e-06
ENSDARG00000027063	arpc1b	-1.45493	1.09864e-06
ENSDARG00000003675	cryl1	-0.74899	1.10309e-06
ENSDARG00000089362	grn1	-7.35571	1.11419e-06
ENSDARG00000029105	ftr51	-0.7575	1.21001e-06
ENSDARG00000039682	si:ch211-121a2.2	-3.61913	1.21351e-06
ENSDARG00000021924	hsp70.3	-2.18137	1.21724e-06
ENSDARG00000054837	zgc:136870	-3.1776	1.26465e-06
ENSDARG00000101393	si:dkey-31g6.6	-1.16203	1.27829e-06
ENSDARG00000002165	psme1	-1.89746	1.27829e-06
ENSDARG00000038011	cyth4a	-1.47355	1.28356e-06
ENSDARG00000039613	poll	-0.743541	1.28837e-06
ENSDARG00000089092	si:cabz01054394.5	-1.88285	1.28839e-06
ENSDARG00000045190	ch25h	-1.76396	1.36262e-06
ENSDARG00000092892	si:dkey-23c22.5	-6.0714	1.38603e-06
ENSDARG00000102091	CABZ01052576.1	-0.61845	1.45498e-06
ENSDARG00000055226	slc7a7	-1.70203	1.48776e-06
ENSDARG00000094210	fthl31	-1.47116	1.56465e-06
ENSDARG00000097425	CU638870.1	-2.10337	1.56465e-06
ENSDARG00000021239	apaf1	-0.715361	1.56758e-06
ENSDARG00000006468	grap2a	-1.17987	1.59298e-06
ENSDARG00000105023	selplg	-1.64631	1.59532e-06
ENSDARG00000055723	hsp70l	-1.17579	1.61548e-06
ENSDARG00000096564	CU915827.1	-3.16639	1.67005e-06
ENSDARG00000075592	tnfaip8l2a	-1.34443	1.67005e-06
ENSDARG00000117666	CABZ01066320.2	-1.6724	1.68337e-06
ENSDARG00000090890	cmklr1	-1.88455	1.7346e-06
ENSDARG00000099138	btr29	-5.41002	1.8942e-06
ENSDARG00000045681	irf5	-1.51004	2.04535e-06
ENSDARG00000086166	si:ch211-286b5.9	-3.9274	2.04792e-06
ENSDARG00000043899	psma6l	-1.92424	2.06351e-06
ENSDARG00000103480	BX640512.3	-3.37498	2.15559e-06
ENSDARG00000040713	rbbp9	-0.59021	2.16544e-06
ENSDARG00000030604	phkg1a	-0.793729	2.17751e-06
ENSDARG00000101675	zgc:123107	-2.08697	2.21945e-06
ENSDARG00000032010	slc15a2	-2.31794	2.22209e-06
ENSDARG00000039687	zgc:194221	-10.2886	2.22209e-06
ENSDARG00000077089	blm	-1.06866	2.33705e-06
ENSDARG00000038095	socs1a	-2.46154	2.3591e-06
ENSDARG00000001891	syt14b	-1.12376	2.48541e-06
ENSDARG00000012140	ccnl1b	-0.685484	2.58326e-06
ENSDARG00000002991	cep135	-1.59976	2.66352e-06
ENSDARG00000089933	rasal3	-1.94889	2.85395e-06
ENSDARG00000071001	nuggc.1	-7.17677	2.98849e-06
ENSDARG00000093173	si:dkey-93m18.6	-6.31619	3.00501e-06
ENSDARG00000036107	txnipa	-0.972846	3.00827e-06
ENSDARG00000017504	si:ch211-1o7.3	-2.05585	3.14913e-06
ENSDARG00000096528	si:ch73-236c18.9	-1.0856	3.27048e-06
ENSDARG00000093272	igic1s1	-4.22219	3.27048e-06
ENSDARG00000010252	jak3	-1.605	3.51299e-06
ENSDARG00000032820	rxfp2a	-1.08916	3.51299e-06
ENSDARG00000038424	c4b	-2.84908	3.65926e-06
ENSDARG00000024488	top2a	-0.952812	3.69382e-06
ENSDARG00000006560	irf4a	-1.30616	3.79318e-06
ENSDARG00000029587	msra	-0.598824	3.87998e-06
ENSDARG00000075881	SERF2	-1.41058	3.92863e-06
ENSDARG00000110860	si:dkey-9i5.2	-6.34683	4.22272e-06
ENSDARG00000113660	si:ch211-196f19.1	-2.27754	4.29963e-06
ENSDARG00000105040	dipk1c	-0.588236	4.33361e-06
ENSDARG00000091951	nuggc.2	-4.5025	4.39878e-06
ENSDARG00000008363	mcl1b	-1.13195	4.41843e-06
ENSDARG00000070502	si:dkey-31e10.5	-2.50309	4.47083e-06
ENSDARG00000101047	rtcb	-0.692836	4.52796e-06
ENSDARG00000116047	CU459094.3	-2.93165	4.6813e-06
ENSDARG00000010384	lpar5a	-2.05504	4.93242e-06
ENSDARG00000014976	lims2	-1.13536	5.21678e-06
ENSDARG00000057984	eps8l1a	-2.25696	5.31011e-06
ENSDARG00000043249	irf1b	-1.38104	5.36278e-06
ENSDARG00000018382	prkcha	-1.49365	5.64924e-06
ENSDARG00000023185	si:rp71-1g18.13	-1.41382	5.69777e-06
ENSDARG00000014794	uqcrc2a	-0.630373	5.77567e-06
ENSDARG00000093975	si:dkey-222h21.9	-5.97885	6.54648e-06
ENSDARG00000096587	itgam	-2.78898	6.7e-06
ENSDARG00000103099	EARS2	-0.684057	6.87091e-06
ENSDARG00000029720	si:dkeyp-9d4.2	-4.53415	6.95082e-06
ENSDARG00000043475	TAGAP	-1.35207	6.95082e-06
ENSDARG00000098821	sec14l1	-1.31121	7.50129e-06
ENSDARG00000077907	si:dkey-183p4.10	-1.91137	7.54547e-06
ENSDARG00000088283	si:ch73-248e21.5	-1.65898	7.66625e-06
ENSDARG00000014793	ehd1b	-1.04918	7.68582e-06
ENSDARG00000075833	lyve1a	-3.21387	8.19521e-06
ENSDARG00000094886	si:dkey-266f7.5	-7.14784	8.35494e-06
ENSDARG00000062049	arhgap45b	-1.58499	8.63764e-06
ENSDARG00000044561	ccr7	-1.81423	8.84075e-06
ENSDARG00000061439	ugt5c3	-1.57407	8.85451e-06
ENSDARG00000024631	nlrc5	-1.23517	8.94702e-06
ENSDARG00000018688	elk3	-0.791257	9.22859e-06
ENSDARG00000038518	snap29	-0.624499	9.27912e-06
ENSDARG00000045528	fgd6	-0.611573	9.30579e-06
ENSDARG00000054610	coro1a	-1.52868	9.30579e-06
ENSDARG00000104976	si:ch1073-67j19.2	-5.01662	9.38724e-06
ENSDARG00000002831	col4a4	-2.97138	9.42235e-06
ENSDARG00000102525	lck	-2.25953	1.02565e-05
ENSDARG00000038805	pigp	-0.988282	1.03993e-05
ENSDARG00000053136	b2m	-1.35757	1.0572e-05
ENSDARG00000010572	slc25a25a	-1.12276	1.0826e-05
ENSDARG00000001303	psmb8a	-3.1444	1.13946e-05
ENSDARG00000105781	zgc:171727	-5.47718	1.14342e-05
ENSDARG00000019541	gpt2l	-0.973626	1.1439e-05
ENSDARG00000060662	prf1.9	-2.64216	1.14909e-05
ENSDARG00000074378	junba	-0.754242	1.16292e-05
ENSDARG00000103306	BX927130.4	-5.0529	1.16886e-05
ENSDARG00000003971	isl2a	-1.37439	1.26616e-05
ENSDARG00000059304	chchd2	-0.601586	1.31943e-05
ENSDARG00000033144	psme2	-1.57877	1.36729e-05
ENSDARG00000096594	lratb.1	-1.1627	1.37607e-05
ENSDARG00000015065	c4	-2.30487	1.43231e-05
ENSDARG00000105442	LOXL4	-1.38108	1.43231e-05
ENSDARG00000038066	kpna2	-0.988839	1.56131e-05
ENSDARG00000073709	fam149a	-2.82203	1.62653e-05
ENSDARG00000054543	samsn1a	-1.91103	1.64497e-05
ENSDARG00000058140	ttc25	-1.49629	1.66323e-05
ENSDARG00000015752	zap70	-1.96102	1.70673e-05
ENSDARG00000098209	si:ch211-199b20.3	-0.932511	1.73549e-05
ENSDARG00000094984	si:ch211-197g15.8	-2.47884	1.7785e-05
ENSDARG00000006617	napga	-0.736664	1.83282e-05
ENSDARG00000092364	si:ch211-218c6.8	-1.64974	1.84207e-05
ENSDARG00000033446	tap2t	-0.975182	1.90353e-05
ENSDARG00000061222	uba7	-2.26322	1.9642e-05
ENSDARG00000045598	akr1b1.2	-0.612717	1.97115e-05
ENSDARG00000030478	zgc:66484	-0.785249	1.97115e-05
ENSDARG00000053201	zgc:172323	-3.64342	1.97115e-05
ENSDARG00000101767	si:dkey-183i3.6	-1.69243	2.07175e-05
ENSDARG00000038475	acy1	-0.783654	2.07175e-05
ENSDARG00000068784	vsir	-1.14733	2.09883e-05
ENSDARG00000028389	rab44	-1.36775	2.13375e-05
ENSDARG00000074360	ftr57	-3.96817	2.18791e-05
ENSDARG00000097553	BX908750.1	-3.02504	2.33433e-05
ENSDARG00000071429	tdo2a	-1.36139	2.41545e-05
ENSDARG00000055374	irf4b	-2.55406	2.41898e-05
ENSDARG00000114258	si:dkey-30c15.13	-2.93925	2.47219e-05
ENSDARG00000051857	tes	-1.0069	2.50535e-05
ENSDARG00000095913	CU861903.1	-2.2081	2.60201e-05
ENSDARG00000096363	BX927298.1	-5.8069	2.67984e-05
ENSDARG00000092028	si:dkey-4c23.3	-2.444	2.68398e-05
ENSDARG00000096120	si:ch73-266f23.3	-0.828583	2.7625e-05
ENSDARG00000042708	tuba8l	-1.15221	2.7625e-05
ENSDARG00000074544	znf1007	-0.612002	2.83803e-05
ENSDARG00000104153	prkd4	-1.8549	2.85815e-05
ENSDARG00000040445	si:ch211-219a4.3	-3.32962	2.8856e-05
ENSDARG00000079824	ninj2	-0.604004	2.97459e-05
ENSDARG00000067661	ftr80	-5.87166	2.9886e-05
ENSDARG00000087666	fibpb	-1.29333	3.00722e-05
ENSDARG00000074094	tgm2b	-1.09178	3.01402e-05
ENSDARG00000042947	mstna	-1.33316	3.03656e-05
ENSDARG00000068233	zgc:64051	-1.60958	3.1409e-05
ENSDARG00000097533	BX571880.1	-2.15853	3.21425e-05
ENSDARG00000044457	gfi1ab	-1.92849	3.22124e-05
ENSDARG00000102594	zgc:194627	-3.5406	3.23507e-05
ENSDARG00000038557	anks3	-0.779332	3.242e-05
ENSDARG00000101828	si:dkey-16p6.1	-1.01296	3.34808e-05
ENSDARG00000010729	CABZ01073795.1	-3.44854	3.48265e-05
ENSDARG00000023188	lcp1	-1.23378	3.5447e-05
ENSDARG00000090699	nlrb5	-5.53807	3.59738e-05
ENSDARG00000054103	ripply1	-0.953126	3.6208e-05
ENSDARG00000098223	AL773558.1	-4.06997	3.83713e-05
ENSDARG00000091233	FP236356.1	-2.05018	3.83713e-05
ENSDARG00000038010	rac2	-1.64103	4.01138e-05
ENSDARG00000097845	si:ch211-105j21.9	-2.18797	4.03996e-05
ENSDARG00000097457	BX119963.2	-2.45886	4.10385e-05
ENSDARG00000112675	CABZ01068208.1	-4.43122	4.10606e-05
ENSDARG00000073892	secisbp2	-0.856611	4.17811e-05
ENSDARG00000036628	cd74b	-1.31292	4.23893e-05
ENSDARG00000007823	atf3	-0.789361	4.32028e-05
ENSDARG00000043416	tnfaip2a	-0.812174	4.37441e-05
ENSDARG00000097266	AL954322.3	-2.292	4.4698e-05
ENSDARG00000020133	jdp2b	-1.0362	4.5131e-05
ENSDARG00000092878	si:dkeyp-85e10.3	-3.55131	4.62023e-05
ENSDARG00000104412	si:dkey-72l17.5	-1.96171	4.66496e-05
ENSDARG00000099520	CU571163.1	-2.80193	4.66496e-05
ENSDARG00000117635	CR855865.1	-1.34773	4.90307e-05
ENSDARG00000040396	bcl7bb	-0.90339	4.90778e-05
ENSDARG00000095302	BX957322.2	-4.35027	4.92697e-05
ENSDARG00000020079	neil3	-2.08404	5.02145e-05
ENSDARG00000069244	si:ch211-244b2.3	-2.50819	5.05607e-05
ENSDARG00000059121	EFEMP1	-2.00824	5.0565e-05
ENSDARG00000004473	tbx21	-1.86591	5.08295e-05
ENSDARG00000078731	si:dkey-85k7.12	-4.69663	5.27985e-05
ENSDARG00000040623	fosl2	-0.644095	5.27985e-05
ENSDARG00000052515	calcoco2	-1.79013	5.2873e-05
ENSDARG00000097019	dhrs13b.1	-1.50376	5.38998e-05
ENSDARG00000112859	RASSF10	-0.871146	5.44792e-05
ENSDARG00000025903	lgals9l1	-2.17479	5.53968e-05
ENSDARG00000095532	si:dkey-58f10.13	-3.09543	5.57033e-05
ENSDARG00000092849	si:ch73-92e7.4	-0.771217	5.5742e-05
ENSDARG00000031848	pparg	-1.20737	5.69813e-05
ENSDARG00000095908	sat1a.2	-0.853803	5.72655e-05
ENSDARG00000075643	ifi35	-2.35077	5.84299e-05
ENSDARG00000108038	CABZ01109481.1	-1.34284	6.04368e-05
ENSDARG00000093763	si:ch211-271e10.6	-4.9461	6.21056e-05
ENSDARG00000052855	ctso	-1.13539	6.30255e-05
ENSDARG00000010415	sirt4	-1.02499	6.54878e-05
ENSDARG00000009779	mcl1a	-0.904248	6.55577e-05
ENSDARG00000110439	ap1s3a	-4.13643	6.58095e-05
ENSDARG00000067711	parvg	-1.83288	6.68773e-05
ENSDARG00000097137	CR753876.1	-4.29603	6.80521e-05
ENSDARG00000074262	nck1a	-0.59222	6.81182e-05
ENSDARG00000079315	lpxn	-2.6976	6.90646e-05
ENSDARG00000012600	si:dkey-97a13.6	-2.13442	6.96691e-05
ENSDARG00000095553	lenep	-1.34032	7.0292e-05
ENSDARG00000018459	msrb2	-0.90919	7.12637e-05
ENSDARG00000092077	si:dkey-147f3.4	-1.47927	7.24907e-05
ENSDARG00000079175	si:ch211-79k12.1	-1.75403	7.28941e-05
ENSDARG00000103996	spdl1	-1.07076	7.55875e-05
ENSDARG00000095026	si:dkey-58f10.14	-2.99855	7.61226e-05
ENSDARG00000106873	LO018188.1	-2.00236	7.89607e-05
ENSDARG00000056976	ifit16	-2.98706	7.93913e-05
ENSDARG00000039082	zgc:123010	-0.944949	8.05821e-05
ENSDARG00000056874	lygl1	-1.79153	8.1958e-05
ENSDARG00000071261	zmp:0000001139	-1.94025	8.47015e-05
ENSDARG00000105692	CABZ01069022.1	-0.898315	8.47709e-05
ENSDARG00000104637	fam219b	-0.685327	8.48844e-05
ENSDARG00000055856	tor1l1	-4.16809	8.68683e-05
ENSDARG00000036104	myo1g	-1.32028	8.7388e-05
ENSDARG00000074283	inpp5d	-1.41028	8.81402e-05
ENSDARG00000053365	rpl31	-0.802671	8.81402e-05
ENSDARG00000053535	lmo7b	-1.33491	8.84958e-05
ENSDARG00000073994	si:ch211-276k2.1	-9.79295	8.885e-05
ENSDARG00000055365	si:dkey-25e12.3	-2.56901	9.00554e-05
ENSDARG00000041835	ccl38a.5	-5.25201	9.00554e-05
ENSDARG00000022466	clcn5b	-0.869876	9.36e-05
ENSDARG00000111625	wu:fc75a09	-1.63774	9.44089e-05
ENSDARG00000088234	si:ch211-217k17.12	-2.87207	9.51827e-05
ENSDARG00000104649	si:dkey-40c23.2	-3.54065	9.98313e-05
ENSDARG00000086998	zgc:64002	-2.05867	0.000101719
ENSDARG00000068939	xaf1	-3.73211	0.000102587
ENSDARG00000114409	CR450686.6	-2.48378	0.000103181
ENSDARG00000067751	si:rp71-68n21.9	-1.50604	0.000105568
ENSDARG00000017880	kcnip3b	-0.60538	0.000108904
ENSDARG00000002826	cep57l1	-1.03433	0.000109491
ENSDARG00000102411	CR847850.1	-5.28261	0.000114226
ENSDARG00000037408	tbc1d10c	-1.65229	0.000115246
ENSDARG00000020711	rrm2	-1.45467	0.000116145
ENSDARG00000060322	zgc:153654	-3.30652	0.000120376
ENSDARG00000098293	si:dkey-27i16.2	-1.22473	0.000121299
ENSDARG00000105060	rdh8b	-0.933083	0.000121863
ENSDARG00000002487	noc3l	-0.676293	0.000122216
ENSDARG00000071384	slc7a11	-0.843964	0.000123357
ENSDARG00000071437	ptprc	-1.29465	0.000124346
ENSDARG00000091712	si:dkey-238d18.5	-1.85496	0.000128422
ENSDARG00000013203	si:ch211-1f22.1	-4.9502	0.000138635
ENSDARG00000095030	si:ch73-120g24.4	-0.747054	0.00014072
ENSDARG00000017565	itk	-2.1076	0.000142894
ENSDARG00000069839	CU571382.1	-3.47596	0.000143659
ENSDARG00000043243	prkchb	-1.85598	0.000146292
ENSDARG00000069143	map3k7cl	-1.14699	0.00015132
ENSDARG00000020759	elf1	-0.887506	0.000151583
ENSDARG00000002986	gda	-0.959442	0.000153029
ENSDARG00000058672	nuggc.3	-3.8238	0.00015366
ENSDARG00000036787	tap2a	-2.32872	0.000153981
ENSDARG00000117239	CR376741.2	-5.21162	0.000154255
ENSDARG00000106131	CABZ01086049.1	-5.38949	0.000156426
ENSDARG00000096576	si:ch211-286b5.6	-3.08162	0.000159366
ENSDARG00000074656	ctss2.1	-1.87009	0.000160508
ENSDARG00000008133	foxl1	-0.767711	0.000160508
ENSDARG00000074136	slc47a2.2	-4.57716	0.000163953
ENSDARG00000015887	b2ml	-0.61971	0.000164598
ENSDARG00000115582	AL928685.5	-5.30104	0.000165035
ENSDARG00000101138	BX323596.1	-4.66686	0.000167319
ENSDARG00000031885	psmb12	-2.33529	0.000168365
ENSDARG00000092222	wu:fb64b08	-4.04852	0.000168659
ENSDARG00000012860	tmprss4b	-0.913128	0.000169455
ENSDARG00000055876	msmo1	-0.850164	0.000170976
ENSDARG00000086616	cabz01093075.1	-1.27054	0.000170976
ENSDARG00000086903	gig2o	-2.33997	0.000178566
ENSDARG00000117623	CABZ01058452.1	-2.14051	0.000179912
ENSDARG00000076019	ftr70	-3.45153	0.000179912
ENSDARG00000033355	zgc:101699	-3.05137	0.000180346
ENSDARG00000099325	gig2i	-3.18894	0.000180346
ENSDARG00000088367	si:cabz01069013.3	-1.49792	0.000180639
ENSDARG00000001557	tomm34	-0.602812	0.000180639
ENSDARG00000071461	CU896602.1	-3.70671	0.000181232
ENSDARG00000052332	ftr98	-2.66068	0.000181779
ENSDARG00000017653	rgs13	-1.7265	0.000185001
ENSDARG00000087373	dnah5	-1.0236	0.000185913
ENSDARG00000077760	ascc1	-1.43159	0.000187857
ENSDARG00000076106	ftr43	-2.38979	0.000191434
ENSDARG00000099518	si:ch211-119e14.1	-1.3036	0.0001932
ENSDARG00000098620	si:ch211-188p14.2	-1.73157	0.000197143
ENSDARG00000099315	nsdhl	-0.936186	0.000199726
ENSDARG00000015278	plxnc1	-1.08647	0.000200431
ENSDARG00000104789	dele1	-0.635302	0.000202034
ENSDARG00000009748	dffb	-1.23014	0.000202614
ENSDARG00000075476	nlrp15	-3.12351	0.000202803
ENSDARG00000036162	hnrnpa0b	-0.667222	0.000203536
ENSDARG00000110878	si:dkey-28k24.2	-1.38702	0.000204247
ENSDARG00000097394	si:dkey-77f5.6	-1.06708	0.000204247
ENSDARG00000016538	zgc:55888	-3.22684	0.000207727
ENSDARG00000095112	BX640512.2	-6.6482	0.000208536
ENSDARG00000097653	si:dkey-23k10.3	-4.11018	0.000208931
ENSDARG00000074341	hykk.2	-0.83492	0.000213748
ENSDARG00000093823	si:ch211-102c2.8	-1.47928	0.000218327
ENSDARG00000041108	ctsh	-1.21251	0.000223589
ENSDARG00000040076	pycard	-2.38155	0.000227732
ENSDARG00000090449	sp100.3	-2.24537	0.000229079
ENSDARG00000093443	BX323559.4	-5.85644	0.000232277
ENSDARG00000101334	ctsc	-1.24973	0.000232592
ENSDARG00000007108	lipia	-2.07034	0.000232592
ENSDARG00000100003	glulb	-0.705836	0.000235011
ENSDARG00000038687	nfkb2	-0.781406	0.000239593
ENSDARG00000028780	gzmk	-3.42054	0.00024879
ENSDARG00000021859	erap1b	-0.725977	0.00025266
ENSDARG00000101883	zgc:172128	-1.03964	0.000253603
ENSDARG00000061985	rbm47	-0.793224	0.000254781
ENSDARG00000074501	tnip2	-1.69457	0.000256467
ENSDARG00000010619	themis	-2.00699	0.000263162
ENSDARG00000000906	skap2	-1.74201	0.000263585
ENSDARG00000004372	fmnl3	-0.646427	0.000267845
ENSDARG00000104980	PPEF2	-1.39175	0.00026818
ENSDARG00000079333	cd40lg	-2.34316	0.0002702
ENSDARG00000098158	cpxm1b	-1.25565	0.000283832
ENSDARG00000094560	BX005254.2	-3.65909	0.00028639
ENSDARG00000094112	slc22a21	-1.01642	0.000292003
ENSDARG00000093214	si:ch211-284e13.9	-2.06692	0.00029466
ENSDARG00000093177	si:ch211-15j1.1	-4.67556	0.000294741
ENSDARG00000058389	ccl19a.1	-1.20135	0.000300561
ENSDARG00000086374	isg15	-4.44738	0.000302161
ENSDARG00000060316	cish	-1.05882	0.00032092
ENSDARG00000088877	smarcd2	-0.890169	0.000321862
ENSDARG00000078970	il7r	-1.87574	0.000322482
ENSDARG00000087016	micall1b.2	-1.07049	0.000324206
ENSDARG00000040118	zgc:113232	-3.05862	0.000330288
ENSDARG00000041724	glipr2	-1.41277	0.00033569
ENSDARG00000055186	ccr9a	-2.23813	0.000336671
ENSDARG00000061444	ugt5c1	-1.59286	0.000341289
ENSDARG00000078619	pnp5a	-0.955689	0.000347505
ENSDARG00000100887	si:dkey-11f4.20	-2.51278	0.000352267
ENSDARG00000045530	si:ch211-244b2.4	-2.00433	0.000354524
ENSDARG00000078114	si:ch73-237c6.1	-1.34216	0.000354524
ENSDARG00000091548	stard9	-0.931128	0.000357218
ENSDARG00000105046	ccnf	-1.36669	0.00035936
ENSDARG00000101422	hdac12	-1.06201	0.000364891
ENSDARG00000091150	mki67	-0.964391	0.000365272
ENSDARG00000079843	igl4v8	-5.6932	0.000375509
ENSDARG00000104217	gpc2	-0.852138	0.00038237
ENSDARG00000036773	s100s	-4.44976	0.000382665
ENSDARG00000041141	cryba1a	-2.05118	0.000388954
ENSDARG00000091926	casp22	-2.10552	0.000404612
ENSDARG00000088260	gig2p	-3.02157	0.000408924
ENSDARG00000077768	malt1	-0.998107	0.000408924
ENSDARG00000074695	mertka	-0.652516	0.000419232
ENSDARG00000117694	BX510301.3	-1.76271	0.000430429
ENSDARG00000055966	cflara	-1.04504	0.000439899
ENSDARG00000104344	ccdc127a	-0.746805	0.000441938
ENSDARG00000091003	il34	-0.949551	0.000448214
ENSDARG00000098741	CT737182.1	-2.4762	0.000450171
ENSDARG00000059815	oaz2b	-1.18334	0.000453654
ENSDARG00000075666	tsc22d3	-0.629709	0.000453654
ENSDARG00000071543	si:dkey-42i9.7	-3.95449	0.000467582
ENSDARG00000117545	CABZ01066320.1	-1.62054	0.000471525
ENSDARG00000094346	si:ch211-114l13.13	-5.12266	0.000475161
ENSDARG00000059792	trpm5	-2.1704	0.000475838
ENSDARG00000096419	CU659670.1	-1.8452	0.000482397
ENSDARG00000038646	ftr11	-4.33365	0.00048865
ENSDARG00000055955	lcp2a	-1.76096	0.000490194
ENSDARG00000113346	zgc:153659	-3.04982	0.000497794
ENSDARG00000035005	bag2	-1.53414	0.000501212
ENSDARG00000117541	FP236197.1	-2.32718	0.000503013
ENSDARG00000097605	CU137681.1	-1.67419	0.000511554
ENSDARG00000070565	adap2	-1.22259	0.000513236
ENSDARG00000100192	znf1155	-0.709596	0.000523389
ENSDARG00000058464	rasd3	-1.38816	0.000530223
ENSDARG00000115962	LO017799.1	-1.17587	0.000542256
ENSDARG00000039852	ftr93	-2.75859	0.000553794
ENSDARG00000061274	lss	-0.886002	0.000555973
ENSDARG00000043154	ucp2	-1.53013	0.00055796
ENSDARG00000040890	fdps	-0.592442	0.000562287
ENSDARG00000074118	ftr12	-1.6318	0.000564292
ENSDARG00000068978	glo1	-0.673578	0.000567538
ENSDARG00000100968	si:ch211-1a19.3	-1.573	0.000585164
ENSDARG00000062009	gpr18	-1.96471	0.0005871
ENSDARG00000006052	malt2	-1.54344	0.000588547
ENSDARG00000110069	pdgfaa	-1.61444	0.000590335
ENSDARG00000100383	il10ra	-1.66536	0.000595559
ENSDARG00000052192	s1pr5b	-1.85661	0.000606562
ENSDARG00000102339	si:dkey-5n7.2	-5.27906	0.000620689
ENSDARG00000068401	yap1	-0.674017	0.000620689
ENSDARG00000097608	CU929312.1	-4.98642	0.000627442
ENSDARG00000044039	stx11a	-1.58501	0.000627695
ENSDARG00000074531	spag9a	-1.54575	0.000630925
ENSDARG00000078285	pik3ap1	-0.936606	0.000631518
ENSDARG00000023369	mxd	-1.29957	0.000631889
ENSDARG00000099371	cygb1	-0.731042	0.000632287
ENSDARG00000036636	ebpl	-1.44892	0.000634241
ENSDARG00000115887	CABZ01021532.1	-7.92174	0.000640406
ENSDARG00000075697	si:ch73-380l3.2	-1.66342	0.000640657
ENSDARG00000012035	zgc:100832	-0.663021	0.000641618
ENSDARG00000096979	NPC2	-5.35136	0.0006467
ENSDARG00000105389	mmel1	-2.48986	0.000653972
ENSDARG00000102430	opn6a	-2.21513	0.000653972
ENSDARG00000073718	si:ch73-233k15.2	-1.80732	0.00065804
ENSDARG00000098535	BX004823.1	-2.7172	0.000658801
ENSDARG00000012729	hcls1	-1.56536	0.000668239
ENSDARG00000100427	BX547934.2	-0.67252	0.000668239
ENSDARG00000045854	fgf23	-4.95	0.000672855
ENSDARG00000086703	si:dkey-126g1.7	-2.31477	0.0006731
ENSDARG00000010317	gpr183a	-1.73112	0.000673802
ENSDARG00000097489	si:ch73-390p7.2	-1.42842	0.000686908
ENSDARG00000105558	btr07	-4.55931	0.00068851
ENSDARG00000088870	si:ch211-22k7.9	-1.52754	0.000690012
ENSDARG00000095773	zgc:194906	-3.5026	0.000697343
ENSDARG00000055331	aldh9a1a.2	-1.93142	0.000699415
ENSDARG00000070606	ikbke	-1.0932	0.000711227
ENSDARG00000099724	relt	-0.70456	0.000733586
ENSDARG00000075504	si:dkey-40c23.2	-1.93763	0.000760881
ENSDARG00000042925	mfng	-1.20196	0.000765572
ENSDARG00000104350	si:dkey-68o6.6	-4.33999	0.000774343
ENSDARG00000005595	adgb	-1.0946	0.000777549
ENSDARG00000042641	cyp51	-0.658166	0.000788637
ENSDARG00000046030	zgc:110339	-0.661002	0.000797828
ENSDARG00000045661	irf7	-4.09739	0.000799655
ENSDARG00000100190	si:ch211-188p14.4	-1.46972	0.000799686
ENSDARG00000000460	nitr2b	-2.36535	0.000818057
ENSDARG00000031483	col9a1b	-3.25615	0.000818057
ENSDARG00000000656	psmb9a	-1.91757	0.000818057
ENSDARG00000056407	irf8	-1.2926	0.000833598
ENSDARG00000102899	cremb	-1.04074	0.000833948
ENSDARG00000071601	pvalb9	-3.50838	0.000835095
ENSDARG00000101356	CABZ01044156.1	-2.12197	0.000846562
ENSDARG00000035184	tmem150ab	-1.11565	0.000862413
ENSDARG00000089327	BX120005.2	-2.27608	0.000875286
ENSDARG00000090977	ifit12	-3.09791	0.000878219
ENSDARG00000105731	CR788316.1	-5.02421	0.00087875
ENSDARG00000102986	csf1ra	-1.24656	0.000904094
ENSDARG00000116743	rnps1	-0.886951	0.000906217
ENSDARG00000101565	CU468917.1	-1.04892	0.000912287
ENSDARG00000026505	si:ch211-285c6.3	-3.97846	0.000947691
ENSDARG00000095584	CR925798.1	-2.03999	0.000959739
ENSDARG00000103340	clic1	-1.15916	0.000965471
ENSDARG00000097580	BX663519.1	-1.83953	0.000970217
ENSDARG00000100649	tlr1	-1.7163	0.000975714
ENSDARG00000045628	rab34a	-0.951493	0.00100223
ENSDARG00000030608	rhogd	-1.0547	0.00101846
ENSDARG00000104408	zgc:152774	-0.805021	0.00101978
ENSDARG00000061977	ppfibp2a	-1.11067	0.0010255
ENSDARG00000010169	myd88	-0.899847	0.00104527
ENSDARG00000054438	fzd2	-0.934048	0.00105674
ENSDARG00000102835	CABZ01021435.1	-1.79389	0.00105741
ENSDARG00000094485	si:dkey-27h10.2	-1.22584	0.0010595
ENSDARG00000097610	BX005183.3	-1.49927	0.00106206
ENSDARG00000069957	zgc:162936	-0.890598	0.00106206
ENSDARG00000104519	KDELR3	-3.11278	0.00106257
ENSDARG00000075164	mylk5	-0.856868	0.00106334
ENSDARG00000100899	si:ch211-241b2.5	-1.89218	0.00107416
ENSDARG00000036420	si:dkey-33c9.6	-1.36558	0.00107716
ENSDARG00000017744	smc2	-1.03883	0.00107803
ENSDARG00000105972	CABZ01050944.1	-1.71753	0.00109559
ENSDARG00000106138	BX855618.1	-4.46693	0.00109718
ENSDARG00000010255	bin2b	-1.5225	0.00111674
ENSDARG00000092425	BX677668.2	-5.58583	0.00113123
ENSDARG00000093378	si:ch211-235i11.5	-0.866944	0.00114756
ENSDARG00000054304	homeza	-0.745148	0.00114952
ENSDARG00000012388	cox4i1l	-0.812515	0.00115204
ENSDARG00000070485	cenps	-0.760945	0.00116046
ENSDARG00000004953	mxb	-5.97427	0.0011956
ENSDARG00000104474	il6r	-1.03331	0.00119679
ENSDARG00000033170	sult2st1	-1.12763	0.00119679
ENSDARG00000090063	fa2h	-0.609752	0.00120136
ENSDARG00000024211	ifng1	-4.27757	0.00121269
ENSDARG00000058873	ptpdc1b	-2.52299	0.00121394
ENSDARG00000105467	si:cabz01093077.1	-2.05118	0.00121852
ENSDARG00000078172	CU984600.1	-0.672955	0.0012316
ENSDARG00000053666	myb	-1.39063	0.00123232
ENSDARG00000027658	irf10	-2.0883	0.00123303
ENSDARG00000103424	si:dkey-13m3.2	-4.66162	0.00124719
ENSDARG00000038133	zgc:113411	-1.44518	0.00125018
ENSDARG00000074345	si:ch211-214b16.4	-1.16129	0.00125018
ENSDARG00000000489	upf3b	-0.612508	0.00125018
ENSDARG00000103829	si:ch73-236c18.2	-5.16754	0.00125517
ENSDARG00000067717	tomm7	-0.593428	0.00125517
ENSDARG00000036479	ITPRIP	-2.51537	0.00127023
ENSDARG00000040917	cbfb	-0.772677	0.00127312
ENSDARG00000076299	FQ323119.1	-1.13817	0.00128226
ENSDARG00000040465	irf2	-0.987572	0.00128386
ENSDARG00000103551	rnf213b	-3.26815	0.00128386
ENSDARG00000099465	rnf213a	-1.56432	0.00128921
ENSDARG00000020072	thbs4b	-0.746044	0.00129093
ENSDARG00000073936	BX511021.1	-4.16821	0.00129854
ENSDARG00000000767	spi1b	-1.29558	0.00131296
ENSDARG00000098099	zgc:64065	-2.44689	0.00131296
ENSDARG00000100556	si:dkeyp-5g9.1	-2.59732	0.00131695
ENSDARG00000114345	si:dkey-28d5.5	-2.51088	0.00131695
ENSDARG00000062998	pglyrp2	-2.23157	0.00131695
ENSDARG00000105424	si:rp71-46j2.7	-0.921324	0.00131695
ENSDARG00000112301	CU570881.2	-4.24643	0.00131695
ENSDARG00000112072	CR788316.5	-1.91305	0.00131858
ENSDARG00000093471	CR361551.1	-1.00164	0.00133302
ENSDARG00000040251	ctsk	-1.32614	0.0013364
ENSDARG00000075193	BX908780.1	-3.37086	0.00133655
ENSDARG00000027523	trpc7a	-2.09263	0.00135001
ENSDARG00000021794	hmmr	-1.18571	0.00135273
ENSDARG00000042876	abracl	-0.842839	0.00135538
ENSDARG00000013681	si:dkey-42i9.6	-0.800104	0.00136006
ENSDARG00000017984	zgc:172106	-3.62709	0.0013823
ENSDARG00000016505	apbb1ip	-1.39921	0.0013823
ENSDARG00000104329	si:ch73-281k2.5	-2.01138	0.0013964
ENSDARG00000041041	cxcr3.2	-1.55469	0.00144028
ENSDARG00000054418	ssuh2.2	-2.68951	0.00144152
ENSDARG00000058682	cd8b	-2.63824	0.00144222
ENSDARG00000034771	rab13	-0.980705	0.00144742
ENSDARG00000053387	CU207281.1	-5.92347	0.00146456
ENSDARG00000011652	ftr52p	-5.85971	0.00147869
ENSDARG00000056065	mov10b.2	-3.56753	0.00148455
ENSDARG00000080675	si:dkey-71b5.7	-3.52309	0.00148576
ENSDARG00000068710	nid1a	-0.787642	0.00148778
ENSDARG00000101275	BX936433.1	-1.76434	0.00149087
ENSDARG00000069302	snx9b	-0.62425	0.00149438
ENSDARG00000060007	n4bp3	-1.78388	0.00149439
ENSDARG00000057263	zgc:173729	-2.13383	0.00153627
ENSDARG00000092191	CR318588.1	-4.13582	0.00154049
ENSDARG00000086189	mgp	-1.60796	0.00154155
ENSDARG00000041703	rrbp1b	-0.808174	0.00154501
ENSDARG00000079553	cd83	-2.44937	0.00154737
ENSDARG00000091280	si:ch211-66k16.27	-1.7774	0.00155208
ENSDARG00000069441	lpar6b	-2.35291	0.00155298
ENSDARG00000009313	napsa	-0.877462	0.00155544
ENSDARG00000088091	pfn1	-1.45907	0.00155544
ENSDARG00000062057	zgc:174945	-1.7119	0.00156296
ENSDARG00000104696	apooa	-0.606718	0.00159618
ENSDARG00000091627	si:dkey-271j15.3	-4.65258	0.00160255
ENSDARG00000060933	baiap2l2b	-1.79027	0.00161314
ENSDARG00000093957	si:dkey-251i10.2	-2.77504	0.00162045
ENSDARG00000061527	nxt2	-0.699847	0.00163798
ENSDARG00000098204	CU984600.2	-4.7157	0.00164396
ENSDARG00000077120	arid5a	-1.43908	0.00164597
ENSDARG00000031976	nos2b	-1.15009	0.00164597
ENSDARG00000001656	psmb13a	-2.24871	0.00164857
ENSDARG00000062187	kif14	-1.14112	0.00169354
ENSDARG00000016541	sash3	-1.25601	0.00169776
ENSDARG00000058731	slc2a6	-1.8387	0.00170736
ENSDARG00000061921	gltpa	-0.951796	0.00173508
ENSDARG00000008811	cmtm3	-1.47149	0.00174412
ENSDARG00000088078	usp18	-1.95692	0.00176108
ENSDARG00000090444	ponzr1	-1.93869	0.0017881
ENSDARG00000079387	si:ch211-102c2.4	-1.38859	0.00178913
ENSDARG00000096618	BX000534.1	-4.37424	0.00178913
ENSDARG00000014321	en1a	-1.06475	0.00179812
ENSDARG00000110637	si:ch211-212k5.1	-2.24356	0.00181913
ENSDARG00000104300	wipf1a	-0.973626	0.00183219
ENSDARG00000102555	si:dkey-33i11.9	-1.10668	0.00185081
ENSDARG00000079742	mcf2l2	-1.33578	0.00185497
ENSDARG00000096906	si:dkey-7i4.24	-3.77726	0.00186304
ENSDARG00000055591	pipox	-0.859436	0.00189826
ENSDARG00000007467	ifit10	-5.10314	0.0019018
ENSDARG00000056804	si:dkey-40g16.6	-5.47694	0.0019018
ENSDARG00000011581	si:dkey-23k10.5	-2.17425	0.00191348
ENSDARG00000058045	tlr21	-1.55749	0.00191732
ENSDARG00000095111	si:dkey-192k22.2	-2.59348	0.00192307
ENSDARG00000068596	cnot11	-0.634628	0.0019317
ENSDARG00000087740	BX664618.1	-2.06478	0.00196856
ENSDARG00000101943	BX511111.2	-3.99476	0.00197863
ENSDARG00000057974	parp12b	-0.733189	0.00198409
ENSDARG00000010948	kif11	-1.07904	0.00199039
ENSDARG00000104493	TBC1D8	-0.78841	0.00201185
ENSDARG00000060471	gcnt3	-2.77095	0.0020202
ENSDARG00000016750	abcc6a	-0.886673	0.00207106
ENSDARG00000033973	mrps23	-0.783284	0.00208715
ENSDARG00000055751	fosb	-0.7702	0.00210252
ENSDARG00000035677	bmp8a	-2.42451	0.00210252
ENSDARG00000103849	mdh1ab	-0.660239	0.0021193
ENSDARG00000033042	ptprja	-1.03907	0.00212038
ENSDARG00000092918	crhr2	-2.16561	0.00212038
ENSDARG00000036106	rgs18	-1.11454	0.00214926
ENSDARG00000074561	slc47a3	-1.84735	0.00215995
ENSDARG00000087575	zmp:0000000912	-3.76308	0.0021666
ENSDARG00000067916	lyn	-1.31573	0.00216852
ENSDARG00000056346	acap1	-0.703742	0.00217303
ENSDARG00000024032	coch	-2.81157	0.00217303
ENSDARG00000087518	si:dkey-261p22.1	-1.31178	0.00217774
ENSDARG00000115872	CU855552.1	-2.63321	0.00217962
ENSDARG00000043586	fas	-1.98879	0.00221458
ENSDARG00000006235	brms1la	-0.621398	0.0022509
ENSDARG00000074156	sgca	-1.29152	0.00225399
ENSDARG00000014427	mxe	-4.61335	0.00228045
ENSDARG00000103179	CU639397.1	-2.49874	0.00230808
ENSDARG00000078147	il10	-4.75715	0.00232069
ENSDARG00000088612	si:ch211-153b23.7	-1.33217	0.00232988
ENSDARG00000089547	BX571825.5	-3.34758	0.00236141
ENSDARG00000102929	C7H19orf12	-2.62929	0.0023649
ENSDARG00000044612	c1qb	-1.92719	0.0023649
ENSDARG00000001498	skap1	-2.27374	0.00236583
ENSDARG00000095907	AL928685.2	-2.10709	0.00238227
ENSDARG00000036785	si:ch211-226m16.2	-1.06936	0.00238855
ENSDARG00000076277	CR385050.1	-1.95708	0.00240098
ENSDARG00000024818	rilpl2	-0.821022	0.00240105
ENSDARG00000116814	CU570894.2	-0.809049	0.00240105
ENSDARG00000103146	nlrc3	-1.62852	0.00240465
ENSDARG00000078193	si:ch211-67e16.3	-1.82049	0.00242001
ENSDARG00000100918	prc1a	-0.728843	0.00244572
ENSDARG00000055504	si:ch211-212k18.7	-2.02339	0.00245402
ENSDARG00000075723	si:dkey-242e21.3	-1.41056	0.00246424
ENSDARG00000089463	dhx58	-3.55364	0.00246821
ENSDARG00000018383	frzb	-0.708312	0.00248044
ENSDARG00000097044	CU468915.1	-1.23782	0.00248707
ENSDARG00000061177	mov10b.1	-3.2513	0.00253172
ENSDARG00000077410	myo9b	-0.970052	0.00255828
ENSDARG00000087793	si:dkey-54n8.2	-0.800393	0.00259326
ENSDARG00000092731	mhc1uka	-3.06126	0.00262701
ENSDARG00000108340	si:ch211-283g2.2	-3.36062	0.0026272
ENSDARG00000099839	si:ch211-9d9.1	-1.37621	0.00263536
ENSDARG00000076563	rarres3l	-0.682504	0.00265798
ENSDARG00000045167	dlgap5	-1.25394	0.00266431
ENSDARG00000044613	c1qa	-2.6531	0.00267672
ENSDARG00000042894	tyms	-0.955702	0.00268078
ENSDARG00000037895	ramp2	-0.846112	0.00268078
ENSDARG00000070874	asmt2	-0.600819	0.00268078
ENSDARG00000078238	nacc1b	-1.1318	0.00270859
ENSDARG00000056532	serinc2	-0.660928	0.00272291
ENSDARG00000098477	tec	-1.35518	0.00273045
ENSDARG00000036974	ripply3	-1.05051	0.00274375
ENSDARG00000068582	rnf44	-1.11447	0.00274771
ENSDARG00000094366	si:dkey-260g12.1	-0.927881	0.00281224
ENSDARG00000097259	BX908753.1	-3.17238	0.00282863
ENSDARG00000092288	AL954142.1	-2.49041	0.00284289
ENSDARG00000105364	si:ch73-223f5.1	-2.27546	0.00285897
ENSDARG00000004952	rsad2	-2.99389	0.00285897
ENSDARG00000079987	igl3v5	-5.4431	0.00288113
ENSDARG00000077249	gmip	-0.876099	0.00289308
ENSDARG00000070774	irgf1	-1.90222	0.00292435
ENSDARG00000046142	asgrl1	-4.88974	0.00293142
ENSDARG00000018569	tnfrsf1a	-0.735942	0.00294115
ENSDARG00000021184	rbfox1l	-1.69884	0.00299369
ENSDARG00000060200	CU019662.1	-1.3065	0.00300035
ENSDARG00000099572	hmgn2	-0.677103	0.00300049
ENSDARG00000074846	si:dkeyp-68b7.12	-0.937748	0.00300929
ENSDARG00000088023	si:dkey-26c10.5	-0.776727	0.00301981
ENSDARG00000028850	btr16	-3.69802	0.00303012
ENSDARG00000093997	si:dkey-9i23.15	-1.20954	0.00303893
ENSDARG00000040230	si:dkey-37m8.11	-2.92432	0.00309765
ENSDARG00000097847	si:ch211-269k10.4	-1.52616	0.00309858
ENSDARG00000091230	CR450686.1	-2.59666	0.00313541
ENSDARG00000042659	thyn1	-1.43288	0.00315038
ENSDARG00000090202	rbm11	-0.654523	0.00315038
ENSDARG00000002197	pygl	-0.905436	0.00315827
ENSDARG00000041065	hspb1	-0.874849	0.00317387
ENSDARG00000057173	ifit8	-5.05975	0.0031969
ENSDARG00000068763	plcg2	-0.799632	0.0031969
ENSDARG00000020929	fam49ba	-1.17087	0.0032021
ENSDARG00000059049	zgc:174904	-2.44358	0.00323191
ENSDARG00000100294	zgc:113209	-0.659337	0.00324592
ENSDARG00000037517	slc35c2	-0.604379	0.00327357
ENSDARG00000042440	p2rx7	-0.647802	0.00328094
ENSDARG00000071355	si:ch211-197g15.7	-2.34142	0.00328094
ENSDARG00000093024	si:ch211-213a13.2	-0.932813	0.00329801
ENSDARG00000103229	si:dkey-265e15.5	-2.16418	0.00330669
ENSDARG00000042428	gstt1a	-1.8495	0.00331677
ENSDARG00000091411	si:ch211-214p13.9	-1.34863	0.00332377
ENSDARG00000102762	pik3r5	-1.23552	0.00332489
ENSDARG00000079766	tap1	-0.77638	0.00332489
ENSDARG00000088058	pimr70	-4.3664	0.00335209
ENSDARG00000101169	grap2b	-1.48585	0.00338392
ENSDARG00000105675	BX005417.3	-2.50614	0.00338595
ENSDARG00000092949	si:ch73-366i20.1	-1.81005	0.00338595
ENSDARG00000094935	si:dkey-58f10.11	-1.66646	0.00339087
ENSDARG00000094085	CR759846.1	-2.71191	0.00339087
ENSDARG00000071491	nrros	-1.35943	0.00339087
ENSDARG00000102583	il4r.1	-1.62314	0.0033985
ENSDARG00000028784	si:dkey-24p1.6	-1.76534	0.00341839
ENSDARG00000100334	lat	-1.74976	0.00342955
ENSDARG00000056378	ifi30	-1.22613	0.00344894
ENSDARG00000075389	si:ch211-281g13.4	-3.23186	0.00347978
ENSDARG00000077009	wdfy4	-0.869772	0.00349345
ENSDARG00000105266	si:dkey-16p6.1	-1.83788	0.00349874
ENSDARG00000021688	mxa	-4.29745	0.0034989
ENSDARG00000095282	BX950187.1	-2.67404	0.00350205
ENSDARG00000041911	si:ch211-245h14.1	-2.13469	0.0035193
ENSDARG00000070391	tspan4b	-0.72241	0.00353305
ENSDARG00000069194	mycbpap	-1.03111	0.00353639
ENSDARG00000086786	mfsd10	-1.18743	0.00355878
ENSDARG00000052039	caspb	-2.46568	0.00355878
ENSDARG00000090628	si:dkey-197j19.6	-2.46171	0.00357305
ENSDARG00000045553	hsd17b2	-2.04389	0.00363941
ENSDARG00000089043	ptpn6	-1.24049	0.0037016
ENSDARG00000089079	si:ch211-214b16.3	-2.296	0.00373924
ENSDARG00000006029	lta4h	-0.69632	0.00376872
ENSDARG00000114649	LO018106.1	-2.06183	0.00379918
ENSDARG00000088040	si:dkeyp-27c8.2	-1.19806	0.00381777
ENSDARG00000078975	igl1c3	-3.10167	0.00385807
ENSDARG00000077103	sema4aa	-1.30939	0.00386564
ENSDARG00000077920	csmd3a	-1.38418	0.00386564
ENSDARG00000025254	s100a10b	-0.953477	0.00386769
ENSDARG00000077069	srgn	-0.745213	0.00390763
ENSDARG00000026682	zgc:101583	-0.843949	0.00394546
ENSDARG00000089838	si:dkey-262k9.4	-1.057	0.00396082
ENSDARG00000045414	elovl2	-0.620946	0.00396739
ENSDARG00000097031	si:ch73-380l3.3	-2.26532	0.0039929
ENSDARG00000016856	pon2	-0.655162	0.00402026
ENSDARG00000058100	b3gnt3.4	-1.09715	0.00402026
ENSDARG00000044524	def6b	-0.776622	0.0040206
ENSDARG00000091234	si:ch73-335l21.4	-1.05684	0.00402129
ENSDARG00000058638	si:ch211-71m22.1	-1.23345	0.00402247
ENSDARG00000068240	trim110	-1.02621	0.00404691
ENSDARG00000117322	AL954138.2	-2.52049	0.00405021
ENSDARG00000094400	si:dkey-199f5.6	-1.14888	0.00405705
ENSDARG00000078734	myo1f	-0.973792	0.00413673
ENSDARG00000112337	mindy4b	-0.697347	0.00413673
ENSDARG00000096889	CT033825.1	-0.623454	0.00415833
ENSDARG00000113666	znf1173	-1.06287	0.00415833
ENSDARG00000091111	si:ch211-15b10.6	-0.954664	0.00418369
ENSDARG00000103341	si:ch211-110e21.4	-0.862692	0.00424435
ENSDARG00000079946	sqlea	-0.912736	0.00427613
ENSDARG00000000690	sypl2b	-1.27661	0.00432339
ENSDARG00000027587	htr7b	-0.916746	0.00435346
ENSDARG00000095994	CR383662.4	-5.08227	0.00437962
ENSDARG00000117781	CABZ01073834.1	-1.32117	0.00440745
ENSDARG00000095909	BX539325.2	-1.92824	0.00440893
ENSDARG00000053530	cyp4f3	-0.761016	0.00445046
ENSDARG00000099194	CABZ01058261.1	-0.808515	0.00445976
ENSDARG00000040528	lgals3bpb	-3.01342	0.0044604
ENSDARG00000016527	helz2	-3.06905	0.00449227
ENSDARG00000030006	slc6a7	-1.12535	0.00451936
ENSDARG00000099351	igfbp1a	-0.762332	0.00455913
ENSDARG00000117384	CABZ01084575.1	-1.70868	0.00457544
ENSDARG00000043271	morc3b	-2.16843	0.00457544
ENSDARG00000042722	blnk	-1.99559	0.00457544
ENSDARG00000073716	cpxm1a	-0.610965	0.00457544
ENSDARG00000098514	si:ch211-59d8.3	-2.68713	0.0046188
ENSDARG00000021521	rgs14a	-1.49726	0.00464921
ENSDARG00000092099	si:ch211-133n4.6	-4.71067	0.00469175
ENSDARG00000093764	si:dkey-145c18.5	-2.78254	0.00474351
ENSDARG00000051923	ccnb1	-0.906585	0.00474357
ENSDARG00000091904	si:dkeyp-51f12.3	-1.45855	0.00474952
ENSDARG00000104207	pcyt1bb	-1.70699	0.00478616
ENSDARG00000006308	ptpn18	-1.30133	0.0047984
ENSDARG00000038882	smc4	-0.70688	0.0047984
ENSDARG00000040157	glt8d1	-0.751447	0.00481419
ENSDARG00000061717	cytip	-1.85486	0.00482661
ENSDARG00000089432	si:ch211-212k18.15	-2.54332	0.00484525
ENSDARG00000004597	lrrc4ba	-0.697207	0.00484945
ENSDARG00000078888	iqgap1	-0.612195	0.00488831
ENSDARG00000077557	nitr5	-3.6753	0.0048924
ENSDARG00000062397	ndst1a	-1.06962	0.0049103
ENSDARG00000041060	lgals9l3	-1.90489	0.00492507
ENSDARG00000079267	fermt3a	-1.20243	0.00494724
ENSDARG00000028618	krt18b	-0.909783	0.00495441
ENSDARG00000060645	sirt7	-0.75878	0.00496666
ENSDARG00000110178	CABZ01066694.1	-1.10592	0.00497237
ENSDARG00000078912	si:ch73-24k9.2	-2.17734	0.00497237
ENSDARG00000099672	capgb	-1.663	0.00498468
ENSDARG00000089706	si:ch211-276a23.5	-3.61967	0.00500638
ENSDARG00000097583	arfgap3	-0.658377	0.00501604
ENSDARG00000094606	si:zfos-364h11.2	-1.75918	0.00501629
ENSDARG00000030394	prf1.1	-2.08727	0.00501682
ENSDARG00000015123	dnase1l4.1	-2.10391	0.00501682
ENSDARG00000053518	adhfe1	-0.966495	0.00502131
ENSDARG00000044532	nr4a2b	-0.753647	0.00504753
ENSDARG00000062820	irgf3	-2.08887	0.00506873
ENSDARG00000099476	zgc:174863	-1.0893	0.00508371
ENSDARG00000020735	efcab6	-1.07002	0.00510677
ENSDARG00000103077	si:rp71-81e14.2	-1.85108	0.00510852
ENSDARG00000105667	CU972454.4	-1.58589	0.0051241
ENSDARG00000005544	btbd3a	-1.05821	0.00512587
ENSDARG00000008238	manba	-0.619109	0.00522724
ENSDARG00000096046	BX649307.1	-1.626	0.00533048
ENSDARG00000026704	ftr72	-2.18745	0.00535701
ENSDARG00000098540	zc3h7ba	-1.15994	0.00539766
ENSDARG00000101785	laptm5	-1.18792	0.00541992
ENSDARG00000068858	il2rga	-1.08756	0.00546026
ENSDARG00000035533	tacr1a	-1.23536	0.0054815
ENSDARG00000089088	BX510940.1	-1.51032	0.00552354
ENSDARG00000043398	nitr2a	-2.13793	0.00557952
ENSDARG00000091531	carm1l	-2.69632	0.00558333
ENSDARG00000060946	pip5kl1	-0.710104	0.00560058
ENSDARG00000055290	mpeg1.1	-0.929685	0.00561836
ENSDARG00000078451	gzm3	-4.19795	0.00564692
ENSDARG00000026406	anxa5a	-1.8571	0.00566677
ENSDARG00000102917	CR388095.1	-3.3702	0.00566988
ENSDARG00000091972	si:dkey-58f10.7	-1.53258	0.00568201
ENSDARG00000025601	trim35-14	-4.63636	0.00570222
ENSDARG00000069029	acss2l	-0.940419	0.00571051
ENSDARG00000035719	arl5c	-0.608779	0.00572212
ENSDARG00000013539	ikzf1	-0.818766	0.00574429
ENSDARG00000058774	CABZ01053221.1	-1.80152	0.00574637
ENSDARG00000092569	BX571681.1	-4.60072	0.00574637
ENSDARG00000117508	CU459056.2	-3.31276	0.00574637
ENSDARG00000003902	ctsl.1	-3.18588	0.00576854
ENSDARG00000043403	paox1	-1.03234	0.0057939
ENSDARG00000093960	si:dkey-111e8.5	-1.65293	0.00581764
ENSDARG00000100662	cxcl11.1	-2.58426	0.0058319
ENSDARG00000044797	cd8a	-4.60286	0.0058319
ENSDARG00000116723	BX470259.3	-1.69449	0.00584114
ENSDARG00000089507	ugt1b5	-1.50195	0.00584581
ENSDARG00000113065	AL929276.1	-2.30747	0.00586663
ENSDARG00000103748	ovca2	-1.06943	0.00587541
ENSDARG00000078249	unc13d	-0.999823	0.00588668
ENSDARG00000088251	lgals17	-4.77586	0.00589559
ENSDARG00000093576	BX000981.2	-3.9505	0.00589606
ENSDARG00000097381	CR382363.1	-2.21912	0.00597806
ENSDARG00000103305	P2RY14	-1.85098	0.00599392
ENSDARG00000074052	si:ch211-281g13.5	-3.9878	0.00601914
ENSDARG00000052396	pkz	-3.02021	0.00608961
ENSDARG00000087596	si:ch73-95l15.5	-0.70901	0.00610546
ENSDARG00000102291	eef1da	-0.691439	0.00611168
ENSDARG00000093936	si:dkeyp-1h4.6	-3.94184	0.00612441
ENSDARG00000044694	fybb	-1.0687	0.0061596
ENSDARG00000096665	si:ch211-202n12.2	-2.09708	0.00616644
ENSDARG00000004954	grna	-1.44097	0.00621852
ENSDARG00000056871	ap4m1	-0.740514	0.00627099
ENSDARG00000068144	nmba	-1.04474	0.00627807
ENSDARG00000045066	entpd1	-0.766914	0.00629282
ENSDARG00000038822	mrc1b	-0.821669	0.00632127
ENSDARG00000058325	casp8	-1.21935	0.00638588
ENSDARG00000075008	pask	-0.90866	0.00639826
ENSDARG00000088584	si:ch73-352p18.4	-0.993066	0.00644516
ENSDARG00000058471	plk1	-0.989102	0.00651689
ENSDARG00000105592	CR936442.1	-2.23147	0.0065257
ENSDARG00000015355	fosl1a	-0.867723	0.0065427
ENSDARG00000069295	bcl6ab	-0.792816	0.0065935
ENSDARG00000009673	si:ch211-197g15.6	-4.5974	0.00659986
ENSDARG00000099741	mvb12a	-0.72189	0.00661248
ENSDARG00000046098	ebp	-0.921602	0.00665642
ENSDARG00000002830	trmt2a	-0.684843	0.00672735
ENSDARG00000026764	ahsg1	-0.958635	0.00672735
ENSDARG00000054302	ehd4	-0.873885	0.00673597
ENSDARG00000017489	ifi45	-4.03366	0.0067483
ENSDARG00000069375	zgc:162608	-2.02745	0.0067483
ENSDARG00000102176	pla1a	-0.938829	0.00675836
ENSDARG00000117448	CABZ01072245.1	-0.71953	0.00675836
ENSDARG00000009702	ascl1b	-2.96593	0.00680889
ENSDARG00000039304	six1a	-1.54662	0.00680889
ENSDARG00000010764	flj13639	-0.594228	0.00680889
ENSDARG00000054050	vsig8a	-1.8568	0.00680889
ENSDARG00000099384	si:dkey-238k10.1	-5.88823	0.00687952
ENSDARG00000070109	ncapg	-0.931283	0.00692157
ENSDARG00000043209	nsun5	-0.71572	0.00692521
ENSDARG00000092045	si:dkey-225k4.1	-1.32269	0.00693143
ENSDARG00000019062	arpc5b	-0.712606	0.00695474
ENSDARG00000076182	stat1b	-3.96594	0.00698775
ENSDARG00000078389	ifi46	-2.77323	0.00700235
ENSDARG00000019763	acp5a	-1.23765	0.00700449
ENSDARG00000089333	si:ch211-198c19.1	-1.73286	0.00702748
ENSDARG00000015068	txk	-1.95566	0.00707789
ENSDARG00000094451	cfp	-1.13629	0.00712969
ENSDARG00000069093	col2a1a	-2.1542	0.0071454
ENSDARG00000053833	mtnr1ba	-1.8045	0.0071454
ENSDARG00000104811	cyp2aa2	-2.17815	0.0071454
ENSDARG00000096936	BX005461.2	-3.10348	0.00719207
ENSDARG00000090380	gzma	-2.62098	0.00721399
ENSDARG00000038655	ajap1	-0.854818	0.00731323
ENSDARG00000105438	si:ch1073-220m6.1	-1.96446	0.0073599
ENSDARG00000095556	CR318588.4	-1.41907	0.0073599
ENSDARG00000031954	rbck1	-1.08507	0.0073968
ENSDARG00000092967	si:dkey-93m18.4	-3.14061	0.00740833
ENSDARG00000062830	tent5d	-0.618408	0.00742529
ENSDARG00000100960	AL928901.1	-1.2319	0.00743309
ENSDARG00000007018	ms4a17a.6	-1.51057	0.00747058
ENSDARG00000090901	si:ch211-256e16.11	-1.72739	0.00747907
ENSDARG00000086744	znf1152	-0.863229	0.00751487
ENSDARG00000088631	BX000363.1	-1.32012	0.00755602
ENSDARG00000025757	tspan35	-1.33327	0.00756859
ENSDARG00000101243	CABZ01049825.1	-0.982835	0.00756859
ENSDARG00000052721	prim2	-0.763077	0.00759378
ENSDARG00000105562	si:dkey-23i12.7	-1.46414	0.00760153
ENSDARG00000045268	tectb	-1.82404	0.0076393
ENSDARG00000010792	cdc25b	-0.80883	0.0076604
ENSDARG00000086236	0	-1.8433	0.00770665
ENSDARG00000103466	ccl35.1	-1.41032	0.00773573
ENSDARG00000007494	st3gal8	-0.928096	0.00777997
ENSDARG00000113458	CABZ01058333.1	-1.71865	0.0077871
ENSDARG00000087197	ros1	-0.960078	0.00779375
ENSDARG00000099026	si:dkey-185m8.2	-1.50926	0.00780685
ENSDARG00000115038	si:dkey-4c23.5	-1.75746	0.00783686
ENSDARG00000018587	zgc:152658	-3.82427	0.00792878
ENSDARG00000111357	tnfsf14	-2.22427	0.00799111
ENSDARG00000052747	gpatch3	-0.824026	0.00809082
ENSDARG00000058038	eml3	-0.641367	0.00813616
ENSDARG00000104924	BX072577.1	-1.81477	0.00818218
ENSDARG00000117636	FP236157.7	-1.62183	0.0081882
ENSDARG00000117225	BX088649.1	-1.87926	0.00822206
ENSDARG00000093496	si:zfos-905g2.1	-1.08182	0.00822275
ENSDARG00000099631	cmtm6	-0.619094	0.00828894
ENSDARG00000079537	ftr13	-2.16861	0.00835554
ENSDARG00000090698	si:dkey-52j6.3	-1.74178	0.00837463
ENSDARG00000056443	zgc:152753	-3.36898	0.00837537
ENSDARG00000006603	csrp1a	-0.979922	0.00841223
ENSDARG00000010556	mmp25b	-1.10935	0.00841809
ENSDARG00000074761	bicdl1	-1.71075	0.00845444
ENSDARG00000078847	si:dkey-238o13.4	-0.815969	0.00847741
ENSDARG00000091836	casp7	-0.907813	0.00862707
ENSDARG00000054827	ssuh2.4	-1.77934	0.00862826
ENSDARG00000012247	def6a	-0.884847	0.0086291
ENSDARG00000073675	tlr8b	-1.31762	0.00863067
ENSDARG00000018971	b3gnt5a	-1.65183	0.00869458
ENSDARG00000099690	vaspa	-1.2663	0.00873515
ENSDARG00000009885	sult3st1	-2.92517	0.00874429
ENSDARG00000101707	si:ch211-156b7.4	-0.593055	0.00887759
ENSDARG00000032816	tm7sf2	-0.619455	0.00887759
ENSDARG00000094386	adgrg4b	-5.73426	0.00910235
ENSDARG00000035858	cnn2	-0.799966	0.00911151
ENSDARG00000097346	ten1	-0.716349	0.00912991
ENSDARG00000079903	si:ch73-343l4.2	-3.34637	0.00918487
ENSDARG00000055550	casp21	-2.68803	0.00918487
ENSDARG00000116994	CABZ01109480.1	-1.42546	0.00920784
ENSDARG00000031952	mb	-4.3895	0.00923414
ENSDARG00000074379	knstrn	-1.86978	0.00923438
ENSDARG00000068468	dnah3	-1.20817	0.00925902
ENSDARG00000089402	si:ch73-281i18.3	-1.11789	0.00931793
ENSDARG00000057899	zgc:114081	-1.02374	0.00933029
ENSDARG00000043877	mmachc	-1.05339	0.00935759
ENSDARG00000006981	ccdc113	-1.36286	0.009401
ENSDARG00000089227	si:ch211-91p5.3	-2.04672	0.00944114
ENSDARG00000074828	rhobtb2a	-1.67975	0.0094426
ENSDARG00000104684	trdc	-2.35968	0.00949818
ENSDARG00000071636	BX511034.2	-1.26229	0.00950954
ENSDARG00000003904	sycp1	-1.9703	0.00953247
ENSDARG00000095280	CU682811.3	-1.78554	0.00961779
ENSDARG00000005561	gfm2	-0.797217	0.00966405
ENSDARG00000039243	zgc:152791	-3.88409	0.00966405
ENSDARG00000098561	zgc:194202	-2.24026	0.00974681
ENSDARG00000070847	trim35-20	-2.81982	0.00977708
ENSDARG00000102212	si:dkey-16p6.1	-1.1618	0.00978156
ENSDARG00000078404	cdh26.1	-0.932143	0.00984486
ENSDARG00000016939	itgb2	-1.01203	0.00990528
ENSDARG00000075757	gig2e	-7.23706	0.00994429
ENSDARG00000028731	stat4	-1.20661	0.00995994
ENSDARG00000060917	anln	-0.800175	0.00998664
ENSDARG00000053568	pstpip1b	-1.24583	0.00998668
ENSDARG00000059294	marco	-1.96602	0.010082
ENSDARG00000061784	arhgap25	-1.54376	0.0100969
ENSDARG00000078894	hemk1	-0.715028	0.0101281
ENSDARG00000095298	ftr73	-2.77905	0.0101703
ENSDARG00000041980	calhm6	-1.40542	0.010236
ENSDARG00000092167	si:ch211-272h9.5	-2.55208	0.0102536
ENSDARG00000092556	si:ch211-214j8.12	-0.792795	0.0102568
ENSDARG00000032469	ampd3b	-1.58225	0.0102569
ENSDARG00000098004	ftr91	-2.36441	0.0102688
ENSDARG00000003475	sult1st5	-0.758656	0.0102903
ENSDARG00000054805	btr09	-2.37051	0.0103636
ENSDARG00000021677	phf11	-2.04042	0.010394
ENSDARG00000036456	anxa4	-0.745552	0.010394
ENSDARG00000100412	si:ch211-171l17.14	-1.17052	0.0104443
ENSDARG00000019135	ankef1a	-1.55929	0.010494
ENSDARG00000039459	qsox1	-0.96464	0.0105049
ENSDARG00000069482	traf1	-1.30698	0.0106942
ENSDARG00000103519	adamts1	-0.819847	0.0107485
ENSDARG00000074062	si:dkey-234i14.15	-3.86209	0.0107703
ENSDARG00000077309	si:ch211-209f23.6	-1.79805	0.0107905
ENSDARG00000089340	rhobtb2b	-0.821209	0.0107905
ENSDARG00000094025	si:dkey-237j10.2	-0.945071	0.0108479
ENSDARG00000036422	ntn5	-1.70177	0.0108524
ENSDARG00000096821	si:ch211-256e16.7	-4.19191	0.0108603
ENSDARG00000095696	trpm2	-1.86512	0.0108725
ENSDARG00000019081	DHDH	-0.617561	0.0109238
ENSDARG00000094995	HTRA2	-3.96183	0.0109475
ENSDARG00000108953	si:ch211-283g2.2	-3.3553	0.0110009
ENSDARG00000005462	kif4	-0.740042	0.0110097
ENSDARG00000012422	col11a2	-1.79633	0.0110746
ENSDARG00000041947	styk1b	-2.31049	0.0111167
ENSDARG00000067723	tank	-0.983516	0.0111505
ENSDARG00000030954	ftr56	-2.85591	0.0111838
ENSDARG00000087554	cdk1	-1.02095	0.0113368
ENSDARG00000102493	ticam1	-0.708747	0.0113568
ENSDARG00000105615	si:ch211-196f2.6	-1.80688	0.0114823
ENSDARG00000095533	si:ch211-198c19.3	-1.76671	0.0115387
ENSDARG00000037121	mat2ab	-0.695387	0.0115598
ENSDARG00000005481	nfkbiaa	-0.912942	0.0115598
ENSDARG00000103827	znf1144	-0.873777	0.0115598
ENSDARG00000095695	ms4a17a.10	-1.01445	0.0115641
ENSDARG00000096269	CR388364.1	-2.00675	0.0116065
ENSDARG00000055569	ghdc	-0.646827	0.011697
ENSDARG00000073695	mamdc2b	-0.792231	0.011697
ENSDARG00000102650	BX248331.2	-2.12619	0.0117347
ENSDARG00000053027	si:dkey-33i11.1	-2.0799	0.0117998
ENSDARG00000001771	otol1a	-1.49487	0.0118113
ENSDARG00000054389	rhof	-1.37173	0.011824
ENSDARG00000104077	fcer1gl	-1.02643	0.0118479
ENSDARG00000057714	cmah	-1.4889	0.0119003
ENSDARG00000071499	cxcl32b.1	-1.02567	0.0120316
ENSDARG00000100939	CABZ01117603.1	-4.11347	0.0120481
ENSDARG00000075954	serpinh1a	-0.918071	0.0121081
ENSDARG00000005993	prc1b	-0.951489	0.0121458
ENSDARG00000105241	btr26	-2.17797	0.0122102
ENSDARG00000052429	syngr2a	-0.679364	0.0122156
ENSDARG00000116367	si:dkey-51d8.1	-1.27709	0.0122497
ENSDARG00000040080	fli1b	-0.853457	0.0123361
ENSDARG00000014929	p2ry11	-1.91749	0.0124073
ENSDARG00000089318	BX088538.1	-1.58553	0.0124104
ENSDARG00000053455	ccdc103	-1.15282	0.0124662
ENSDARG00000103847	CR339059.1	-1.67416	0.012487
ENSDARG00000040812	ncf4	-1.21489	0.012537
ENSDARG00000071585	stard15	-1.8406	0.0127498
ENSDARG00000043242	si:dkey-222f2.1	-3.1467	0.0129489
ENSDARG00000070140	RETSAT	-3.58344	0.0129509
ENSDARG00000055338	CAPN1	-0.593714	0.0130095
ENSDARG00000100280	znfx1	-1.78181	0.0130121
ENSDARG00000105104	si:dkey-223p19.1	-1.52648	0.0131937
ENSDARG00000076483	dhrs13b.2	-1.48372	0.0133065
ENSDARG00000039020	fbxo5	-1.09729	0.0133222
ENSDARG00000089983	si:ch73-109i22.2	-1.34249	0.013372
ENSDARG00000092310	si:ch211-199g17.2	-1.12778	0.0134457
ENSDARG00000100829	pcdh1g32	-0.929323	0.0134457
ENSDARG00000045561	dram1	-1.53507	0.0134736
ENSDARG00000103409	uhrf1	-0.603361	0.01359
ENSDARG00000103395	si:ch73-281i18.7	-1.51817	0.0136444
ENSDARG00000087195	rorc	-1.1019	0.0137013
ENSDARG00000111465	znf1104	-2.57362	0.0138431
ENSDARG00000090537	ifit11	-1.12293	0.0138737
ENSDARG00000062263	arhgap17b	-0.729554	0.0138794
ENSDARG00000071029	si:dkey-147f3.8	-1.47656	0.0138913
ENSDARG00000070132	aste1a	-2.85045	0.0138992
ENSDARG00000078050	phf19	-0.668693	0.0139885
ENSDARG00000112454	FO744833.2	-1.56077	0.0140391
ENSDARG00000070830	zgc:136858	-0.985246	0.0140604
ENSDARG00000067797	spi1a	-0.714166	0.0140812
ENSDARG00000055412	mylk4b	-1.40197	0.0142888
ENSDARG00000007221	pbk	-1.30536	0.0142888
ENSDARG00000002231	plpp2a	-1.61577	0.014433
ENSDARG00000071084	wipf1b	-0.832835	0.0145067
ENSDARG00000103194	BX936433.2	-2.89365	0.0145523
ENSDARG00000079869	si:ch211-218o21.4	-2.07274	0.0145523
ENSDARG00000117273	FO905052.1	-0.817525	0.0145712
ENSDARG00000070668	cd4-1	-1.53877	0.01458
ENSDARG00000037852	zgc:101663	-1.24265	0.0147055
ENSDARG00000077205	zgc:153116	-0.990484	0.0147083
ENSDARG00000098037	CU927934.3	-3.88576	0.01488
ENSDARG00000019156	haus5	-1.43077	0.01488
ENSDARG00000026895	tor1l3	-3.31167	0.01488
ENSDARG00000089892	cd44b	-1.12086	0.01488
ENSDARG00000076332	si:ch211-159i8.4	-2.41484	0.0149106
ENSDARG00000098716	parp11	-1.81472	0.014953
ENSDARG00000074854	sh2d1ab	-2.1314	0.0150497
ENSDARG00000096562	wu:fj29h11	-1.9253	0.015176
ENSDARG00000091061	slc38a3b	-0.783749	0.0151967
ENSDARG00000016188	SBNO2	-0.714686	0.0152944
ENSDARG00000096331	si:ch73-248e21.7	-1.02538	0.0153544
ENSDARG00000104903	cdkn1cb	-0.758425	0.0154017
ENSDARG00000090607	si:dkeyp-117b11.1	-1.20563	0.0154202
ENSDARG00000116197	si:dkeyp-4c4.2	-1.80001	0.0155291
ENSDARG00000089582	si:dkey-265e15.2	-1.43593	0.0155549
ENSDARG00000100942	zgc:194655	-2.97091	0.0155549
ENSDARG00000003903	hapln2	-0.614246	0.0156513
ENSDARG00000100133	cnmd	-1.35412	0.0156817
ENSDARG00000088581	f10	-1.03699	0.015704
ENSDARG00000097454	BX539313.2	-1.5353	0.015704
ENSDARG00000032116	cnot7	-0.613065	0.015764
ENSDARG00000092600	si:dkey-256e7.5	-1.22404	0.0158227
ENSDARG00000086457	tnfaip8l1	-0.886921	0.0158227
ENSDARG00000053246	depdc7b	-3.34014	0.0158227
ENSDARG00000058004	six2a	-0.956895	0.0158228
ENSDARG00000077029	bub1	-0.795118	0.0158264
ENSDARG00000069011	eps8b	-3.89022	0.015895
ENSDARG00000089873	socs1b	-1.96138	0.0159437
ENSDARG00000078018	si:dkey-79d12.4	-0.634316	0.0159779
ENSDARG00000015149	wasa	-1.17602	0.0159779
ENSDARG00000061201	acsf2	-0.675823	0.0160198
ENSDARG00000044627	alg8	-1.05991	0.0160439
ENSDARG00000001782	prkacba	-1.52442	0.0161234
ENSDARG00000045023	lhfpl5a	-1.1286	0.0162346
ENSDARG00000012796	hnmt	-0.622916	0.0162423
ENSDARG00000104045	tlr22	-2.11299	0.0162777
ENSDARG00000089434	etv7	-2.10932	0.0163785
ENSDARG00000063293	neto2b	-0.762675	0.0164306
ENSDARG00000044129	si:ch211-214p16.1	-2.59673	0.0165244
[truncated: 351 more rows]

## Sheet: 3145_N vs. WT_N
3145A_N vs. WT_N
Up-regulated genes
GeneID	Gene name	log2FoldChange	padj
ENSDARG00000097521	si:dkey-111k8.5	2.03373	5.58466e-77
ENSDARG00000023988	dctn4	0.817275	2.45713e-72
ENSDARG00000103960	CU019624.1	5.26078	6.39233e-57
ENSDARG00000039069	slx4ip	3.88064	1.14132e-53
ENSDARG00000097615	si:ch211-108d22.2	4.48399	2.71926e-45
ENSDARG00000102856	si:ch73-59f11.3	5.26958	5.96493e-39
ENSDARG00000092351	BX649478.1	4.54999	4.61399e-37
ENSDARG00000097842	znf1134	1.72903	4.90244e-37
ENSDARG00000101696	zgc:158316	1.25952	3.04426e-31
ENSDARG00000041586	dhx40	1.60397	3.15404e-26
ENSDARG00000043247	gtf3c3	1.44379	1.21384e-24
ENSDARG00000062008	hs2st1b	1.09347	2.51747e-21
ENSDARG00000115843	si:rp71-1k13.6	1.98276	1.37264e-20
ENSDARG00000092166	si:dkey-147f3.8	1.51575	2.00724e-20
ENSDARG00000113971	LO018181.1	5.67898	1.40865e-19
ENSDARG00000055723	hsp70l	2.08501	1.62673e-17
ENSDARG00000022437	cd81b	1.71259	1.84605e-17
ENSDARG00000002037	pfkfb2b	0.697012	3.1147e-17
ENSDARG00000038618	cpt2	0.841175	5.49528e-17
ENSDARG00000075766	sccpdha.1	3.07704	1.15275e-16
ENSDARG00000017886	zbtb11	0.685423	2.10615e-16
ENSDARG00000077853	ttll2	3.98967	2.17902e-16
ENSDARG00000074768	zgc:113295	1.60568	5.98042e-16
ENSDARG00000086665	si:dkey-175g6.2	0.799264	7.30679e-16
ENSDARG00000097976	CR812464.1	9.00542	2.88946e-15
ENSDARG00000095821	si:dkey-122a22.2	1.22523	6.30385e-15
ENSDARG00000067815	CABZ01060891.1	4.35174	1.90358e-14
ENSDARG00000042090	si:ch73-55i23.1	1.76575	3.07433e-14
ENSDARG00000016080	nob1	0.731119	6.24273e-14
ENSDARG00000031683	fosab	1.14988	1.19407e-13
ENSDARG00000100864	BX004873.1	4.08327	1.64572e-13
ENSDARG00000040190	qdpra	0.957477	2.65047e-13
ENSDARG00000010420	ndrg1b	1.3032	5.27311e-13
ENSDARG00000097889	si:ch73-265h17.2	2.00779	5.73033e-13
ENSDARG00000096273	si:dkey-3n22.9	1.858	9.1754e-13
ENSDARG00000094215	BX005417.1	3.36805	4.59205e-12
ENSDARG00000055752	npas4a	0.807163	4.65699e-12
ENSDARG00000077799	egr4	1.17342	5.04945e-12
ENSDARG00000106267	CR388042.1	2.29636	6.31782e-12
ENSDARG00000044326	BX950188.1	2.61954	1.19027e-11
ENSDARG00000089071	ushbp1	0.89594	1.27907e-11
ENSDARG00000098834	sox4b	1.00026	2.64787e-11
ENSDARG00000090145	tmem240b	0.699567	2.82452e-11
ENSDARG00000005586	zbtb20	4.78329	3.14898e-11
ENSDARG00000102066	ntn4	1.73238	3.63399e-11
ENSDARG00000025089	loxl4	1.91525	4.48543e-11
ENSDARG00000060951	polg	0.944851	4.64562e-11
ENSDARG00000024325	cert1a	1.11625	5.72527e-11
ENSDARG00000086184	FBXO48	0.692086	7.72961e-11
ENSDARG00000045927	slc25a44a	1.07864	7.82567e-11
ENSDARG00000094860	gpr186	0.784735	1.07394e-10
ENSDARG00000004597	lrrc4ba	1.40892	1.28812e-10
ENSDARG00000110173	BX323861.3	3.08577	1.41841e-10
ENSDARG00000008249	ptchd4	2.34282	2.34218e-10
ENSDARG00000052642	shisa9b	2.94371	2.36254e-10
ENSDARG00000073799	zgc:194210	1.79912	3.98898e-10
ENSDARG00000074031	fastkd2	0.915521	4.26419e-10
ENSDARG00000011166	cahz	1.20931	6.40458e-10
ENSDARG00000097886	CU104777.1	2.19907	6.5715e-10
ENSDARG00000105691	slco1f3	4.77752	7.26231e-10
ENSDARG00000087732	BX649540.1	2.76271	8.90852e-10
ENSDARG00000093708	arhgap20b	5.20215	8.98544e-10
ENSDARG00000038979	si:dkey-24c2.9	1.59291	1.09691e-09
ENSDARG00000100236	cspp1a	1.06189	1.18456e-09
ENSDARG00000070461	CDIN1	1.17213	1.25175e-09
ENSDARG00000090195	mtx3	0.87659	1.36922e-09
ENSDARG00000074791	aldh3a1	1.72885	1.62725e-09
ENSDARG00000040547	b3gat1a	0.976594	1.8632e-09
ENSDARG00000068681	crfb1	1.03815	3.35566e-09
ENSDARG00000100818	KYAT3	5.13998	3.40278e-09
ENSDARG00000059722	ubac1	0.855733	3.55123e-09
ENSDARG00000103610	actr8	1.27022	3.57591e-09
ENSDARG00000100938	hint2	1.13987	3.60803e-09
ENSDARG00000077072	si:ch73-280o22.2	0.885468	4.94586e-09
ENSDARG00000038465	stmn3	0.892761	5.03055e-09
ENSDARG00000004932	anos1b	0.934534	5.46871e-09
ENSDARG00000077504	si:ch211-103n10.5	1.78294	7.1486e-09
ENSDARG00000031562	tada2a	0.660849	1.34468e-08
ENSDARG00000005626	RHOU	1.25715	1.62854e-08
ENSDARG00000018008	mdh1b	2.36857	1.93927e-08
ENSDARG00000074317	fam20ca	2.94481	1.94296e-08
ENSDARG00000105972	CABZ01050944.1	2.85292	2.14529e-08
ENSDARG00000103535	SORCS3	1.52437	2.22161e-08
ENSDARG00000061844	si:dkey-38p12.3	0.841879	4.48451e-08
ENSDARG00000005897	dera	0.726333	4.6443e-08
ENSDARG00000100270	FP085414.1	0.662223	4.69638e-08
ENSDARG00000078246	si:ch211-114l13.4	2.84139	4.96147e-08
ENSDARG00000002396	cry-dash	0.839619	5.81462e-08
ENSDARG00000038956	fdx1b	8.05089	6.50258e-08
ENSDARG00000038643	alas2	1.72317	6.92188e-08
ENSDARG00000105756	CR788316.3	2.2117	1.01644e-07
ENSDARG00000021924	hsp70.3	2.52846	1.11291e-07
ENSDARG00000096240	FP017151.1	2.15155	1.2399e-07
ENSDARG00000021383	naalad2	1.52501	1.42322e-07
ENSDARG00000029688	hsp70.1	1.9726	1.76595e-07
ENSDARG00000062086	kiaa1549lb	1.50739	1.89407e-07
ENSDARG00000017982	cyp39a1	0.850373	2.02911e-07
ENSDARG00000103847	CR339059.1	3.17668	2.17962e-07
ENSDARG00000091253	smyd1b	1.27816	2.71825e-07
ENSDARG00000015657	zgc:77112	2.04341	3.45672e-07
ENSDARG00000075737	zgc:165518	2.8398	3.64667e-07
ENSDARG00000105410	BX324230.1	4.29593	4.08253e-07
ENSDARG00000009477	prkar2ab	0.853833	4.22388e-07
ENSDARG00000093338	BX088709.1	4.1227	4.58114e-07
ENSDARG00000089087	hbba1	2.64026	4.5827e-07
ENSDARG00000053833	mtnr1ba	3.30272	5.19187e-07
ENSDARG00000041413	adgrg11	2.58578	5.26654e-07
ENSDARG00000117308	zgc:194629	1.45213	5.99174e-07
ENSDARG00000104906	mtr	0.830406	5.99365e-07
ENSDARG00000099483	vdra	2.31891	7.36368e-07
ENSDARG00000117605	CR339059.3	2.2248	7.41417e-07
ENSDARG00000113960	AL953907.2	6.80654	8.05268e-07
ENSDARG00000116076	FO704772.3	1.86349	1.0175e-06
ENSDARG00000081270	rn7sk	2.39967	1.0175e-06
ENSDARG00000015803	smcr8b	2.11974	1.02821e-06
ENSDARG00000069823	proca1	0.649771	1.32338e-06
ENSDARG00000052654	thrab	1.46648	1.36358e-06
ENSDARG00000069313	oxa1l	0.662756	1.37412e-06
ENSDARG00000069673	chid1	0.667866	1.53254e-06
ENSDARG00000044688	dusp4	0.622953	1.59482e-06
ENSDARG00000103844	si:ch211-266c8.1	2.02261	1.61283e-06
ENSDARG00000004517	ppat	1.38255	1.94311e-06
ENSDARG00000018004	nkx2.5	1.08145	1.99514e-06
ENSDARG00000099984	CABZ01023255.1	1.94984	2.08271e-06
ENSDARG00000034852	nt5c2l1	1.34997	2.08324e-06
ENSDARG00000045301	st8sia3	2.44937	2.48931e-06
ENSDARG00000117174	CT583728.27	2.75281	2.54851e-06
ENSDARG00000078238	nacc1b	1.64067	2.64014e-06
ENSDARG00000104960	si:ch211-11n16.3	3.43625	2.78083e-06
ENSDARG00000079029	dhx32b	1.019	2.85185e-06
ENSDARG00000057857	arfrp1	0.75899	3.073e-06
ENSDARG00000103324	si:ch211-127b6.2	1.69821	3.13155e-06
ENSDARG00000079078	si:ch211-5k11.8	3.11992	3.25333e-06
ENSDARG00000074185	pcsk9	1.22419	3.28361e-06
ENSDARG00000029019	epb41b	1.20445	3.41481e-06
ENSDARG00000093821	si:ch211-110p13.9	1.13585	3.58992e-06
ENSDARG00000076440	btbd6a	0.863966	3.79545e-06
ENSDARG00000044550	hif1al2	1.40046	4.02598e-06
ENSDARG00000068582	rnf44	1.61988	4.21378e-06
ENSDARG00000117613	CABZ01030033.1	4.83073	4.35776e-06
ENSDARG00000053158	prss56	1.06673	5.23848e-06
ENSDARG00000102888	gpr39	1.9863	5.24636e-06
ENSDARG00000103286	kcnk4a	2.62991	5.35227e-06
ENSDARG00000074828	rhobtb2a	2.84956	5.47129e-06
ENSDARG00000097339	slc9a1b	0.671511	5.49876e-06
ENSDARG00000116586	fthl27	1.56002	5.5517e-06
ENSDARG00000104792	dntt	2.44628	6.01214e-06
ENSDARG00000022045	map1ab	0.585406	6.3907e-06
ENSDARG00000099600	si:dkey-93h22.7	1.61728	6.39694e-06
ENSDARG00000094457	BX005210.1	3.12551	6.43469e-06
ENSDARG00000087262	zgc:63568	0.970213	6.51378e-06
ENSDARG00000071017	nt5e	0.74308	7.12899e-06
ENSDARG00000059826	crtac1a	0.80049	7.17665e-06
ENSDARG00000098345	mamdc2a	0.962934	7.9798e-06
ENSDARG00000010183	si:ch73-265h17.1	1.31164	8.01753e-06
ENSDARG00000018967	gabbr1a	1.83114	8.94673e-06
ENSDARG00000002377	mief2	0.673322	1.02213e-05
ENSDARG00000094057	cyp2j20	2.13598	1.02387e-05
ENSDARG00000051916	cdk7	0.797059	1.05887e-05
ENSDARG00000002571	tmod2	1.11294	1.06554e-05
ENSDARG00000099438	CABZ01073736.1	1.43619	1.06782e-05
ENSDARG00000061370	tsen34	0.715932	1.09219e-05
ENSDARG00000013647	cntn3a.2	1.98971	1.22746e-05
ENSDARG00000063670	gtf2a1l	0.905576	1.23943e-05
ENSDARG00000102777	thbs4a	1.30509	1.37637e-05
ENSDARG00000034048	zgc:92275	0.666726	1.40832e-05
ENSDARG00000011072	ddx11	1.42801	1.46304e-05
ENSDARG00000102067	grm5b	1.97278	1.5542e-05
ENSDARG00000034933	chchd3b	2.14501	1.58794e-05
ENSDARG00000056387	rnf17	1.98606	1.6426e-05
ENSDARG00000016412	agt	1.22294	1.6426e-05
ENSDARG00000041887	sf3a1	0.737307	1.67371e-05
ENSDARG00000018022	msh2	0.631695	1.68087e-05
ENSDARG00000100693	ddr2a	1.22802	1.73593e-05
ENSDARG00000074085	si:ch1073-188e1.1	6.82476	1.76368e-05
ENSDARG00000101010	hpdl	1.09797	1.86482e-05
ENSDARG00000013477	gata1a	1.58996	1.87449e-05
ENSDARG00000040141	si:ch73-138e16.5	2.40086	2.15148e-05
ENSDARG00000019253	rhag	1.19661	2.26713e-05
ENSDARG00000097238	hbba1	3.36861	2.34865e-05
ENSDARG00000100908	lcor	3.14431	2.60567e-05
ENSDARG00000104571	gadd45ab	0.856405	2.62819e-05
ENSDARG00000088693	dcst2	1.29938	2.65329e-05
ENSDARG00000103390	cacna2d2a	1.92824	2.66578e-05
ENSDARG00000104716	zgc:91849	1.43119	2.66578e-05
ENSDARG00000031776	fthl27	1.04298	2.70928e-05
ENSDARG00000016391	calcoco1b	0.917717	2.99296e-05
ENSDARG00000097087	CR812472.1	1.67263	2.99935e-05
ENSDARG00000079412	ftr02	0.965933	3.01615e-05
ENSDARG00000104968	si:ch211-227e10.1	1.97498	3.02441e-05
ENSDARG00000054658	slc34a1b	3.73333	3.27038e-05
ENSDARG00000044098	egr2a	0.806147	3.2965e-05
ENSDARG00000063631	VIT	0.667054	3.47104e-05
ENSDARG00000077605	frrs1b	0.900215	3.54711e-05
ENSDARG00000100584	ccdc40	1.10051	3.59638e-05
ENSDARG00000102788	si:zfos-128g4.1	1.09846	3.64729e-05
ENSDARG00000079581	nyap2a	1.12904	3.73114e-05
ENSDARG00000093983	CR749763.3	2.34831	3.79479e-05
ENSDARG00000097536	CR848844.1	3.25263	3.83081e-05
ENSDARG00000098881	si:dkey-238i5.3	6.5667	3.98219e-05
ENSDARG00000086977	atxn1l	2.48373	4.04602e-05
ENSDARG00000027599	fam221a	2.30313	4.0621e-05
ENSDARG00000045051	slc16a3	0.646573	4.33838e-05
ENSDARG00000039650	itm2cb	0.711672	4.4351e-05
ENSDARG00000030490	sptb	1.11753	4.56456e-05
ENSDARG00000081475	NC_002333.11	0.844504	4.67519e-05
ENSDARG00000101232	pcdh1g2	1.21586	4.9973e-05
ENSDARG00000027082	hmbox1a	1.23957	5.46062e-05
ENSDARG00000054181	valopb	2.18622	5.5751e-05
ENSDARG00000104415	si:ch73-236c18.6	2.88671	5.85998e-05
ENSDARG00000078520	ikbip	0.869117	5.9558e-05
ENSDARG00000053574	fancd2	0.634994	6.1074e-05
ENSDARG00000055100	cxcl12b	1.10549	6.12517e-05
ENSDARG00000077034	nmnat3	0.865116	6.19148e-05
ENSDARG00000032272	sat1b	1.18427	6.38279e-05
ENSDARG00000059367	mfap2	0.796573	7.25196e-05
ENSDARG00000102728	CR762480.2	1.65783	7.33949e-05
ENSDARG00000091247	fars2	0.646761	7.33949e-05
ENSDARG00000044433	sned1	1.09469	7.34711e-05
ENSDARG00000012671	inhbaa	0.79187	7.53302e-05
ENSDARG00000097639	si:ch73-265h17.4	2.11534	7.69779e-05
ENSDARG00000024831	crhbp	0.595669	8.02227e-05
ENSDARG00000070957	im:7160594	0.93758	8.02227e-05
ENSDARG00000041300	drc3	0.8791	8.47159e-05
ENSDARG00000090408	ERBB4	2.26901	8.49463e-05
ENSDARG00000077905	csmd3a	2.1143	8.6386e-05
ENSDARG00000108939	FQ378016.1	1.31633	8.94526e-05
ENSDARG00000017400	klf1	1.41459	9.16069e-05
ENSDARG00000030938	fermt3b	1.36484	9.48251e-05
ENSDARG00000092277	BX663611.2	2.67492	9.50474e-05
ENSDARG00000015057	ube2d4	1.58393	9.9222e-05
ENSDARG00000002988	tnnt2d	1.11834	9.94355e-05
ENSDARG00000094132	igf1	0.983807	0.000104321
ENSDARG00000041086	LO018380.1	1.304	0.000105981
ENSDARG00000053066	tubb1	1.79396	0.000108187
ENSDARG00000068738	cox5b2	2.09333	0.000109763
ENSDARG00000002311	fabp11b	2.94173	0.000110759
ENSDARG00000061904	fhod3b	0.849936	0.000115769
ENSDARG00000101844	mibp2	0.688318	0.00011597
ENSDARG00000101146	CR293511.1	1.04504	0.000116536
ENSDARG00000097688	si:ch73-265h17.5	1.52469	0.000116638
ENSDARG00000004647	spice1	0.873233	0.000117018
ENSDARG00000070522	cacna1ia	1.31727	0.000125095
ENSDARG00000085246	AL732488.1	2.6859	0.000126369
ENSDARG00000098403	CR925723.1	4.54315	0.000129145
ENSDARG00000055622	zgc:153345	1.97083	0.000129528
ENSDARG00000052734	hmgcra	0.809771	0.000132541
ENSDARG00000077609	elfn2a	2.54878	0.000136729
ENSDARG00000096667	hemgn	0.883231	0.000142977
ENSDARG00000117742	FO904898.6	6.43677	0.000146575
ENSDARG00000091320	nlrc6	0.961878	0.000151148
ENSDARG00000097406	si:dkey-81e3.2	1.43918	0.000151148
ENSDARG00000094176	cdkn2d	0.890863	0.000157673
ENSDARG00000089382	zgc:158463	1.44118	0.000160371
ENSDARG00000035151	drll.1	1.87808	0.000174326
ENSDARG00000100006	si:ch211-76m11.5	2.36425	0.000176133
ENSDARG00000052873	CR933791.1	5.69337	0.000180518
ENSDARG00000001953	pfkfb3	0.612988	0.000184025
ENSDARG00000058379	otpb	0.750763	0.000191503
ENSDARG00000090753	si:dkey-13p1.3	1.51106	0.000195574
ENSDARG00000067992	si:dkey-31e10.1	1.22306	0.000198462
ENSDARG00000079274	prss59.1	1.5489	0.000201815
ENSDARG00000075285	MRAS	0.760635	0.000202243
ENSDARG00000009733	kif21b	1.38992	0.000202243
ENSDARG00000077920	csmd3a	1.71263	0.000207383
ENSDARG00000055781	ptger3	1.62306	0.000226134
ENSDARG00000114067	tspan17	0.922065	0.000233676
ENSDARG00000002194	rhd	1.01873	0.000243762
ENSDARG00000117321	CZQB01066256.1	2.3295	0.000249724
ENSDARG00000092770	si:ch211-253p18.2	2.01887	0.000255879
ENSDARG00000074761	bicdl1	2.20626	0.00025608
ENSDARG00000060813	plekha7a	0.594696	0.000260979
ENSDARG00000078725	nos1apa	0.629819	0.00026596
ENSDARG00000070012	sesn2	0.809249	0.000269036
ENSDARG00000029997	BX511121.1	1.25178	0.000274566
ENSDARG00000086775	top1	0.668344	0.00028064
ENSDARG00000103925	CU019662.2	5.56091	0.000297145
ENSDARG00000037415	dlgap1b	1.73513	0.00029827
ENSDARG00000044061	adora4a	1.91243	0.00030484
ENSDARG00000036781	si:dkey-170l10.1	0.978023	0.000306919
ENSDARG00000091393	si:ch211-161m3.6	0.652422	0.000310674
ENSDARG00000071361	si:ch211-197g15.10	1.09612	0.000310674
ENSDARG00000002210	stk25a	0.602339	0.000326017
ENSDARG00000004187	zgc:122979	0.844488	0.000327313
ENSDARG00000035569	cyp1d1	1.4478	0.000332353
ENSDARG00000090834	epor	1.13682	0.000334565
ENSDARG00000106579	CABZ01060030.2	2.64227	0.00033608
ENSDARG00000079947	gfi1b	1.45552	0.000341947
ENSDARG00000090468	ppp1r3aa	1.20423	0.00034534
ENSDARG00000071213	rgl3a	0.695068	0.000360749
ENSDARG00000075467	shisa3	0.783734	0.000371801
ENSDARG00000016139	mkks	0.913749	0.000381331
ENSDARG00000096917	si:ch211-227m13.1	1.02117	0.000383481
ENSDARG00000098837	tgm5l	1.60412	0.00038495
ENSDARG00000116765	zgc:162962	0.64367	0.000386785
ENSDARG00000114833	CR749777.1	4.35638	0.00039735
ENSDARG00000077167	nmbb	0.92411	0.000432387
ENSDARG00000104027	si:ch211-207b24.4	1.85353	0.000432915
ENSDARG00000052222	rasd2	0.788717	0.000433274
ENSDARG00000117282	CABZ01084961.1	0.964337	0.000434193
ENSDARG00000055751	fosb	0.916432	0.00046814
ENSDARG00000093480	pamr1	0.647038	0.000469549
ENSDARG00000100375	timm23b	0.834937	0.000478651
ENSDARG00000003820	nr1d2a	0.804691	0.000480102
ENSDARG00000013453	tdrd9	1.577	0.000484974
ENSDARG00000037425	s100a10a	5.27926	0.00049366
ENSDARG00000012588	ptdss1a	0.667952	0.000505909
ENSDARG00000016494	ddc	0.688166	0.00050744
ENSDARG00000079036	znfl1k	3.20629	0.000510911
ENSDARG00000101982	spryd3	0.883046	0.000531767
ENSDARG00000105296	AP3B2	0.788705	0.000541355
ENSDARG00000007366	AMDHD1	1.45457	0.000575369
ENSDARG00000071205	tmem170b	0.859286	0.000580499
ENSDARG00000113243	BX511224.1	3.7281	0.000584206
ENSDARG00000071090	actn2b	0.988877	0.000592946
ENSDARG00000036304	dnaaf3l	1.31005	0.000594307
ENSDARG00000080589	mir223	5.67797	0.000620787
ENSDARG00000116442	TENT5A	1.69901	0.000622496
ENSDARG00000023952	fam167ab	1.03039	0.000625909
ENSDARG00000007743	il15l	1.1816	0.000636723
ENSDARG00000090398	PDE1C	1.563	0.000642417
ENSDARG00000076745	zgc:193811	1.4578	0.00065218
ENSDARG00000095139	CR388373.2	3.32787	0.000657891
ENSDARG00000021022	ift57	0.819578	0.000669383
ENSDARG00000117690	CR339059.4	2.11108	0.000674247
ENSDARG00000059885	frmd3	1.34998	0.00073574
ENSDARG00000099386	lrrtm4l2	0.650888	0.000749793
ENSDARG00000104478	cap2	0.614216	0.000749793
ENSDARG00000092362	hsp70.2	1.29953	0.000764678
ENSDARG00000091535	ccser2b	1.29196	0.000764755
ENSDARG00000116404	CABZ01086574.1	1.13697	0.000776736
ENSDARG00000004392	hdr	1.20209	0.000803475
ENSDARG00000063276	msh3	0.708143	0.000831864
ENSDARG00000102312	scn5lab	1.52492	0.000831864
ENSDARG00000089193	CR384099.1	0.770397	0.000837053
ENSDARG00000078828	npb	0.603113	0.000841158
ENSDARG00000097158	BX294100.1	3.17774	0.000850222
ENSDARG00000103850	si:cabz01021426.2	0.690723	0.000857033
ENSDARG00000091101	fabp10b	0.773508	0.000857033
ENSDARG00000058145	atp7b	0.888062	0.000871525
ENSDARG00000040135	fosaa	0.805096	0.000889347
ENSDARG00000060705	nsd1b	0.868127	0.000889347
ENSDARG00000010437	tent5c	1.10899	0.00091067
ENSDARG00000053386	wdr27	1.7015	0.000911374
ENSDARG00000022951	pth2	0.702963	0.000922779
ENSDARG00000101497	znf1047	1.972	0.000940128
ENSDARG00000102064	kcna2b	1.3202	0.000955385
ENSDARG00000095192	BX957317.1	0.640366	0.000966679
ENSDARG00000035533	tacr1a	1.50582	0.000974165
ENSDARG00000076797	si:dkey-178o16.4	1.15935	0.000978558
ENSDARG00000068516	hapln1b	0.807342	0.00101441
ENSDARG00000105924	CABZ01075572.1	0.690806	0.00101737
ENSDARG00000079986	BX927329.1	1.80096	0.00103384
ENSDARG00000063730	osbpl6	1.39406	0.00112347
ENSDARG00000101812	zgc:114120	1.54033	0.0011621
ENSDARG00000112923	VDR	2.31678	0.00117719
ENSDARG00000070620	grin2db	1.11147	0.00117872
ENSDARG00000104949	slc27a1b	0.686922	0.00122989
ENSDARG00000001817	zmp:0000000521	1.58996	0.00126155
ENSDARG00000099841	prkcab	1.40939	0.00126162
ENSDARG00000042213	ELAPOR2	0.598077	0.00133501
ENSDARG00000007561	cdh23	1.49639	0.00135258
ENSDARG00000099034	unc5a	2.01449	0.00137163
ENSDARG00000080987	CR847546.1	3.69104	0.00139737
ENSDARG00000052652	fermt1	1.89991	0.00139742
ENSDARG00000071055	ZNF512B	1.20547	0.00141547
ENSDARG00000099073	si:zfos-741a10.4	2.54942	0.0014477
ENSDARG00000101362	mibp	0.709974	0.00146234
ENSDARG00000090387	onecut2	1.82618	0.00148331
ENSDARG00000096810	BX279523.1	1.19949	0.00150722
ENSDARG00000012586	fmnl2a	1.21552	0.00153669
ENSDARG00000092578	si:ch211-222e20.4	2.40744	0.00154663
ENSDARG00000078211	espnla	2.2586	0.00154785
ENSDARG00000043443	kcnj13	2.5894	0.00157684
ENSDARG00000078283	si:zfos-323e3.4	0.77124	0.00157686
ENSDARG00000116300	zgc:165515	0.841194	0.00167938
ENSDARG00000025615	prr15la	0.907407	0.00169192
ENSDARG00000071735	prlh2	1.30726	0.00173482
ENSDARG00000097099	si:ch211-108d22.1	4.49843	0.00178945
ENSDARG00000104283	cdc42bpaa	1.50949	0.00182613
ENSDARG00000010472	atp1a2a	1.03675	0.00189303
ENSDARG00000052405	pak6b	3.3549	0.00190184
ENSDARG00000029234	stxbp5b	1.29934	0.00190443
ENSDARG00000102448	BX322657.1	5.21773	0.00202212
ENSDARG00000026840	arhgap23b	0.951365	0.00202313
ENSDARG00000057562	polr3c	0.727186	0.00204712
ENSDARG00000101156	slco1f2	4.65856	0.00210791
ENSDARG00000094782	si:ch211-196h16.4	1.40555	0.00218637
ENSDARG00000074556	ganc	0.749526	0.00223498
ENSDARG00000061718	znf704	1.62238	0.00225254
ENSDARG00000101186	CABZ01087566.1	0.747043	0.00229675
ENSDARG00000071095	abi3bpb	0.818499	0.00229675
ENSDARG00000099646	pcdh1g3	0.927111	0.00233012
ENSDARG00000070465	si:dkey-13n23.3	1.88819	0.00233572
ENSDARG00000114493	pimr142	2.46536	0.00234032
ENSDARG00000078261	nphp3	0.908227	0.00240386
ENSDARG00000099640	eed	0.606166	0.00247921
ENSDARG00000057687	sbk3	1.04934	0.00251696
ENSDARG00000059925	usp24	0.594905	0.00252697
ENSDARG00000075909	slc35f3a	0.931215	0.00254958
ENSDARG00000012881	slc4a1a	1.55832	0.00265799
ENSDARG00000020114	slc20a1a	1.21679	0.00268451
ENSDARG00000098801	sbno2a	1.44605	0.00277859
ENSDARG00000058050	smyd3	0.586191	0.00282906
ENSDARG00000069134	vwc2l	1.66969	0.00283087
ENSDARG00000030616	nfe2l1a	0.828792	0.00284105
ENSDARG00000009014	col11a1b	1.78167	0.00287918
ENSDARG00000075470	znf989	1.08907	0.00295118
ENSDARG00000093799	setbp1	0.815077	0.00296273
ENSDARG00000092671	pard3ba	0.877403	0.00297569
ENSDARG00000029204	tyrp1a	0.633601	0.00300709
ENSDARG00000004256	wnt11f2	2.84392	0.0030408
ENSDARG00000076554	cdkn1a	0.871943	0.00310406
ENSDARG00000076213	DOCK4	1.28526	0.00317546
ENSDARG00000102564	gfra1b	0.738617	0.00320004
ENSDARG00000069305	si:ch211-203k16.3	1.66705	0.00323103
ENSDARG00000071052	si:dkey-150i13.2	1.58172	0.00341171
ENSDARG00000057206	nmt1b	1.29319	0.00341444
ENSDARG00000025555	ormdl3	0.816771	0.00347781
ENSDARG00000054597	cnot6l	0.715185	0.0035773
ENSDARG00000091059	onecut3b	3.0436	0.00361775
ENSDARG00000100592	slc8a2b	0.989174	0.00362054
ENSDARG00000093129	si:rp71-45k5.2	4.84471	0.00365537
ENSDARG00000109368	si:dkey-182g1.2	1.4675	0.00368386
ENSDARG00000095125	ftr97	1.30078	0.00375109
ENSDARG00000104363	CARTPT	2.80805	0.00375321
ENSDARG00000098196	znf1077	0.913804	0.00377689
ENSDARG00000096896	BX004991.1	0.908797	0.00378832
ENSDARG00000026246	CR847944.1	1.67241	0.00382899
ENSDARG00000052454	rhpn1	2.19736	0.00385956
ENSDARG00000104047	si:ch211-262i1.3	0.903773	0.00387592
ENSDARG00000036616	gpr182	1.22183	0.00394994
ENSDARG00000041294	noxo1a	0.944137	0.0040844
ENSDARG00000091433	abhd17aa	1.13879	0.0040844
ENSDARG00000101645	myrfl	2.684	0.00411507
ENSDARG00000089904	adgre5b.3	0.936175	0.00414759
ENSDARG00000092085	BX294006.1	3.71432	0.00417095
ENSDARG00000020443	xkr6a	1.78751	0.00418122
ENSDARG00000018650	gtpbp3	1.01202	0.00418122
ENSDARG00000068082	wbp4	0.682204	0.00419339
ENSDARG00000076041	wwc1	1.91908	0.00419759
ENSDARG00000059090	sstr2a	1.04896	0.00434337
ENSDARG00000093449	CR388143.1	3.18217	0.00450018
ENSDARG00000093458	si:dkey-76d14.2	1.18305	0.00461731
ENSDARG00000074120	usp2b	0.731414	0.00471048
ENSDARG00000086931	CABZ01029822.1	1.3257	0.00472685
ENSDARG00000018485	cyp2v1	0.731679	0.00478061
ENSDARG00000109215	FQ377603.1	1.89183	0.00479821
ENSDARG00000045837	si:dkey-14d8.20	0.619816	0.00491673
ENSDARG00000025189	cpne8	1.30754	0.00492268
ENSDARG00000112034	LO017711.1	0.69781	0.0049461
ENSDARG00000035150	drll.2	4.29648	0.00500082
ENSDARG00000101868	dennd1b	1.57741	0.00507832
ENSDARG00000037706	gss	0.831186	0.00521575
ENSDARG00000045983	zbtb43	1.62929	0.00522625
ENSDARG00000078415	lrrc3	1.11069	0.00532205
ENSDARG00000058725	rfesd	1.17048	0.00538821
ENSDARG00000070694	nxph3	1.4997	0.00539807
ENSDARG00000019963	sfxn1	1.05962	0.00549426
ENSDARG00000100032	GABRB2	1.48721	0.0056001
ENSDARG00000114741	CABZ01008739.1	2.53708	0.0058208
ENSDARG00000089187	wfdc2	1.36185	0.00586359
ENSDARG00000063568	syt7a	1.30927	0.00586697
ENSDARG00000043648	pnck	1.16887	0.00589841
ENSDARG00000087798	pdyn	0.767625	0.00595392
ENSDARG00000100985	zbtb7c	0.663328	0.00601755
ENSDARG00000079102	PRRG3	1.08528	0.00611095
ENSDARG00000028442	cplane2	0.620204	0.00624322
ENSDARG00000095126	si:dkey-82i20.2	0.706178	0.00627171
ENSDARG00000079857	SANBR	0.711667	0.00634615
ENSDARG00000095398	si:ch73-256j6.6	3.46046	0.00634615
ENSDARG00000068637	si:ch211-281l24.3	3.16122	0.00642535
ENSDARG00000103237	si:ch73-299h12.8	2.2039	0.00643806
ENSDARG00000117217	CABZ01066224.1	0.670773	0.00661702
ENSDARG00000094324	efemp2a	1.10736	0.00681163
ENSDARG00000100095	anxa1b	1.38042	0.00682865
ENSDARG00000074930	si:ch1073-70f20.1	4.59599	0.00682865
ENSDARG00000110141	CU633838.1	0.989064	0.006835
ENSDARG00000003968	larp6b	1.04971	0.00686798
ENSDARG00000105389	mmel1	2.0223	0.00689252
ENSDARG00000023302	gpbar1	2.576	0.00692609
ENSDARG00000101322	tfr1a	0.955997	0.00693581
ENSDARG00000043722	cpa4	1.49475	0.00696355
ENSDARG00000004167	zgc:110366	0.627055	0.00699308
ENSDARG00000105834	znf971	0.739978	0.00706241
ENSDARG00000117695	FP102122.3	0.913514	0.00717419
ENSDARG00000068792	BX324132.1	2.30057	0.00722009
ENSDARG00000069796	znf1124	0.945835	0.00728997
ENSDARG00000061560	stim1b	1.18655	0.00733575
ENSDARG00000011809	mical1	0.742142	0.00734414
ENSDARG00000089794	si:dkeyp-101e12.1	4.65642	0.00744317
ENSDARG00000098684	CU855895.1	2.30298	0.00769528
ENSDARG00000097746	si:rp71-77l1.1	0.765437	0.00780551
ENSDARG00000076824	CCKBR	2.084	0.00814788
ENSDARG00000027381	ccdc171	0.783268	0.00815447
ENSDARG00000012177	rab4b	0.937959	0.00819485
ENSDARG00000117621	FP016248.1	0.619141	0.00820204
ENSDARG00000074086	tecpr1b	0.769211	0.00829826
ENSDARG00000059466	wasf3a	1.75728	0.00831128
ENSDARG00000063332	shank3a	1.30494	0.00838235
ENSDARG00000005786	ppm1f	1.44358	0.00843816
ENSDARG00000112909	ZNF462	1.48484	0.00851002
ENSDARG00000035765	CU633984.1	1.74306	0.00859514
ENSDARG00000117309	BX927081.3	1.54297	0.0086904
ENSDARG00000087277	selenoj	0.587891	0.00870179
ENSDARG00000117648	AL954832.2	3.71126	0.00870179
ENSDARG00000100132	CU929402.1	0.874029	0.00872874
ENSDARG00000058357	ankrd33ba	2.18987	0.00885392
ENSDARG00000117294	CABZ01085626.1	0.644722	0.00904432
ENSDARG00000093819	CT027772.2	4.9365	0.00904619
ENSDARG00000090698	si:dkey-52j6.3	1.72995	0.00918041
ENSDARG00000068194	klf9	1.14504	0.0092253
ENSDARG00000086216	prr13	0.70913	0.00927248
ENSDARG00000086724	im:7151449	1.07064	0.00930031
ENSDARG00000086261	fhdc4	1.46755	0.00946495
ENSDARG00000058460	cacng3a	2.53236	0.00951743
ENSDARG00000021233	pgls	0.97791	0.00980328
ENSDARG00000056830	si:ch211-107m4.1	1.19097	0.00980328
ENSDARG00000068428	si:ch211-153j24.3	1.14862	0.00987446
ENSDARG00000095822	BX324132.2	2.2755	0.00996489
ENSDARG00000069307	pomcb	1.30972	0.0100604
ENSDARG00000011422	ryr1a	0.660977	0.0102742
ENSDARG00000094489	si:dkey-58f10.6	1.19809	0.010658
ENSDARG00000039661	slc36a4	0.71851	0.0108499
ENSDARG00000076858	TCIM	1.13417	0.0108863
ENSDARG00000090081	si:dkey-1m11.5	2.39281	0.0109586
ENSDARG00000045708	adm2a	0.940949	0.0110355
ENSDARG00000104235	myo5c	0.705396	0.0110355
ENSDARG00000036445	serpinh2	1.28352	0.0111121
ENSDARG00000020979	ripor3	0.71428	0.0111888
ENSDARG00000027469	hsd17b1	1.94429	0.0112031
ENSDARG00000113111	DGKD	1.05444	0.0114914
ENSDARG00000002644	rgs5a	0.629676	0.0116745
ENSDARG00000013946	ivns1abpb	0.587705	0.0120209
ENSDARG00000069031	plac8l1	1.2885	0.0120898
ENSDARG00000094857	dio2	0.685986	0.0121217
ENSDARG00000068840	zgc:66024	1.43567	0.0121911
ENSDARG00000061636	kcnj9	1.19751	0.0122833
ENSDARG00000020448	adi1	0.627356	0.0123792
ENSDARG00000105433	zgc:172143	1.22543	0.0124466
ENSDARG00000104367	casp20	0.765244	0.0125257
ENSDARG00000076757	ephb1	1.31829	0.0127036
ENSDARG00000058839	susd1	0.986063	0.0127189
ENSDARG00000023151	ucp1	0.738002	0.0128596
ENSDARG00000028393	daam2	1.11749	0.013325
ENSDARG00000102334	SH3RF3	1.19675	0.0137491
ENSDARG00000075580	lrch2	1.14831	0.0138312
ENSDARG00000092309	BX927288.1	0.988702	0.0138312
ENSDARG00000023950	znhit3	0.982577	0.0138993
ENSDARG00000094752	rpe65b	0.779067	0.0139358
ENSDARG00000105176	zgc:174890	0.786242	0.0139604
ENSDARG00000111290	ERG28	0.597051	0.0139604
ENSDARG00000052948	nppal	0.7349	0.0140863
ENSDARG00000093091	iqsec3b	0.948782	0.0144476
ENSDARG00000109726	PLCB1	1.27054	0.0144771
ENSDARG00000099824	nots	1.30495	0.0144875
ENSDARG00000059888	ago3a	1.60602	0.0144918
ENSDARG00000103792	CABZ01076737.1	1.35773	0.0145559
ENSDARG00000117284	CU627988.1	0.643685	0.0145559
ENSDARG00000109862	htr1fa	0.801968	0.0146279
ENSDARG00000089831	si:dkey-207m2.4	2.30272	0.0148246
ENSDARG00000044355	CT030712.1	3.92913	0.0148304
ENSDARG00000112101	CR855300.2	0.963878	0.0148423
ENSDARG00000071495	sult3st5	4.44445	0.0148864
ENSDARG00000061635	myo5aa	1.29412	0.0150645
ENSDARG00000068976	bsx	1.03292	0.0151098
ENSDARG00000104576	PPP1R3G	1.01142	0.0152427
ENSDARG00000096616	si:ch211-255p10.3	2.23224	0.0155215
ENSDARG00000096864	CR790362.1	1.37317	0.0158233
ENSDARG00000045644	ca12	0.596906	0.0158317
ENSDARG00000069467	igsf9bb	0.910281	0.0160183
ENSDARG00000059682	slc43a3a	1.04591	0.016088
ENSDARG00000070227	nhsa	0.869404	0.0161195
ENSDARG00000095899	BX088696.2	1.27175	0.016161
ENSDARG00000087985	znf365	1.16236	0.0165075
ENSDARG00000109848	FO681286.1	2.44644	0.016656
ENSDARG00000082911	CT863714.5	1.29248	0.0169241
ENSDARG00000059658	mrm1	0.61988	0.017156
ENSDARG00000117810	FP236644.1	1.08335	0.0172714
ENSDARG00000059705	vwa5b1	1.13024	0.017684
ENSDARG00000117342	CU570781.3	0.825017	0.0177694
ENSDARG00000075053	sccpdha.2	2.08106	0.0178094
ENSDARG00000073756	slc12a7a	0.809508	0.0178328
ENSDARG00000043799	KLHL29	0.998443	0.0180992
ENSDARG00000001154	rimbp2	0.644048	0.0181468
ENSDARG00000062781	glsl	0.642981	0.0181617
ENSDARG00000035257	akr1a1a	1.3865	0.0183443
ENSDARG00000041791	mgat4c	0.826224	0.0183517
ENSDARG00000091260	mylk4a	0.973546	0.0184823
ENSDARG00000020890	tmod4	0.905677	0.0186144
ENSDARG00000097058	CU929339.1	1.23051	0.0189427
ENSDARG00000099896	CR388184.1	1.6245	0.0191232
ENSDARG00000117565	BX664716.3	4.13095	0.0193048
ENSDARG00000052957	plcd3a	0.949216	0.0198064
ENSDARG00000077045	scg5	0.938245	0.0199302
ENSDARG00000077577	ntsr1	1.02535	0.0199873
ENSDARG00000093099	BX005313.2	1.90816	0.020239
ENSDARG00000098612	chrm2a	1.95806	0.0203279
ENSDARG00000068280	GRB14	1.85395	0.0203329
ENSDARG00000093350	si:dkey-58f10.7	2.56747	0.0204072
ENSDARG00000114894	znf1026	0.780965	0.0206101
ENSDARG00000103555	si:ch211-8c17.4	3.0427	0.0207559
ENSDARG00000098702	zgc:165603	0.884881	0.0211694
ENSDARG00000117232	CABZ01087025.1	2.94294	0.0211781
ENSDARG00000061173	st14a	1.2602	0.0214661
ENSDARG00000058848	mcoln1b	0.948078	0.021646
ENSDARG00000074253	olig3	0.786382	0.0216753
ENSDARG00000115505	MGAT5B	1.36252	0.0216881
ENSDARG00000104263	CABZ01055365.1	1.18739	0.0219989
ENSDARG00000044795	entpd2b	1.88125	0.0224468
ENSDARG00000056909	LO018309.1	1.86084	0.0224468
ENSDARG00000045027	rab9a	0.690167	0.0225045
ENSDARG00000102899	cremb	0.79744	0.0229556
ENSDARG00000076321	col28a2a	1.77848	0.0231022
ENSDARG00000098051	opn6b	0.680151	0.023152
ENSDARG00000102689	BX663516.2	0.668213	0.0234688
ENSDARG00000022569	nkx6.1	0.625239	0.0234764
ENSDARG00000008454	cpeb1b	0.616653	0.0236192
ENSDARG00000106631	tmem63bb	0.787048	0.0237712
ENSDARG00000067509	slc24a4b	0.889909	0.023878
ENSDARG00000114396	znf1017	0.879483	0.0239535
ENSDARG00000035891	acana	0.88291	0.0242878
ENSDARG00000104125	ttc6	0.798259	0.024297
ENSDARG00000117578	CT025909.4	0.979223	0.024297
ENSDARG00000002299	arsh	0.621092	0.0244806
ENSDARG00000051914	slc14a2	1.23367	0.0245134
ENSDARG00000059714	arsk	0.952399	0.0246764
ENSDARG00000044319	fstl4	0.588015	0.0246764
ENSDARG00000001881	cacnb3a	1.15905	0.0248319
ENSDARG00000059858	pappab	1.87215	0.0248421
ENSDARG00000022832	bnip4	1.52729	0.0248887
ENSDARG00000106670	CR318611.1	1.29377	0.0253376
ENSDARG00000009493	MAP3K13	1.06852	0.0259811
ENSDARG00000018040	msantd4	1.00021	0.0263334
ENSDARG00000076094	klhl30	2.68545	0.0263757
ENSDARG00000081096	CABZ01060030.1	2.81436	0.0263757
ENSDARG00000096707	BX469896.1	1.99594	0.0267453
ENSDARG00000089947	BX005085.1	0.61762	0.0270422
ENSDARG00000025465	spon2a	1.14042	0.0270509
ENSDARG00000069662	fgf11a	1.10095	0.0271664
ENSDARG00000059387	fgf7	1.51951	0.0275914
ENSDARG00000071588	BX539307.1	1.56844	0.0276623
ENSDARG00000087094	foxa	1.90619	0.0277609
ENSDARG00000094655	AL928977.1	1.54218	0.0277788
ENSDARG00000074633	gpr35.1	0.738286	0.0278619
ENSDARG00000063191	extl2	1.30219	0.0279445
ENSDARG00000097372	si:ch211-139d20.3	1.01424	0.0283673
ENSDARG00000069806	sstr2b	3.24036	0.0284325
ENSDARG00000097714	FP017215.1	0.714064	0.0284336
ENSDARG00000114910	FO704772.2	1.82433	0.0287466
ENSDARG00000086391	cald1b	0.960777	0.02888
ENSDARG00000100386	si:dkey-61p9.9	1.98037	0.0289882
ENSDARG00000059719	fam169aa	2.02349	0.0290667
ENSDARG00000070845	si:dkey-56d12.4	1.00916	0.0291913
ENSDARG00000041375	si:ch211-57i17.5	2.28484	0.0292005
ENSDARG00000103823	rbms1b	0.852662	0.0293722
ENSDARG00000055270	si:ch1073-358c10.1	0.725614	0.0293722
ENSDARG00000098424	CABZ01079241.1	0.811971	0.0293871
ENSDARG00000099023	CABZ01034698.1	1.41066	0.0298734
ENSDARG00000076259	tbr1a	0.771106	0.0299375
ENSDARG00000103380	si:ch73-21k16.1	0.876349	0.0299837
ENSDARG00000109371	pdgfaa	1.34527	0.030212
ENSDARG00000058553	sprb	1.76783	0.0302607
ENSDARG00000014849	pih1d2	0.686696	0.0302892
ENSDARG00000010654	arhgap42b	0.810981	0.0303169
ENSDARG00000075815	slc12a5a	1.29011	0.0304576
ENSDARG00000111799	znf1011	2.25233	0.0306229
ENSDARG00000098605	slx1b	0.665582	0.0306258
ENSDARG00000099005	palm2akap2	1.32569	0.0307111
ENSDARG00000004151	rab23	0.68634	0.0309122
ENSDARG00000097388	BX571853.1	3.13264	0.0310732
ENSDARG00000059093	ank1a	0.782012	0.0311081
ENSDARG00000111423	si:ch73-27e22.1	1.5846	0.0312219
ENSDARG00000113301	LO018260.3	0.889123	0.0313725
ENSDARG00000037946	prl	1.62551	0.0314851
ENSDARG00000092141	si:dkeyp-100a1.6	1.1134	0.031798
ENSDARG00000110441	BX571853.3	1.54568	0.0320154
ENSDARG00000090194	lamtor5	0.634939	0.0322761
ENSDARG00000117592	CABZ01072563.1	2.72449	0.0322761
ENSDARG00000042807	slc16a4	0.899792	0.0324995
ENSDARG00000096567	si:ch211-155o21.4	2.10243	0.0326215
ENSDARG00000033840	fat3a	0.811355	0.0326359
ENSDARG00000075727	map1lc3cl	1.07322	0.0327196
ENSDARG00000006368	crlf1b	0.93586	0.0327196
ENSDARG00000010130	smpdl3b	0.895457	0.0327722
ENSDARG00000096792	BX004999.1	0.729983	0.0328345
ENSDARG00000093386	si:dkeyp-82a1.1	0.795314	0.0329003
ENSDARG00000087210	vwa3a	1.96077	0.0330641
ENSDARG00000090935	usp16	0.657988	0.033091
ENSDARG00000060025	nsmfa	0.831521	0.0332721
ENSDARG00000114407	BX005399.9	1.56195	0.0336936
ENSDARG00000097742	CT954240.1	2.20404	0.033919
ENSDARG00000070919	cpne5b	0.782011	0.0342252
ENSDARG00000087071	chrna4a	2.92434	0.0347115
ENSDARG00000100789	plgrkt	0.665949	0.0347265
ENSDARG00000058248	si:dkeyp-77h1.4	0.83815	0.0358986
ENSDARG00000054420	rpe65c	0.801491	0.0361107
ENSDARG00000052766	EVI5L	0.820603	0.036201
ENSDARG00000020606	nfe2	0.710741	0.036201
ENSDARG00000117434	CABZ01073166.1	1.25035	0.0362281
ENSDARG00000021172	cyp2ad2	1.34914	0.0363512
ENSDARG00000110366	FO904880.1	2.83507	0.0366173
ENSDARG00000042123	nudt3b	0.802649	0.0366881
ENSDARG00000036546	pdxkb	0.722141	0.0367466
ENSDARG00000010385	sept4a	0.710325	0.0367785
ENSDARG00000087193	prrg2	0.913315	0.037451
ENSDARG00000111856	BX649490.4	2.66735	0.037451
ENSDARG00000053646	adrb3a	0.646125	0.0379252
ENSDARG00000003421	igf2bp2a	0.655211	0.0379839
ENSDARG00000116727	CABZ01081294.2	0.894318	0.0381114
ENSDARG00000070885	AL953867.1	3.0928	0.0387648
ENSDARG00000008662	fign	1.18863	0.0388567
ENSDARG00000059857	blvra	0.651459	0.0390332
ENSDARG00000060085	kcnq3	0.851301	0.0392015
ENSDARG00000102945	ccl39.2	3.42766	0.0392136
ENSDARG00000089276	tmem235b	1.00451	0.0394131
ENSDARG00000095142	si:ch211-208h16.4	1.08298	0.0394266
ENSDARG00000104613	znf1179	0.614265	0.0394299
ENSDARG00000099183	fkbp10a	0.674058	0.0394723
ENSDARG00000041589	adprhl1	1.00492	0.0395348
ENSDARG00000105348	si:ch211-277c7.7	1.1675	0.0398117
ENSDARG00000074389	gpr26	0.647328	0.0398643
ENSDARG00000071347	aftphb	0.739621	0.0399816
ENSDARG00000070892	si:ch211-262h13.5	1.92669	0.0400047
ENSDARG00000104981	SLC45A4	1.08703	0.0401094
ENSDARG00000094738	loxhd1a	0.981586	0.0401304
ENSDARG00000101333	AL928808.1	1.31003	0.0401618
ENSDARG00000103330	si:ch73-236c18.5	2.88548	0.0401805
ENSDARG00000102371	CU570769.1	0.657675	0.0402713
ENSDARG00000003411	foxa2	0.97028	0.0403361
ENSDARG00000091607	arhgef28b	0.610089	0.0415975
ENSDARG00000059575	uhmk1	0.598624	0.0415996
ENSDARG00000088833	si:ch211-237i5.4	0.921054	0.042137
ENSDARG00000060641	prkaa2	1.10853	0.0421945
ENSDARG00000060980	atp8b1	1.39269	0.0423349
ENSDARG00000058658	si:dkey-178e17.3	0.848803	0.0424694
ENSDARG00000071044	zgc:153722	0.804619	0.0424694
ENSDARG00000062884	map3k2	1.04944	0.0426038
ENSDARG00000117312	CABZ01044746.1	0.84005	0.0429435
ENSDARG00000090863	CR847545.1	2.72121	0.0431283
ENSDARG00000035680	zgc:113424	3.26676	0.0442348
ENSDARG00000093359	inpp5jb	1.02935	0.0443102
ENSDARG00000054374	alg13	1.73115	0.0443102
ENSDARG00000103608	zgc:153431	1.02304	0.0443508
ENSDARG00000103530	zgc:113102	0.886028	0.0451226
ENSDARG00000117660	CU459145.1	1.11897	0.0451226
ENSDARG00000073948	prok1	1.93196	0.0451578
ENSDARG00000097000	BX890558.1	1.15325	0.0455159
ENSDARG00000057879	p3h3	2.35299	0.0455181
ENSDARG00000015156	fbln2	0.951236	0.0455952
ENSDARG00000073998	si:ch211-23l10.3	0.919077	0.0457786
ENSDARG00000115426	CR925768.11	3.81027	0.0457839
ENSDARG00000005800	ampd3a	1.17428	0.045841
ENSDARG00000105690	zgc:194215	1.13007	0.045841
ENSDARG00000106989	ZNF821	0.944386	0.0461742
ENSDARG00000087306	CABZ01038521.1	0.590215	0.0476608
ENSDARG00000026655	tspo	0.590701	0.0477305
ENSDARG00000103788	AL645792.2	3.011	0.0480936
ENSDARG00000102310	si:ch211-156l18.8	0.853367	0.0482871
ENSDARG00000036985	plxnb2b	1.16347	0.0486597
ENSDARG00000078327	CEP170B	1.94275	0.0487088
ENSDARG00000097292	slc26a6	0.69658	0.0493473
ENSDARG00000075230	tet1	0.776667	0.0493923
ENSDARG00000061723	tmem64	0.812109	0.0494153
ENSDARG00000076839	ftr86	1.07238	0.0498012
ENSDARG00000061311	znf438	0.601592	0.0498725
ENSDARG00000110454	BX005380.2	1.28526	0.0499176
ENSDARG00000003311	pank2	1.11609	0.0499386
Down-regulated genes
GeneID	Gene name	log2FoldChange	padj
ENSDARG00000090600	si:ch211-213a13.1	-7.00028	7.79302e-153
ENSDARG00000115657	prkcaa	-2.78645	3.24026e-65
ENSDARG00000098899	zmp:0000001082	-2.34366	6.62273e-55
ENSDARG00000013335	anxa6	-6.02436	1.66549e-40
ENSDARG00000002956	si:dkey-32n7.4	-3.33442	7.68182e-35
ENSDARG00000097110	si:dkey-56f14.4	-3.62657	3.98444e-31
ENSDARG00000074844	CABZ01061495.1	-2.33008	2.45855e-30
ENSDARG00000094002	ccl34b.4	-3.67626	1.08204e-29
ENSDARG00000116524	zgc:103700	-10.0493	1.18402e-27
ENSDARG00000100690	si:ch211-256e16.11	-3.68219	4.16107e-27
ENSDARG00000089142	zgc:113119	-1.65124	7.6955e-26
ENSDARG00000058644	dnajb2	-2.33698	1.60204e-25
ENSDARG00000070396	serpinb1l2	-4.40653	2.0195e-25
ENSDARG00000040990	usp37	-1.143	7.45967e-25
ENSDARG00000104635	mhc2b	-9.04434	1.54429e-24
ENSDARG00000076386	epdl1	-2.05584	9.53206e-24
ENSDARG00000034227	si:dkey-243i1.1	-1.38081	2.55338e-22
ENSDARG00000102679	FP074874.1	-1.99249	1.05562e-21
ENSDARG00000071197	usp40	-0.97885	2.89847e-21
ENSDARG00000034063	unm_sa911	-2.79025	4.82919e-20
ENSDARG00000039563	loxl3b	-2.72841	1.21938e-19
ENSDARG00000101690	si:ch73-158p21.2	-1.72641	1.32102e-19
ENSDARG00000054942	lgals2a	-2.27905	2.20147e-19
ENSDARG00000102473	zgc:171673	-2.64563	2.8769e-19
ENSDARG00000090851	ciita	-2.20636	1.94672e-18
ENSDARG00000003244	gbp3	-3.20684	2.97811e-18
ENSDARG00000093323	si:ch211-114l13.1	-9.70916	7.53028e-18
ENSDARG00000024789	mxc	-4.66956	1.66426e-17
ENSDARG00000097665	si:ch211-235m3.10	-4.08582	2.03118e-17
ENSDARG00000037645	zgc:173570	-1.73885	2.46611e-17
ENSDARG00000075720	il2rb	-2.59366	2.82651e-17
ENSDARG00000067665	fam167aa	-6.2017	5.10208e-17
ENSDARG00000096651	gpr108	-0.72031	9.72725e-17
ENSDARG00000103716	si:busm1-194e12.11	-9.88819	1.17e-16
ENSDARG00000101180	mcm7	-1.14822	1.21761e-16
ENSDARG00000092604	si:ch211-15j1.4	-9.42378	7.30679e-16
ENSDARG00000089720	CABZ01077218.1	-3.3653	1.13142e-15
ENSDARG00000094681	hbl2	-2.80483	1.50783e-15
ENSDARG00000094608	si:dkey-222h21.10	-5.51174	1.76694e-15
ENSDARG00000028663	tek	-1.01531	1.8246e-15
ENSDARG00000093612	si:dkey-92i17.2	-4.27599	2.02341e-15
ENSDARG00000098853	ehd1a	-1.08871	4.70452e-15
ENSDARG00000077567	angel1	-1.12771	6.30385e-15
ENSDARG00000074546	si:ch211-213a13.2	-4.54374	6.77144e-15
ENSDARG00000045976	sidt2	-0.591419	7.42056e-15
ENSDARG00000038248	ggact.2	-8.85543	1.90358e-14
ENSDARG00000059150	tmem107	-0.696851	3.11446e-14
ENSDARG00000042990	cyp2p10	-8.82356	3.41893e-14
ENSDARG00000057128	hadhaa	-0.596625	4.32426e-14
ENSDARG00000004889	aga	-3.00084	6.18463e-14
ENSDARG00000079703	si:dkey-18p12.4	-8.65469	8.0106e-14
ENSDARG00000100792	zgc:154142	-1.25127	9.98594e-14
ENSDARG00000026403	hephl1b	-3.70408	1.22075e-13
ENSDARG00000093972	ftr79	-2.88254	1.32133e-13
ENSDARG00000079145	CABZ01077217.1	-8.81015	1.44028e-13
ENSDARG00000079808	si:ch73-208g10.1	-3.50291	2.0486e-13
ENSDARG00000015476	iqch	-2.98133	2.1098e-13
ENSDARG00000075963	mhc1uba	-9.77843	2.28059e-13
ENSDARG00000093748	si:ch211-217k17.11	-3.80345	2.86045e-13
ENSDARG00000090071	rxfp1	-0.845674	2.86045e-13
ENSDARG00000097247	BX322555.3	-8.74679	2.97551e-13
ENSDARG00000070579	ggact.3	-8.83154	3.15741e-13
ENSDARG00000067545	adam19b	-0.697736	5.1232e-13
ENSDARG00000092870	BX936337.1	-2.53932	9.45676e-13
ENSDARG00000007358	cxcr3.1	-2.89381	1.47814e-12
ENSDARG00000040713	rbbp9	-0.840735	2.11673e-12
ENSDARG00000096135	BX119963.1	-4.48349	3.12788e-12
ENSDARG00000075748	NCKAP1L	-1.93538	3.29993e-12
ENSDARG00000075709	ndufb3	-0.815813	4.0282e-12
ENSDARG00000010252	jak3	-2.30595	4.59205e-12
ENSDARG00000079353	si:ch211-165d12.4	-1.73574	5.30728e-12
ENSDARG00000026489	khsrp	-0.755525	6.67639e-12
ENSDARG00000090945	si:ch211-170d8.8	-4.20123	7.26933e-12
ENSDARG00000068431	si:ch211-195h23.3	-3.80742	9.72739e-12
ENSDARG00000009087	cd74a	-1.33954	1.27907e-11
ENSDARG00000096851	znf1143	-1.33291	1.48757e-11
ENSDARG00000076586	csf2rb	-2.69057	1.96685e-11
ENSDARG00000037554	arhgef3l	-1.59665	2.17055e-11
ENSDARG00000073892	secisbp2	-1.30154	2.39335e-11
ENSDARG00000100900	si:ch211-183d5.2	-4.19683	3.24559e-11
ENSDARG00000026350	wasb	-1.77113	4.64562e-11
ENSDARG00000034650	fabp7b	-2.43349	4.72129e-11
ENSDARG00000076924	als2b	-0.743176	5.20229e-11
ENSDARG00000089853	si:dkey-22n8.3	-4.14311	5.22491e-11
ENSDARG00000061024	rabggta	-0.721156	7.60828e-11
ENSDARG00000101514	ftr64	-2.14872	8.09176e-11
ENSDARG00000008019	mxg	-3.24982	8.91273e-11
ENSDARG00000092077	si:dkey-147f3.4	-2.42553	9.64829e-11
ENSDARG00000100803	zgc:113443	-3.62479	1.20672e-10
ENSDARG00000095830	serpinb1l1	-2.43358	1.28812e-10
ENSDARG00000071648	zgc:113298	-8.03855	1.5592e-10
ENSDARG00000052030	akr1a1b	-1.73107	1.60078e-10
ENSDARG00000008388	mmp14b	-0.9587	1.67063e-10
ENSDARG00000003197	wdr21	-1.75688	1.83295e-10
ENSDARG00000009524	rnf150b	-1.1868	2.05828e-10
ENSDARG00000012035	zgc:100832	-1.11955	2.6241e-10
ENSDARG00000089821	si:dkey-9k7.3	-2.17735	2.7099e-10
ENSDARG00000099155	tpst2	-2.17103	2.78216e-10
ENSDARG00000071437	ptprc	-1.98664	2.79122e-10
ENSDARG00000094400	si:dkey-199f5.6	-2.13443	3.20868e-10
ENSDARG00000059044	epm2a	-1.46246	3.43088e-10
ENSDARG00000031848	pparg	-1.94901	3.69599e-10
ENSDARG00000098397	FP016106.1	-3.72295	3.98898e-10
ENSDARG00000041917	ccl38a.4	-4.2093	4.03258e-10
ENSDARG00000061602	ssx2ipb	-1.29201	5.33174e-10
ENSDARG00000104474	il6r	-1.90218	6.76e-10
ENSDARG00000096355	ighv1-4	-5.01148	7.41934e-10
ENSDARG00000029609	macrod1	-1.40662	8.35259e-10
ENSDARG00000104408	zgc:152774	-1.3725	8.6353e-10
ENSDARG00000108937	FO704750.1	-2.46005	9.12551e-10
ENSDARG00000041923	ccl38.6	-3.246	1.8632e-09
ENSDARG00000067517	ccdc15	-6.2773	1.99223e-09
ENSDARG00000099534	CABZ01066926.1	-1.13967	2.07272e-09
ENSDARG00000036700	si:ch211-114n24.6	-1.51851	2.3166e-09
ENSDARG00000088514	and1	-1.1267	2.6833e-09
ENSDARG00000092482	si:dkeyp-110g5.4	-1.26739	3.26991e-09
ENSDARG00000075454	hdc	-1.16311	3.61567e-09
ENSDARG00000003113	ada	-1.12864	4.07221e-09
ENSDARG00000039145	plaub	-1.33328	4.08913e-09
ENSDARG00000043249	irf1b	-1.72032	5.08362e-09
ENSDARG00000079762	si:dkey-253d23.4	-2.09983	5.54607e-09
ENSDARG00000095030	si:ch73-120g24.4	-1.06875	5.5766e-09
ENSDARG00000088711	lgals1l1	-8.09294	5.61083e-09
ENSDARG00000005989	rgl1	-0.637012	5.90523e-09
ENSDARG00000116047	CU459094.3	-3.73903	6.15622e-09
ENSDARG00000096587	itgam	-3.56709	7.59851e-09
ENSDARG00000008740	esf1	-0.657869	7.66803e-09
ENSDARG00000042978	cyp2p6	-1.28612	8.12576e-09
ENSDARG00000098700	il1b	-2.23827	8.32512e-09
ENSDARG00000045598	akr1b1.2	-0.83911	8.78815e-09
ENSDARG00000077694	dtnba	-0.693224	8.78815e-09
ENSDARG00000093975	si:dkey-222h21.9	-7.52943	9.31501e-09
ENSDARG00000105408	BX248082.2	-2.2216	9.86179e-09
ENSDARG00000108038	CABZ01109481.1	-1.865	1.05288e-08
ENSDARG00000068784	vsir	-1.48676	1.31877e-08
ENSDARG00000088234	si:ch211-217k17.12	-4.12306	1.37271e-08
ENSDARG00000054610	coro1a	-1.90729	1.37755e-08
ENSDARG00000068710	nid1a	-1.31555	1.57679e-08
ENSDARG00000098821	sec14l1	-1.6547	1.58682e-08
ENSDARG00000108332	FO393424.1	-7.03205	1.60004e-08
ENSDARG00000009402	si:ch211-210b2.2	-2.85743	1.79041e-08
ENSDARG00000052039	caspb	-4.6201	1.96963e-08
ENSDARG00000075592	tnfaip8l2a	-1.57294	2.00187e-08
ENSDARG00000097973	si:ch1073-190k2.1	-7.52604	2.08899e-08
ENSDARG00000088283	si:ch73-248e21.5	-2.11198	2.16584e-08
ENSDARG00000077768	malt1	-1.51127	2.3455e-08
ENSDARG00000090889	0	-2.02839	2.41223e-08
ENSDARG00000086950	si:ch211-269k10.2	-0.98057	2.49455e-08
ENSDARG00000098621	CR759843.1	-4.00693	2.50587e-08
ENSDARG00000110878	si:dkey-28k24.2	-1.95715	2.55784e-08
ENSDARG00000097394	si:dkey-77f5.6	-1.50895	2.59872e-08
ENSDARG00000039682	si:ch211-121a2.2	-4.3157	2.89748e-08
ENSDARG00000061985	rbm47	-1.13232	3.1112e-08
ENSDARG00000089362	grn1	-7.45553	3.40064e-08
ENSDARG00000014954	snx33	-1.4725	3.40064e-08
ENSDARG00000095913	CU861903.1	-2.91689	3.79607e-08
ENSDARG00000035797	si:dkey-17m8.2	-7.07125	3.83749e-08
ENSDARG00000097680	si:ch211-241f5.3	-2.39642	4.06118e-08
ENSDARG00000062049	arhgap45b	-1.91037	4.19591e-08
ENSDARG00000115174	im:6904045	-2.74932	4.27992e-08
ENSDARG00000038424	c4b	-3.32101	4.29662e-08
ENSDARG00000020759	elf1	-1.23259	4.29748e-08
ENSDARG00000039082	zgc:123010	-1.27434	4.49881e-08
ENSDARG00000038668	gbp1	-1.99915	4.50477e-08
ENSDARG00000101030	si:ch73-158p21.3	-2.44465	4.6443e-08
ENSDARG00000112755	CR394546.4	-5.7549	4.6443e-08
ENSDARG00000028618	krt18b	-1.61566	4.69638e-08
ENSDARG00000002991	cep135	-1.81667	4.69638e-08
ENSDARG00000062965	dennd10	-1.00507	4.69638e-08
ENSDARG00000025903	lgals9l1	-2.83108	4.78789e-08
ENSDARG00000063283	abi3b	-3.61575	5.0809e-08
ENSDARG00000103924	zgc:154055	-1.38905	5.12189e-08
ENSDARG00000105781	zgc:171727	-4.60783	5.51249e-08
ENSDARG00000105557	BX511061.1	-3.31272	5.8395e-08
ENSDARG00000099690	vaspa	-2.39801	6.34109e-08
ENSDARG00000036456	anxa4	-1.40826	6.41768e-08
ENSDARG00000070581	ggact.1	-6.73345	6.49277e-08
ENSDARG00000014545	golim4b	-1.39273	6.99113e-08
ENSDARG00000099377	si:cabz01030277.1	-3.58676	7.00351e-08
ENSDARG00000071029	si:dkey-147f3.8	-2.96321	7.20425e-08
ENSDARG00000069961	il21r.1	-1.72509	7.63208e-08
ENSDARG00000113346	zgc:153659	-4.30318	7.82927e-08
ENSDARG00000018077	rbp1.1	-3.1647	8.01869e-08
ENSDARG00000056874	lygl1	-2.3678	8.81852e-08
ENSDARG00000087697	lpl	-0.948991	1.08861e-07
ENSDARG00000068993	zgc:153631	-2.72425	1.10648e-07
ENSDARG00000058459	plekhg2	-0.752226	1.16172e-07
ENSDARG00000074283	inpp5d	-1.84795	1.22662e-07
ENSDARG00000074695	mertka	-1.00452	1.2398e-07
ENSDARG00000071261	zmp:0000001139	-2.64498	1.2435e-07
ENSDARG00000055986	gzm3.2	-4.45707	1.25962e-07
ENSDARG00000055831	si:dkey-182g1.6	-2.81589	1.30833e-07
ENSDARG00000068387	slc6a18	-4.80905	1.32797e-07
ENSDARG00000101675	zgc:123107	-2.34773	1.37363e-07
ENSDARG00000044345	cyfip1	-0.738394	1.42322e-07
ENSDARG00000103996	spdl1	-1.42694	1.48681e-07
ENSDARG00000117635	CR855865.1	-1.7059	1.53237e-07
ENSDARG00000088367	si:cabz01069013.3	-2.14427	1.60674e-07
ENSDARG00000098209	si:ch211-199b20.3	-1.12083	1.60674e-07
ENSDARG00000103146	nlrc3	-2.6807	1.74803e-07
ENSDARG00000088274	si:ch211-181d7.1	-3.22256	1.76595e-07
ENSDARG00000060102	kank1a	-0.657183	1.94146e-07
ENSDARG00000027063	arpc1b	-1.54043	2.01374e-07
ENSDARG00000092892	si:dkey-23c22.5	-6.61259	2.04601e-07
ENSDARG00000102525	lck	-2.6474	2.05297e-07
ENSDARG00000095102	si:ch211-132g1.4	-3.11564	2.09433e-07
ENSDARG00000036628	cd74b	-1.60805	2.18564e-07
ENSDARG00000044561	ccr7	-2.23935	2.20083e-07
ENSDARG00000093349	si:ch211-141e20.2	-4.48394	2.424e-07
ENSDARG00000004372	fmnl3	-0.889631	2.61243e-07
ENSDARG00000116378	ms4a17a.17	-2.7311	2.67134e-07
ENSDARG00000036106	rgs18	-1.74809	2.77412e-07
ENSDARG00000009782	myh11a	-0.914336	2.93992e-07
ENSDARG00000069957	zgc:162936	-1.31178	3.06145e-07
ENSDARG00000009136	tp53bp2a	-0.90354	3.54117e-07
ENSDARG00000059231	hephl1a	-1.18878	3.56236e-07
ENSDARG00000039613	poll	-0.778174	3.80226e-07
ENSDARG00000059363	tgfbr2a	-1.58992	4.10848e-07
ENSDARG00000089933	rasal3	-2.08721	4.18227e-07
ENSDARG00000043899	psma6l	-2.05089	4.22388e-07
ENSDARG00000023188	lcp1	-1.46714	4.28624e-07
ENSDARG00000029105	ftr51	-0.790645	4.69769e-07
ENSDARG00000093899	BX510657.1	-2.26598	4.7887e-07
ENSDARG00000098398	CABZ01079480.1	-1.28832	5.48852e-07
ENSDARG00000099672	capgb	-2.79775	5.48852e-07
ENSDARG00000071499	cxcl32b.1	-1.92746	5.81085e-07
ENSDARG00000103341	si:ch211-110e21.4	-1.36358	6.34589e-07
ENSDARG00000068858	il2rga	-1.88411	7.51866e-07
ENSDARG00000001303	psmb8a	-3.50875	7.77375e-07
ENSDARG00000087793	si:dkey-54n8.2	-1.37158	7.88515e-07
ENSDARG00000006617	napga	-0.822488	9.17907e-07
ENSDARG00000023185	si:rp71-1g18.13	-1.50405	9.76087e-07
ENSDARG00000110439	ap1s3a	-5.27362	9.95023e-07
ENSDARG00000071001	nuggc.1	-7.31838	1.02821e-06
ENSDARG00000038010	rac2	-1.90991	1.0491e-06
ENSDARG00000036966	hsd3b7	-1.07799	1.05224e-06
ENSDARG00000103099	EARS2	-0.722398	1.14065e-06
ENSDARG00000091951	nuggc.2	-4.50884	1.14065e-06
ENSDARG00000105263	ccl36.1	-2.18474	1.16592e-06
ENSDARG00000016505	apbb1ip	-2.03775	1.18304e-06
ENSDARG00000078859	g0s2	-1.44504	1.23285e-06
ENSDARG00000078503	si:dkey-76b14.2	-1.52588	1.31887e-06
ENSDARG00000093177	si:ch211-15j1.1	-7.30061	1.3662e-06
ENSDARG00000087937	cdk4	-0.919992	1.37463e-06
ENSDARG00000058672	nuggc.3	-5.61252	1.4534e-06
ENSDARG00000053568	pstpip1b	-2.34934	1.4614e-06
ENSDARG00000006052	malt2	-2.07896	1.4812e-06
ENSDARG00000101883	zgc:172128	-1.29701	1.64238e-06
ENSDARG00000096120	si:ch73-266f23.3	-0.924296	1.74659e-06
ENSDARG00000091381	si:ch211-214c20.1	-2.89642	1.75622e-06
ENSDARG00000086584	CABZ01077217.2	-6.05606	1.77863e-06
ENSDARG00000016541	sash3	-1.83368	1.94335e-06
ENSDARG00000075599	cdc25d	-1.27689	1.97596e-06
ENSDARG00000099741	mvb12a	-1.20285	2.01146e-06
ENSDARG00000092028	si:dkey-4c23.3	-2.66922	2.08271e-06
ENSDARG00000037639	nkx3-2	-1.75538	2.19776e-06
ENSDARG00000023659	gabpb1	-0.622777	2.26739e-06
ENSDARG00000093173	si:dkey-93m18.6	-6.38292	2.34347e-06
ENSDARG00000093862	si:ch211-274k16.2	-2.64738	2.54851e-06
ENSDARG00000094331	BX901918.2	-5.40242	2.55392e-06
ENSDARG00000096528	si:ch73-236c18.9	-1.09817	2.65812e-06
ENSDARG00000055374	irf4b	-3.07523	2.7603e-06
ENSDARG00000020811	efemp2b	-2.15784	2.85585e-06
ENSDARG00000091926	casp22	-2.77168	2.90311e-06
ENSDARG00000032820	rxfp2a	-1.10841	2.96163e-06
ENSDARG00000044318	itgb7	-1.30298	2.9695e-06
ENSDARG00000090890	cmklr1	-1.95912	2.98163e-06
ENSDARG00000117541	FP236197.1	-4.6048	2.99244e-06
ENSDARG00000097259	BX908753.1	-4.67274	3.13155e-06
ENSDARG00000045273	tmem204	-0.880398	3.13155e-06
ENSDARG00000061222	uba7	-2.5253	3.29113e-06
ENSDARG00000043130	notch2	-0.715871	3.31889e-06
ENSDARG00000074094	tgm2b	-1.22763	3.46237e-06
ENSDARG00000097533	BX571880.1	-2.48483	3.47164e-06
ENSDARG00000055186	ccr9a	-2.95809	3.47648e-06
ENSDARG00000033042	ptprja	-1.48624	3.63463e-06
ENSDARG00000095909	BX539325.2	-3.40938	3.66677e-06
ENSDARG00000015278	plxnc1	-1.31251	3.6732e-06
ENSDARG00000046148	tnfaip8l2b	-3.02316	3.67344e-06
ENSDARG00000086616	cabz01093075.1	-1.5955	3.79006e-06
ENSDARG00000098223	AL773558.1	-5.12605	3.81734e-06
ENSDARG00000003971	isl2a	-1.45807	3.81734e-06
ENSDARG00000013024	erap1a	-0.74946	4.0608e-06
ENSDARG00000114885	pxmp4	-0.806178	4.09426e-06
ENSDARG00000061140	colec12	-0.787079	4.17252e-06
ENSDARG00000101334	ctsc	-1.51521	4.26788e-06
ENSDARG00000099518	si:ch211-119e14.1	-1.56748	4.31609e-06
ENSDARG00000042980	cyp2p7	-5.95136	4.31609e-06
ENSDARG00000087016	micall1b.2	-1.32706	4.3766e-06
ENSDARG00000089892	cd44b	-1.97045	4.45267e-06
ENSDARG00000016939	itgb2	-1.65647	4.45685e-06
ENSDARG00000091233	FP236356.1	-2.23646	4.52223e-06
ENSDARG00000045681	irf5	-1.52872	4.57563e-06
ENSDARG00000071863	itgb1a	-0.760623	4.7287e-06
ENSDARG00000043719	c3a.6	-1.99661	4.80673e-06
ENSDARG00000098158	cpxm1b	-1.53708	4.86855e-06
ENSDARG00000004473	tbx21	-2.20808	4.86855e-06
ENSDARG00000077907	si:dkey-183p4.10	-1.94591	5.00863e-06
ENSDARG00000089828	si:rp71-19m20.1	-0.672771	5.00863e-06
ENSDARG00000057984	eps8l1a	-2.25453	5.18236e-06
ENSDARG00000025428	socs3a	-1.05181	5.19359e-06
ENSDARG00000013203	si:ch211-1f22.1	-4.42092	5.25007e-06
ENSDARG00000079267	fermt3a	-1.91729	5.29103e-06
ENSDARG00000067751	si:rp71-68n21.9	-1.72904	5.4583e-06
ENSDARG00000103480	BX640512.3	-3.33463	5.78053e-06
ENSDARG00000010384	lpar5a	-2.08849	5.8082e-06
ENSDARG00000075881	SERF2	-1.41863	5.88138e-06
ENSDARG00000021239	apaf1	-0.663806	5.97989e-06
ENSDARG00000101169	grap2b	-2.15206	6.16175e-06
ENSDARG00000089092	si:cabz01054394.5	-1.60359	6.48737e-06
ENSDARG00000077103	sema4aa	-1.94531	6.50969e-06
ENSDARG00000112337	mindy4b	-1.00113	6.51378e-06
ENSDARG00000099148	bzw1b	-1.13327	6.88933e-06
ENSDARG00000035184	tmem150ab	-1.44068	7.04241e-06
ENSDARG00000038669	gbp2	-1.89167	7.43234e-06
ENSDARG00000073786	cmbl	-1.3909	7.62921e-06
ENSDARG00000036785	si:ch211-226m16.2	-1.50171	7.67747e-06
ENSDARG00000092364	si:ch211-218c6.8	-1.69358	7.73669e-06
ENSDARG00000059883	trpv1	-2.74216	7.74725e-06
ENSDARG00000079175	si:ch211-79k12.1	-1.97013	7.7866e-06
ENSDARG00000102986	csf1ra	-1.62654	7.81169e-06
ENSDARG00000043416	tnfaip2a	-0.879661	7.90213e-06
ENSDARG00000100412	si:ch211-171l17.14	-2.04351	8.44807e-06
ENSDARG00000094719	CR318588.3	-7.18888	8.44807e-06
ENSDARG00000008142	stxbp3	-0.681324	8.46557e-06
ENSDARG00000028389	rab44	-1.37634	8.57883e-06
ENSDARG00000058389	ccl19a.1	-1.45669	8.77857e-06
ENSDARG00000090930	si:ch211-120g10.1	-1.18848	8.77857e-06
ENSDARG00000015752	zap70	-2.04898	8.97812e-06
ENSDARG00000092878	si:dkeyp-85e10.3	-4.71741	9.03672e-06
ENSDARG00000113660	si:ch211-196f19.1	-2.56792	9.50298e-06
ENSDARG00000105692	CABZ01069022.1	-1.01945	9.51716e-06
ENSDARG00000077249	gmip	-1.251	9.66258e-06
ENSDARG00000068397	tns2b	-1.91115	9.93428e-06
ENSDARG00000104217	gpc2	-1.01506	1.00363e-05
ENSDARG00000077845	si:ch211-67f13.7	-3.43366	1.00363e-05
ENSDARG00000074345	si:ch211-214b16.4	-1.51	1.02552e-05
ENSDARG00000052680	si:dkey-182g1.2	-1.12746	1.02854e-05
ENSDARG00000018382	prkcha	-1.52554	1.05647e-05
ENSDARG00000075476	nlrp15	-3.76852	1.05887e-05
ENSDARG00000034895	tgfb1b	-1.5863	1.13297e-05
ENSDARG00000060007	n4bp3	-2.45115	1.1447e-05
ENSDARG00000002831	col4a4	-3.04956	1.15353e-05
ENSDARG00000073716	cpxm1a	-0.888801	1.16285e-05
ENSDARG00000094886	si:dkey-266f7.5	-7.03643	1.24377e-05
ENSDARG00000068233	zgc:64051	-1.69738	1.25697e-05
ENSDARG00000090449	sp100.3	-2.58285	1.31243e-05
ENSDARG00000093272	igic1s1	-3.53538	1.34515e-05
ENSDARG00000093990	gzm3.3	-1.45359	1.44423e-05
ENSDARG00000078970	il7r	-2.1894	1.44872e-05
ENSDARG00000017359	mettl8	-1.35694	1.5096e-05
ENSDARG00000104197	ptpn22	-2.1344	1.51296e-05
ENSDARG00000099384	si:dkey-238k10.1	-9.72171	1.52281e-05
ENSDARG00000042925	mfng	-1.50187	1.53301e-05
ENSDARG00000097583	arfgap3	-0.942698	1.54171e-05
ENSDARG00000040118	zgc:113232	-4.26999	1.54472e-05
ENSDARG00000097580	BX663519.1	-2.26692	1.54472e-05
ENSDARG00000076106	ftr43	-2.91727	1.54621e-05
ENSDARG00000053201	zgc:172323	-3.35935	1.5542e-05
ENSDARG00000051836	si:dkeyp-19e1.3	-1.53661	1.60645e-05
ENSDARG00000100190	si:ch211-188p14.4	-1.84749	1.60772e-05
ENSDARG00000020976	ubald1b	-0.758969	1.64363e-05
ENSDARG00000105467	si:cabz01093077.1	-3.04551	1.64985e-05
ENSDARG00000038475	acy1	-0.797352	1.69888e-05
ENSDARG00000102228	si:dkey-171c9.3	-2.69789	1.74489e-05
ENSDARG00000062263	arhgap17b	-1.24535	1.74838e-05
ENSDARG00000052741	card11	-2.0699	1.77439e-05
ENSDARG00000074341	hykk.2	-0.965542	1.83145e-05
ENSDARG00000010948	kif11	-1.42965	1.86482e-05
ENSDARG00000101634	si:ch211-209j12.1	-4.19383	1.86861e-05
ENSDARG00000094485	si:dkey-27h10.2	-1.61112	1.89157e-05
ENSDARG00000054340	sla1a	-1.81671	1.89157e-05
ENSDARG00000010255	bin2b	-1.95204	1.91106e-05
ENSDARG00000095627	c1qc	-2.82371	1.91647e-05
ENSDARG00000117694	BX510301.3	-2.14609	1.92987e-05
ENSDARG00000017038	zgc:152670	-3.15125	1.93145e-05
ENSDARG00000069473	frem1a	-1.03861	1.93464e-05
ENSDARG00000001782	prkacba	-2.61821	1.94964e-05
ENSDARG00000006560	irf4a	-1.28541	1.96064e-05
ENSDARG00000106131	CABZ01086049.1	-5.92366	1.9615e-05
ENSDARG00000058960	otol1b	-3.96288	1.96291e-05
ENSDARG00000089340	rhobtb2b	-1.26793	1.99171e-05
ENSDARG00000037408	tbc1d10c	-1.78532	2.01182e-05
ENSDARG00000097346	ten1	-1.06539	2.03482e-05
ENSDARG00000038541	ccr12a	-1.72703	2.03482e-05
ENSDARG00000026505	si:ch211-285c6.3	-4.84639	2.06509e-05
ENSDARG00000101138	BX323596.1	-6.55291	2.22294e-05
ENSDARG00000089547	BX571825.5	-4.30032	2.22294e-05
ENSDARG00000097845	si:ch211-105j21.9	-2.38821	2.26713e-05
ENSDARG00000098099	zgc:64065	-2.88172	2.27501e-05
ENSDARG00000062171	olfml3b	-0.998744	2.30902e-05
ENSDARG00000039687	zgc:194221	-9.36437	2.33039e-05
ENSDARG00000073936	BX511021.1	-6.28822	2.40042e-05
ENSDARG00000074531	spag9a	-1.84435	2.42812e-05
ENSDARG00000086815	MYADM	-0.962573	2.45492e-05
ENSDARG00000061439	ugt5c3	-1.58516	2.49067e-05
ENSDARG00000117594	CR848749.2	-2.7216	2.51914e-05
ENSDARG00000055791	zgc:158423	-0.640469	2.52501e-05
ENSDARG00000104914	muc5f	-2.43633	2.56884e-05
ENSDARG00000095724	si:ch211-196c10.15	-5.25672	2.56884e-05
ENSDARG00000095773	zgc:194906	-3.60494	2.60567e-05
ENSDARG00000068763	plcg2	-1.09724	2.65329e-05
ENSDARG00000062397	ndst1a	-1.49732	2.662e-05
ENSDARG00000042988	slc24a2	-2.63859	2.66578e-05
ENSDARG00000055290	mpeg1.1	-1.33294	2.66578e-05
ENSDARG00000077120	arid5a	-1.91332	2.67471e-05
ENSDARG00000104153	prkd4	-1.88373	2.71469e-05
ENSDARG00000110860	si:dkey-9i5.2	-5.89209	2.74433e-05
ENSDARG00000103306	BX927130.4	-5.52655	2.7574e-05
ENSDARG00000055331	aldh9a1a.2	-2.64568	2.81011e-05
ENSDARG00000061796	rasgrp4	-0.795885	2.84039e-05
ENSDARG00000093763	si:ch211-271e10.6	-5.56846	2.84897e-05
ENSDARG00000098620	si:ch211-188p14.2	-2.02716	2.90372e-05
ENSDARG00000060860	pstpip1a	-1.31351	2.90372e-05
ENSDARG00000105023	selplg	-1.60716	2.9048e-05
ENSDARG00000112449	BX248122.1	-0.954679	2.96905e-05
ENSDARG00000062009	gpr18	-2.36308	3.05024e-05
ENSDARG00000090623	si:dkeyp-106c3.1	-0.954845	3.14429e-05
ENSDARG00000045190	ch25h	-1.6816	3.24473e-05
ENSDARG00000102145	ccdc77	-0.70372	3.27423e-05
ENSDARG00000102835	CABZ01021435.1	-2.03438	3.37666e-05
ENSDARG00000095188	si:dkey-189h5.6	-6.74764	3.47104e-05
ENSDARG00000055955	lcp2a	-2.05382	3.69186e-05
ENSDARG00000099325	gig2i	-3.40314	3.78527e-05
ENSDARG00000015149	wasa	-1.88371	4.00969e-05
ENSDARG00000074846	si:dkeyp-68b7.12	-1.23438	4.04602e-05
ENSDARG00000053293	ftr14	-2.18884	4.04602e-05
ENSDARG00000094025	si:dkey-237j10.2	-1.45838	4.0621e-05
ENSDARG00000009313	napsa	-1.11849	4.07193e-05
ENSDARG00000004378	yrk	-0.775173	4.07193e-05
ENSDARG00000070669	cxcr3.3	-1.86999	4.11197e-05
ENSDARG00000020711	rrm2	-1.44873	4.15488e-05
ENSDARG00000060933	baiap2l2b	-2.32331	4.25432e-05
ENSDARG00000017565	itk	-2.28981	4.29793e-05
ENSDARG00000045066	entpd1	-1.12112	4.3647e-05
ENSDARG00000097831	CU463231.1	-1.86916	4.40762e-05
ENSDARG00000078249	unc13d	-1.44517	4.40762e-05
ENSDARG00000000767	spi1b	-1.59444	4.52239e-05
ENSDARG00000058774	CABZ01053221.1	-2.72112	4.54466e-05
ENSDARG00000044457	gfi1ab	-1.83366	4.65483e-05
ENSDARG00000096564	CU915827.1	-2.77407	4.93828e-05
ENSDARG00000068638	lpar5b	-1.5317	4.96281e-05
ENSDARG00000042854	ephx1	-0.71509	5.07875e-05
ENSDARG00000105651	BX323060.3	-2.40895	5.11583e-05
ENSDARG00000091712	si:dkey-238d18.5	-1.99581	5.11583e-05
ENSDARG00000096363	BX927298.1	-5.58645	5.19947e-05
ENSDARG00000012729	hcls1	-1.82439	5.25805e-05
ENSDARG00000029766	nr1i2	-1.20341	5.26946e-05
ENSDARG00000070606	ikbke	-1.25897	5.35658e-05
ENSDARG00000071084	wipf1b	-1.28818	5.36485e-05
ENSDARG00000076277	CR385050.1	-2.63137	5.36485e-05
ENSDARG00000000460	nitr2b	-2.80012	5.37773e-05
ENSDARG00000088091	pfn1	-1.79052	5.41694e-05
ENSDARG00000055591	pipox	-1.02935	5.42464e-05
ENSDARG00000102212	si:dkey-16p6.1	-1.73291	5.5697e-05
ENSDARG00000075528	lyrm9	-1.16867	5.62372e-05
ENSDARG00000036104	myo1g	-1.41323	5.68575e-05
ENSDARG00000097530	xkr5b	-2.33122	5.94033e-05
ENSDARG00000061784	arhgap25	-2.51815	6.15056e-05
ENSDARG00000033446	tap2t	-0.936062	6.39972e-05
ENSDARG00000100662	cxcl11.1	-4.97578	6.72864e-05
ENSDARG00000053136	b2m	-1.24755	6.78514e-05
ENSDARG00000089432	si:ch211-212k18.15	-3.50336	6.92319e-05
ENSDARG00000075723	si:dkey-242e21.3	-1.83901	6.92319e-05
ENSDARG00000044524	def6b	-1.01453	7.33949e-05
ENSDARG00000033355	zgc:101699	-3.21754	7.49795e-05
ENSDARG00000080675	si:dkey-71b5.7	-4.24038	7.5046e-05
ENSDARG00000060010	iqgap2	-0.694875	7.56459e-05
ENSDARG00000030006	slc6a7	-1.5188	7.69444e-05
ENSDARG00000040445	si:ch211-219a4.3	-3.1767	7.69778e-05
ENSDARG00000008030	myl9b	-0.807179	7.86925e-05
ENSDARG00000069929	CABZ01053976.1	-1.24201	7.86925e-05
ENSDARG00000078322	col12a1a	-1.33525	7.94057e-05
ENSDARG00000023369	mxd	-1.48518	7.95863e-05
ENSDARG00000038066	kpna2	-0.925699	8.2416e-05
ENSDARG00000086166	si:ch211-286b5.9	-3.35179	8.26756e-05
ENSDARG00000094935	si:dkey-58f10.11	-2.15573	8.33409e-05
ENSDARG00000116982	FO904997.1	-2.34367	8.6386e-05
ENSDARG00000056407	irf8	-1.486	8.6386e-05
ENSDARG00000088058	pimr70	-5.63606	8.82653e-05
ENSDARG00000059792	trpm5	-2.54359	8.98045e-05
ENSDARG00000101407	tgm1l4	-1.37431	8.98682e-05
ENSDARG00000099371	cygb1	-0.812677	9.03613e-05
ENSDARG00000054103	ripply1	-0.940958	9.23557e-05
ENSDARG00000030933	ksr1b	-0.931666	9.32542e-05
ENSDARG00000068978	glo1	-0.747649	9.45568e-05
ENSDARG00000058045	tlr21	-1.97428	9.50474e-05
ENSDARG00000058038	eml3	-0.916923	9.55617e-05
ENSDARG00000098293	si:dkey-27i16.2	-1.25926	9.55617e-05
ENSDARG00000092222	wu:fb64b08	-4.5063	9.9694e-05
ENSDARG00000098477	tec	-1.75782	0.00010082
ENSDARG00000110069	pdgfaa	-1.8056	0.000101083
ENSDARG00000034541	tgfbr2b	-0.866851	0.000106387
ENSDARG00000058731	slc2a6	-2.29805	0.000106387
ENSDARG00000076019	ftr70	-3.10049	0.000107198
ENSDARG00000059175	cep19	-0.610229	0.000108187
ENSDARG00000036865	slc2a12	-0.937041	0.000109763
ENSDARG00000073821	znf1177	-4.83606	0.000110131
ENSDARG00000100939	CABZ01117603.1	-5.97023	0.000111388
ENSDARG00000079972	nfatc2b	-1.42506	0.000114134
ENSDARG00000078888	iqgap1	-0.806345	0.00011442
ENSDARG00000077897	znf296	-1.03181	0.000114437
ENSDARG00000038587	CU929150.1	-4.55147	0.000115285
ENSDARG00000053493	aldh1a2	-0.5859	0.00011708
ENSDARG00000040080	fli1b	-1.23221	0.000118731
ENSDARG00000073726	zbtb32	-2.83388	0.000120015
ENSDARG00000041835	ccl38a.5	-5.30845	0.00012081
ENSDARG00000055412	mylk4b	-2.13437	0.000122582
ENSDARG00000099026	si:dkey-185m8.2	-2.07262	0.000124659
ENSDARG00000069998	si:ch211-145b13.6	-1.09841	0.00013092
ENSDARG00000040116	znf366	-0.76221	0.000133349
ENSDARG00000002487	noc3l	-0.687687	0.00013492
ENSDARG00000087832	bcl3	-2.09994	0.000136442
ENSDARG00000078734	myo1f	-1.25195	0.000139296
ENSDARG00000038011	cyth4a	-1.19588	0.000146145
ENSDARG00000019081	DHDH	-0.899502	0.000146859
ENSDARG00000069441	lpar6b	-3.28128	0.000158145
ENSDARG00000000730	slc6a22.1	-0.713085	0.000158417
ENSDARG00000117322	AL954138.2	-3.07775	0.000160691
ENSDARG00000010729	CABZ01073795.1	-3.19332	0.00016204
ENSDARG00000105438	si:ch1073-220m6.1	-2.67058	0.000163715
ENSDARG00000078172	CU984600.1	-0.768329	0.000168874
ENSDARG00000002165	psme1	-1.53996	0.000169691
ENSDARG00000089079	si:ch211-214b16.3	-2.87953	0.000172238
ENSDARG00000053535	lmo7b	-1.34231	0.000172418
ENSDARG00000076624	ptprb	-0.684164	0.000173517
ENSDARG00000077009	wdfy4	-1.08706	0.000173517
ENSDARG00000091627	si:dkey-271j15.3	-5.48801	0.000173934
ENSDARG00000058358	krt8	-0.6109	0.000174716
ENSDARG00000002353	tagapa	-2.09527	0.000180589
ENSDARG00000077069	srgn	-0.937567	0.000180708
ENSDARG00000074656	ctss2.1	-1.8809	0.000183712
ENSDARG00000103101	si:ch211-235e9.6	-0.594061	0.000184864
ENSDARG00000043475	TAGAP	-1.2294	0.000185016
ENSDARG00000093997	si:dkey-9i23.15	-1.44769	0.000185678
ENSDARG00000077309	si:ch211-209f23.6	-3.48423	0.000188523
ENSDARG00000062487	si:dkey-6n6.1	-0.727597	0.000189035
ENSDARG00000057899	zgc:114081	-1.43118	0.000189035
ENSDARG00000086369	si:ch211-167j9.5	-1.59271	0.000189192
ENSDARG00000052747	gpatch3	-1.1004	0.000191503
ENSDARG00000069143	map3k7cl	-1.06475	0.000192564
ENSDARG00000091699	capn2a	-0.812065	0.000194649
ENSDARG00000100265	rhcgb	-3.40412	0.000195025
ENSDARG00000092425	BX677668.2	-6.20749	0.000196089
ENSDARG00000102339	si:dkey-5n7.2	-5.67882	0.00019743
ENSDARG00000116994	CABZ01109480.1	-2.03567	0.000200431
ENSDARG00000096906	si:dkey-7i4.24	-5.05025	0.0002039
ENSDARG00000071461	CU896602.1	-3.60825	0.000205465
ENSDARG00000006215	akr1b1.1	-1.15297	0.000205987
ENSDARG00000010619	themis	-2.06716	0.000209433
ENSDARG00000078620	si:dkey-156m2.3	-1.80028	0.000210276
ENSDARG00000012388	cox4i1l	-0.923906	0.000211487
ENSDARG00000015678	si:dkeyp-75b4.9	-4.42856	0.000211832
ENSDARG00000099839	si:ch211-9d9.1	-1.63806	0.000217078
ENSDARG00000095634	si:ch211-66k16.2	-2.61977	0.000218595
ENSDARG00000115038	si:dkey-4c23.5	-2.39173	0.000237401
ENSDARG00000101767	si:dkey-183i3.6	-1.56039	0.000237696
ENSDARG00000100446	si:ch211-286o17.1	-1.20124	0.000239832
ENSDARG00000079315	lpxn	-2.41929	0.000243453
ENSDARG00000020072	thbs4b	-0.832637	0.000243762
ENSDARG00000037473	cd79a	-4.00907	0.000248925
ENSDARG00000099045	cacnb2a	-0.602096	0.000250306
ENSDARG00000097019	dhrs13b.1	-1.42047	0.000254224
ENSDARG00000104519	KDELR3	-3.92873	0.00025613
ENSDARG00000069869	zgc:113030	-0.874629	0.000269283
ENSDARG00000014976	lims2	-0.942957	0.000270409
ENSDARG00000086998	zgc:64002	-1.86455	0.00027162
ENSDARG00000102829	cobll1b	-0.694511	0.00027273
ENSDARG00000037782	sox8b	-1.71445	0.000277926
ENSDARG00000075045	cxcl18b	-2.0348	0.000281138
ENSDARG00000013711	zgc:77486	-0.872216	0.000283484
ENSDARG00000078114	si:ch73-237c6.1	-1.37568	0.000283673
ENSDARG00000000656	psmb9a	-2.05978	0.000285585
ENSDARG00000094451	cfp	-1.47077	0.000286406
ENSDARG00000102908	il16	-0.785263	0.000294415
ENSDARG00000022466	clcn5b	-0.835015	0.000297145
ENSDARG00000057273	alox5a	-2.25192	0.000297145
ENSDARG00000097489	si:ch73-390p7.2	-1.5267	0.000297417
ENSDARG00000094210	fthl31	-1.14041	0.000299625
ENSDARG00000078193	si:ch211-67e16.3	-2.14281	0.000304348
ENSDARG00000053315	tmprss3a	-2.93751	0.000310491
ENSDARG00000095026	si:dkey-58f10.14	-2.78381	0.000310674
ENSDARG00000007108	lipia	-2.11332	0.00031158
ENSDARG00000104637	fam219b	-0.620413	0.000312547
ENSDARG00000117384	CABZ01084575.1	-2.11519	0.000321058
ENSDARG00000105450	si:ch211-63p21.1	-0.870191	0.000321154
ENSDARG00000024488	top2a	-0.768988	0.000321154
ENSDARG00000113065	AL929276.1	-3.25717	0.000322905
ENSDARG00000091592	peli1a	-0.676942	0.000323396
ENSDARG00000045524	lamb1b	-0.799336	0.000325006
ENSDARG00000094606	si:zfos-364h11.2	-2.60145	0.000329263
ENSDARG00000090699	nlrb5	-4.9062	0.000331191
ENSDARG00000007018	ms4a17a.6	-1.99039	0.000334565
ENSDARG00000100383	il10ra	-1.74218	0.000339018
ENSDARG00000042659	thyn1	-1.63147	0.000346006
ENSDARG00000088581	f10	-1.44329	0.000346345
ENSDARG00000039096	si:dkey-24p1.1	-3.69919	0.000346569
ENSDARG00000044775	fut7	-2.03041	0.000346903
ENSDARG00000074851	s1pr4	-2.34787	0.000348129
ENSDARG00000007603	stxbp2	-0.61557	0.000351318
ENSDARG00000025254	s100a10b	-1.15353	0.000359448
ENSDARG00000069627	si:ch211-255g12.8	-1.88757	0.000362431
ENSDARG00000003533	col8a1b	-1.76575	0.000362431
ENSDARG00000018980	zgc:91890	-0.690072	0.000365675
ENSDARG00000101199	rbp4	-0.731921	0.000368272
ENSDARG00000111357	tnfsf14	-3.13367	0.00038011
ENSDARG00000076831	iqck	-0.647206	0.000380581
ENSDARG00000098405	map3k1	-0.706553	0.000380624
ENSDARG00000069302	snx9b	-0.686684	0.000382181
ENSDARG00000104315	fhl3b	-0.803427	0.000383481
ENSDARG00000012247	def6a	-1.1522	0.000383895
ENSDARG00000060645	sirt7	-0.919593	0.000385077
ENSDARG00000100649	tlr1	-1.88902	0.000390219
ENSDARG00000089043	ptpn6	-1.48239	0.000390885
ENSDARG00000015312	klf12a	-0.666433	0.00039103
ENSDARG00000095643	si:dkey-253d23.3	-1.55591	0.000393131
ENSDARG00000063292	ssuh2rs1	-1.02115	0.000397592
ENSDARG00000112675	CABZ01068208.1	-3.91508	0.000397592
ENSDARG00000028731	stat4	-1.65162	0.000403628
ENSDARG00000056346	acap1	-0.807729	0.000404338
ENSDARG00000031885	psmb12	-2.21602	0.000410423
ENSDARG00000112045	AXL	-0.714004	0.000412872
ENSDARG00000011652	ftr52p	-6.37037	0.000419357
ENSDARG00000104696	apooa	-0.67739	0.000427255
ENSDARG00000100927	nfatc2a	-1.53983	0.000427549
ENSDARG00000094346	si:ch211-114l13.13	-5.14909	0.000428678
ENSDARG00000026049	mxf	-2.73595	0.000428678
ENSDARG00000100899	si:ch211-241b2.5	-2.09632	0.000433274
ENSDARG00000075515	cd37	-3.91419	0.000433796
ENSDARG00000101609	si:dkey-109a10.2	-1.93457	0.000434193
ENSDARG00000102379	si:zfos-80g12.1	-0.616487	0.000436872
ENSDARG00000117239	CR376741.2	-5.36456	0.000447329
ENSDARG00000040917	cbfb	-0.820276	0.000457604
ENSDARG00000075504	si:dkey-40c23.2	-1.98706	0.000485243
ENSDARG00000038687	nfkb2	-0.748711	0.000502978
ENSDARG00000061710	map3k8	-1.28361	0.00050858
ENSDARG00000019236	gsr	-0.624973	0.000516986
ENSDARG00000039459	qsox1	-1.18713	0.000531767
ENSDARG00000094366	si:dkey-260g12.1	-1.06573	0.000546611
ENSDARG00000017676	mmp2	-0.666309	0.000556783
ENSDARG00000093563	si:ch211-225b11.4	-0.697711	0.000557648
ENSDARG00000024211	ifng1	-5.00516	0.00056524
ENSDARG00000051729	nfatc3b	-0.858818	0.000573778
ENSDARG00000071384	slc7a11	-0.774894	0.000576661
ENSDARG00000075697	si:ch73-380l3.2	-1.69344	0.000582464
ENSDARG00000005544	btbd3a	-1.27016	0.000585292
ENSDARG00000102291	eef1da	-0.834558	0.000598861
ENSDARG00000077760	ascc1	-1.3655	0.000598861
ENSDARG00000057787	itgae.2	-1.26137	0.000616827
ENSDARG00000042708	tuba8l	-0.974472	0.000618252
ENSDARG00000061890	atp13a2	-0.735287	0.00062202
ENSDARG00000102411	CR847850.1	-3.47634	0.000622223
ENSDARG00000103276	fcer1g	-1.86944	0.000625909
ENSDARG00000017386	sobpb	-0.820229	0.000636414
ENSDARG00000069839	CU571382.1	-3.06211	0.000641656
ENSDARG00000117273	FO905052.1	-1.08622	0.000648967
ENSDARG00000091280	si:ch211-66k16.27	-1.87808	0.000650437
ENSDARG00000097847	si:ch211-269k10.4	-1.81633	0.000650437
ENSDARG00000102762	pik3r5	-1.44563	0.000657891
ENSDARG00000074360	ftr57	-2.93934	0.000666217
ENSDARG00000060662	prf1.9	-2.24671	0.00067126
ENSDARG00000075193	BX908780.1	-3.35265	0.00067126
ENSDARG00000114409	CR450686.6	-2.13204	0.000673652
ENSDARG00000093572	lamc3	-0.639546	0.00067499
ENSDARG00000099476	zgc:174863	-1.29193	0.00067499
ENSDARG00000105731	CR788316.1	-5.04271	0.000686311
ENSDARG00000060471	gcnt3	-3.65197	0.000720095
ENSDARG00000105060	rdh8b	-0.842043	0.000722764
ENSDARG00000100261	si:ch1073-266p11.2	-1.26816	0.000723887
ENSDARG00000101762	fah	-2.69877	0.000731696
ENSDARG00000019521	mpx	-1.73127	0.000732199
ENSDARG00000092162	mhc1zaa	-1.99829	0.000751687
ENSDARG00000035858	cnn2	-1.01573	0.000754356
ENSDARG00000067916	lyn	-1.44846	0.000762302
ENSDARG00000079402	tapbp.1	-1.16469	0.000764678
ENSDARG00000115582	AL928685.5	-4.70206	0.000764755
ENSDARG00000117666	CABZ01066320.2	-1.27998	0.000772447
ENSDARG00000044612	c1qb	-2.14574	0.000772651
ENSDARG00000056532	serinc2	-0.74864	0.000776736
ENSDARG00000103340	clic1	-1.18892	0.000776736
ENSDARG00000096828	si:ch73-144d13.7	-1.33259	0.000778567
ENSDARG00000095532	si:dkey-58f10.13	-2.73597	0.00078999
ENSDARG00000088745	MFAP4	-4.17263	0.000795996
ENSDARG00000095943	BX324207.1	-2.36776	0.00080556
ENSDARG00000026070	cd82b	-0.923866	0.000819376
ENSDARG00000096304	btr31	-1.41996	0.000823959
ENSDARG00000063313	plbd1	-1.27126	0.000828648
ENSDARG00000038822	mrc1b	-0.997258	0.000832068
ENSDARG00000093957	si:dkey-251i10.2	-2.94561	0.000837053
ENSDARG00000091555	ostf1	-0.751771	0.000837053
ENSDARG00000038095	socs1a	-1.867	0.000844526
ENSDARG00000095907	AL928685.2	-2.27688	0.000859091
ENSDARG00000091836	casp7	-1.13771	0.000860295
ENSDARG00000040076	pycard	-2.24353	0.000864974
ENSDARG00000059824	soat2	-1.31942	0.000868118
ENSDARG00000060917	anln	-1.00905	0.000876428
ENSDARG00000014031	abcc2	-0.623706	0.000876826
ENSDARG00000104207	pcyt1bb	-1.91887	0.000880787
ENSDARG00000093074	si:ch211-139g16.8	-2.38045	0.000883563
ENSDARG00000115455	CR352285.2	-0.592429	0.0008911
ENSDARG00000036479	ITPRIP	-2.70327	0.000897152
ENSDARG00000098741	CT737182.1	-2.16001	0.000913219
ENSDARG00000096618	BX000534.1	-5.47221	0.000927463
ENSDARG00000045959	csf3r	-1.53703	0.0009288
ENSDARG00000102320	mob1a	-0.899158	0.000932838
ENSDARG00000087596	si:ch73-95l15.5	-0.926187	0.000940128
ENSDARG00000021521	rgs14a	-1.71894	0.000941986
ENSDARG00000063385	cenpe	-0.979009	0.000943807
ENSDARG00000076227	ror2	-0.806679	0.000945434
ENSDARG00000104300	wipf1a	-1.04263	0.000949932
ENSDARG00000068030	si:cabz01007802.1	-1.26396	0.000952898
ENSDARG00000103827	znf1144	-1.11697	0.000985473
ENSDARG00000033587	CABZ01088134.1	-2.95553	0.00100787
ENSDARG00000078119	sh3bp1	-1.95887	0.00100787
ENSDARG00000058140	ttc25	-1.22292	0.00102485
ENSDARG00000094295	CR855337.1	-1.10563	0.00103929
ENSDARG00000094386	adgrg4b	-7.28431	0.00105496
ENSDARG00000045854	fgf23	-3.55788	0.00106533
ENSDARG00000103466	ccl35.1	-1.69323	0.00106533
ENSDARG00000098706	si:ch73-236c18.7	-2.07832	0.00107205
ENSDARG00000090734	si:dkey-16p6.1	-1.52471	0.00107703
ENSDARG00000017504	si:ch211-1o7.3	-1.54436	0.00108477
ENSDARG00000101393	si:dkey-31g6.6	-0.823465	0.0010851
ENSDARG00000068152	malt3	-0.957215	0.00110685
ENSDARG00000115872	CU855552.1	-2.6822	0.00110946
ENSDARG00000099674	dicp3.1	-1.59083	0.00111083
ENSDARG00000055901	steap4	-0.942866	0.00111382
ENSDARG00000063186	BEND7	-0.803638	0.00111382
ENSDARG00000078285	pik3ap1	-0.906742	0.00113976
ENSDARG00000097457	BX119963.2	-2.24077	0.00114547
ENSDARG00000024209	wasf2	-1.01469	0.0011589
ENSDARG00000004954	grna	-1.6708	0.00117719
ENSDARG00000104077	fcer1gl	-1.27664	0.00118184
ENSDARG00000036968	si:ch1073-416d2.3	-1.72066	0.00119459
ENSDARG00000077139	col6a3	-0.674631	0.00119935
ENSDARG00000094112	slc22a21	-0.929257	0.00121564
ENSDARG00000062518	ulk1a	-0.629702	0.00122989
ENSDARG00000036787	tap2a	-2.0494	0.00122989
ENSDARG00000014101	pyroxd2	-0.73142	0.00123596
ENSDARG00000101243	CABZ01049825.1	-1.10936	0.00124373
ENSDARG00000036863	MYO1D	-0.951775	0.00124373
ENSDARG00000103409	uhrf1	-0.813016	0.00124373
ENSDARG00000039265	arhgap4a	-1.14981	0.00124467
ENSDARG00000116723	BX470259.3	-1.83823	0.0012467
ENSDARG00000054968	cd40	-0.646872	0.00127011
ENSDARG00000033144	psme2	-1.23237	0.00128246
ENSDARG00000103077	si:rp71-81e14.2	-2.29193	0.00128891
ENSDARG00000012796	hnmt	-0.83671	0.00129392
ENSDARG00000104980	PPEF2	-1.21727	0.00130325
ENSDARG00000094695	si:dkey-204f11.64	-0.602215	0.00130625
ENSDARG00000020079	neil3	-1.72896	0.00132709
ENSDARG00000076011	PPM1K	-0.822555	0.00133534
ENSDARG00000055365	si:dkey-25e12.3	-2.28968	0.00133535
ENSDARG00000079613	sall3a	-1.01676	0.00133677
ENSDARG00000009748	dffb	-1.097	0.00134792
ENSDARG00000057263	zgc:173729	-2.3526	0.00137163
ENSDARG00000040319	CABZ01041494.1	-2.85537	0.00137676
ENSDARG00000030394	prf1.1	-2.51962	0.00138245
ENSDARG00000055284	afap1	-0.664669	0.00138559
ENSDARG00000014793	ehd1b	-0.821503	0.00139836
ENSDARG00000105046	ccnf	-1.24443	0.00141869
ENSDARG00000096889	CT033825.1	-0.694681	0.00144151
ENSDARG00000070502	si:dkey-31e10.5	-1.84737	0.00149559
ENSDARG00000101209	lamb1a	-0.614726	0.0014968
ENSDARG00000101715	arsg	-1.43892	0.00149809
ENSDARG00000076264	zgc:195170	-4.41633	0.00151245
ENSDARG00000105473	si:cabz01036006.1	-1.94315	0.00151274
ENSDARG00000102927	si:dkey-156k2.4	-2.57648	0.00151492
ENSDARG00000055569	ghdc	-0.799462	0.00152079
ENSDARG00000087195	rorc	-1.33139	0.00152744
ENSDARG00000095693	CT573231.1	-4.13831	0.0015306
ENSDARG00000013771	ctss2.2	-1.28749	0.00153669
ENSDARG00000078894	hemk1	-0.844201	0.00154024
ENSDARG00000097266	AL954322.3	-1.79395	0.00154785
ENSDARG00000015065	c4	-1.77477	0.00154895
ENSDARG00000090352	CR855311.1	-2.34564	0.00154977
ENSDARG00000079488	zgc:195282	-1.70779	0.00155192
ENSDARG00000059049	zgc:174904	-2.72534	0.0015723
ENSDARG00000055966	cflara	-0.97374	0.00160132
ENSDARG00000070038	rbp2a	-2.49412	0.00160263
ENSDARG00000097610	BX005183.3	-1.53366	0.00160911
ENSDARG00000043002	vmo1a	-1.97999	0.00161911
ENSDARG00000103720	ZFP36L1	-0.750011	0.0016606
ENSDARG00000040255	ephx2	-0.928803	0.00167938
ENSDARG00000101828	si:dkey-16p6.1	-0.810207	0.00168057
ENSDARG00000044039	stx11a	-1.48999	0.00168057
ENSDARG00000028625	jph2	-0.933349	0.00168057
ENSDARG00000067711	parvg	-1.49092	0.00168801
ENSDARG00000067661	ftr80	-4.59906	0.0016956
ENSDARG00000052429	syngr2a	-0.85726	0.00171414
ENSDARG00000000690	sypl2b	-1.40237	0.00171561
ENSDARG00000014003	stard8	-0.643208	0.00172012
ENSDARG00000096821	si:ch211-256e16.7	-4.99671	0.00172012
ENSDARG00000062808	CR786571.1	-2.76163	0.00172173
ENSDARG00000101785	laptm5	-1.32232	0.00172662
ENSDARG00000092894	si:ch211-114l13.9	-2.59503	0.00174076
ENSDARG00000097044	CU468915.1	-1.30812	0.00175705
ENSDARG00000011157	arhgef18a	-0.774342	0.00175705
ENSDARG00000073711	mmrn2b	-1.36274	0.00176426
ENSDARG00000095640	si:ch1073-15f19.2	-2.25303	0.00176426
ENSDARG00000092653	si:dkey-1h24.6	-2.28166	0.0017749
ENSDARG00000092337	CU467861.6	-1.12834	0.0017749
ENSDARG00000040251	ctsk	-1.30019	0.00178162
ENSDARG00000089404	si:dkey-24p1.7	-1.85779	0.00179269
ENSDARG00000092949	si:ch73-366i20.1	-1.82587	0.0017975
ENSDARG00000058647	hck	-1.28676	0.00180247
ENSDARG00000097369	FP017274.1	-0.790074	0.00183694
ENSDARG00000043243	prkchb	-1.61339	0.00186558
ENSDARG00000093471	CR361551.1	-0.815341	0.00187739
ENSDARG00000103308	mst1	-2.17868	0.00188697
ENSDARG00000010423	npsn	-1.54989	0.00189555
ENSDARG00000104976	si:ch1073-67j19.2	-3.47678	0.00189585
ENSDARG00000100887	si:dkey-11f4.20	-2.2791	0.00189585
ENSDARG00000092731	mhc1uka	-3.21036	0.00189585
ENSDARG00000001891	syt14b	-0.802415	0.00189819
ENSDARG00000032010	slc15a2	-1.63236	0.00189926
ENSDARG00000097608	CU929312.1	-5.06329	0.00190293
ENSDARG00000033735	ncf1	-0.739941	0.0019101
ENSDARG00000010317	gpr183a	-1.66863	0.0019163
ENSDARG00000087623	BX649485.1	-1.86514	0.00191683
ENSDARG00000062349	arhgap15	-1.5307	0.00192065
ENSDARG00000098540	zc3h7ba	-1.28074	0.00194737
ENSDARG00000070774	irgf1	-2.3292	0.0019583
ENSDARG00000024631	nlrc5	-0.914175	0.00196877
ENSDARG00000116367	si:dkey-51d8.1	-1.49241	0.00197812
ENSDARG00000074501	tnip2	-1.51491	0.00200436
ENSDARG00000051923	ccnb1	-0.970991	0.00200788
ENSDARG00000061798	arhgap27l	-0.927071	0.00201708
ENSDARG00000057869	cdc42l2	-1.22608	0.00201829
ENSDARG00000100556	si:dkeyp-5g9.1	-2.3775	0.00204323
ENSDARG00000042722	blnk	-2.08868	0.00205534
ENSDARG00000067723	tank	-1.16624	0.00206849
ENSDARG00000015947	matn4	-0.864261	0.00207136
ENSDARG00000018688	elk3	-0.610794	0.00210993
ENSDARG00000110269	tmem107	-0.653671	0.00211209
ENSDARG00000087736	si:dkey-118k5.3	-1.98767	0.00212407
ENSDARG00000015068	txk	-2.19683	0.00214298
ENSDARG00000026764	ahsg1	-1.04643	0.00215265
ENSDARG00000100294	zgc:113209	-0.680786	0.00216212
ENSDARG00000096576	si:ch211-286b5.6	-2.84108	0.00216441
ENSDARG00000090537	ifit11	-1.50381	0.0021684
ENSDARG00000010789	homer3b	-0.604102	0.00221234
ENSDARG00000016856	pon2	-0.681182	0.0022403
ENSDARG00000043894	si:ch211-214k5.3	-5.75356	0.00224379
ENSDARG00000116197	si:dkeyp-4c4.2	-2.72859	0.00229675
ENSDARG00000058835	si:ch73-212j7.3	-0.626014	0.00231209
ENSDARG00000098296	gnsb	-0.973444	0.00231681
ENSDARG00000062998	pglyrp2	-2.14253	0.00232773
ENSDARG00000056026	tprg1	-2.48628	0.00233349
ENSDARG00000105326	CABZ01069324.1	-5.23078	0.00234019
ENSDARG00000070391	tspan4b	-0.763767	0.00235796
ENSDARG00000076861	tmem79b	-1.45393	0.00235796
ENSDARG00000076574	si:ch73-160i9.3	-1.3096	0.00237098
ENSDARG00000093857	si:dkey-79f11.10	-4.709	0.00241374
ENSDARG00000074156	sgca	-1.27371	0.00245535
ENSDARG00000102296	zgc:175177	-1.24073	0.00246891
ENSDARG00000052192	s1pr5b	-1.66695	0.00247921
ENSDARG00000098514	si:ch211-59d8.3	-3.46133	0.00248167
ENSDARG00000078912	si:ch73-24k9.2	-2.41172	0.00251624
ENSDARG00000053455	ccdc103	-1.40603	0.00255451
ENSDARG00000019815	fn1a	-0.701538	0.00255451
ENSDARG00000088641	grn2	-2.60284	0.00255451
ENSDARG00000109263	BX640537.3	-1.23384	0.00255451
ENSDARG00000075643	ifi35	-1.86406	0.00256262
ENSDARG00000100946	si:ch211-212k18.9	-1.32224	0.00258693
ENSDARG00000079869	si:ch211-218o21.4	-2.44322	0.0026005
ENSDARG00000046142	asgrl1	-4.94837	0.00260864
ENSDARG00000101943	BX511111.2	-2.86172	0.00264172
ENSDARG00000052515	calcoco2	-1.40506	0.00265799
ENSDARG00000039963	fgfbp1b	-0.917803	0.00265871
ENSDARG00000078451	gzm3	-4.45478	0.00269179
ENSDARG00000061717	cytip	-1.98871	0.00272916
ENSDARG00000036308	nod1	-1.33876	0.00272916
ENSDARG00000090159	BX005105.1	-2.25505	0.00272916
ENSDARG00000053858	crip1	-0.987813	0.0027523
ENSDARG00000105615	si:ch211-196f2.6	-2.16919	0.00276939
ENSDARG00000053509	kazald3	-0.792598	0.00278255
ENSDARG00000029720	si:dkeyp-9d4.2	-3.22427	0.00282906
ENSDARG00000105558	btr07	-3.62702	0.00283752
ENSDARG00000078853	arhgef19	-0.620797	0.00286509
ENSDARG00000099138	btr29	-3.04068	0.00291286
ENSDARG00000103013	pcdh1g22	-0.747318	0.00292566
ENSDARG00000104412	si:dkey-72l17.5	-1.58277	0.00292806
ENSDARG00000086786	mfsd10	-1.17192	0.00297165
ENSDARG00000115511	CU468041.2	-0.945501	0.00297165
ENSDARG00000089799	si:ch73-41e3.7	-1.40989	0.00297538
ENSDARG00000095747	cxcl11.8	-5.01471	0.00300709
ENSDARG00000020007	col1a2	-1.08731	0.00300709
ENSDARG00000087767	CABZ01074298.1	-5.40847	0.00304206
ENSDARG00000091003	il34	-0.872053	0.00307017
ENSDARG00000092636	AL935295.1	-2.04406	0.00308945
ENSDARG00000071679	mydgf	-0.697581	0.00311696
ENSDARG00000038133	zgc:113411	-1.38406	0.00316278
ENSDARG00000054827	ssuh2.4	-1.99685	0.003209
ENSDARG00000088612	si:ch211-153b23.7	-1.31527	0.00324159
ENSDARG00000092728	si:dkey-266f7.4	-5.44295	0.00325621
ENSDARG00000002826	cep57l1	-0.824675	0.00326671
ENSDARG00000098745	tfec	-1.71402	0.00327598
ENSDARG00000077410	myo9b	-0.948789	0.00327598
ENSDARG00000055436	ftr97	-1.68666	0.00328764
ENSDARG00000052332	ftr98	-2.10722	0.00331516
ENSDARG00000017653	rgs13	-1.45375	0.00332123
ENSDARG00000073675	tlr8b	-1.58495	0.0033471
ENSDARG00000025468	bnip3la	-1.05057	0.00338896
ENSDARG00000089327	BX120005.2	-2.04956	0.00340685
ENSDARG00000088877	smarcd2	-0.756123	0.00350334
ENSDARG00000062585	brat1	-0.700139	0.00350902
ENSDARG00000008238	manba	-0.645818	0.00357183
ENSDARG00000002945	bgnb	-0.830135	0.00358823
ENSDARG00000104629	SLC16A6	-2.853	0.00360271
ENSDARG00000094708	sftpba	-1.86917	0.00361747
ENSDARG00000099554	sec16b	-0.876893	0.00369637
ENSDARG00000041065	hspb1	-0.870741	0.00370829
ENSDARG00000094809	ms4a17a.11	-1.02584	0.00374068
ENSDARG00000007769	sult5a1	-1.88666	0.00375109
ENSDARG00000032469	ampd3b	-1.75783	0.0037568
ENSDARG00000071491	nrros	-1.37408	0.00378211
ENSDARG00000079553	cd83	-2.36083	0.00379996
ENSDARG00000001656	psmb13a	-2.10163	0.00384918
ENSDARG00000075757	gig2e	-8.00235	0.00398518
ENSDARG00000103829	si:ch73-236c18.2	-4.69914	0.00401342
ENSDARG00000114258	si:dkey-30c15.13	-2.07062	0.00403489
ENSDARG00000068653	rhoga	-1.25671	0.00408274
ENSDARG00000094133	wu:fc21g02	-0.858024	0.0040844
ENSDARG00000109513	CR339054.7	-1.01676	0.00409994
ENSDARG00000045224	glipr1a	-1.99869	0.00411507
ENSDARG00000042927	mapre1a	-0.991564	0.00416842
ENSDARG00000006308	ptpn18	-1.37908	0.00418964
ENSDARG00000103952	CABZ01054391.1	-1.09305	0.00421413
ENSDARG00000075301	gsdf	-1.11637	0.00422976
ENSDARG00000091150	mki67	-0.801382	0.0042379
ENSDARG00000018283	cyba	-1.43839	0.00423994
ENSDARG00000027169	kpna7	-3.19895	0.00424871
ENSDARG00000058598	sox18	-0.58964	0.00427094
ENSDARG00000071251	ppp1r18	-1.22852	0.00429099
ENSDARG00000043877	mmachc	-1.24301	0.00429395
ENSDARG00000093052	c6	-1.66626	0.00435124
ENSDARG00000079843	igl4v8	-3.92296	0.00437398
ENSDARG00000034643	fhl3a	-0.606466	0.00440586
ENSDARG00000076789	cx32.2	-1.70444	0.00445897
ENSDARG00000043260	xylb	-1.25138	0.00449635
ENSDARG00000075540	FAM107A	-0.765467	0.00449664
ENSDARG00000095673	si:dkey-79f11.8	-4.17918	0.00457798
ENSDARG00000039304	six1a	-1.50254	0.0046027
ENSDARG00000026682	zgc:101583	-0.853529	0.00464295
ENSDARG00000062187	kif14	-0.986267	0.00464295
ENSDARG00000102680	CR847844.2	-3.33973	0.00468382
ENSDARG00000005023	fkbp9	-1.64465	0.00470166
ENSDARG00000028850	btr16	-3.84263	0.00475684
ENSDARG00000036809	ANPEP	-0.928218	0.00478061
ENSDARG00000102176	pla1a	-0.98139	0.00478444
ENSDARG00000073735	ftr95	-3.57958	0.00484014
ENSDARG00000044254	anxa3b	-1.35808	0.00490926
ENSDARG00000098641	nbeal2	-0.998483	0.00493077
ENSDARG00000113546	CU571382.5	-4.22556	0.0049461
ENSDARG00000095533	si:ch211-198c19.3	-1.8919	0.0049461
ENSDARG00000096655	BX901920.1	-1.09947	0.00501592
ENSDARG00000019207	abo	-2.13044	0.00505356
ENSDARG00000054543	samsn1a	-1.33936	0.00517016
ENSDARG00000040920	si:dkey-49n23.1	-0.589131	0.00520566
ENSDARG00000071543	si:dkey-42i9.7	-3.29699	0.0052635
ENSDARG00000014929	p2ry11	-2.37625	0.0052694
ENSDARG00000102100	mrc1a	-0.783014	0.00527213
ENSDARG00000069503	cldnh	-1.51669	0.00530232
ENSDARG00000023724	cdc42se1	-0.618279	0.00530921
ENSDARG00000069048	serpinf1	-0.888074	0.00530962
ENSDARG00000095302	BX957322.2	-3.07245	0.00532205
ENSDARG00000079829	ccr2	-3.01299	0.00534536
ENSDARG00000097031	si:ch73-380l3.3	-2.32732	0.00534536
ENSDARG00000114670	ube2c	-0.886774	0.00539807
ENSDARG00000016188	SBNO2	-0.808992	0.00539968
ENSDARG00000095719	si:dkey-222h21.2	-3.0088	0.00541327
ENSDARG00000087956	she	-0.943196	0.00543139
ENSDARG00000031119	baiap2l1b	-0.747816	0.00544107
ENSDARG00000015123	dnase1l4.1	-2.14467	0.00547258
ENSDARG00000058159	ipo8	-0.987775	0.00549152
ENSDARG00000093087	BX649388.3	-3.01964	0.00549152
ENSDARG00000079333	cd40lg	-1.86084	0.00549152
ENSDARG00000044613	c1qa	-2.52563	0.00555883
ENSDARG00000023498	gmppab	-0.585165	0.00564874
ENSDARG00000067741	itpkcb	-0.689417	0.0056748
ENSDARG00000054649	rac1l	-1.5943	0.00573007
ENSDARG00000067848	nmrk2	-1.35927	0.00573898
ENSDARG00000058682	cd8b	-2.41126	0.00574574
ENSDARG00000116814	CU570894.2	-0.761823	0.00576733
ENSDARG00000030782	exoc3l2b	-1.60365	0.00588646
ENSDARG00000101063	CABZ01058650.1	-0.811082	0.00593872
ENSDARG00000090473	si:ch211-269k10.5	-1.43039	0.00597134
ENSDARG00000098597	CU570791.3	-2.75128	0.00603561
ENSDARG00000069114	unc93b1	-1.04816	0.00606157
ENSDARG00000087910	dact3a	-0.843435	0.00611849
ENSDARG00000070239	knl1	-1.12168	0.00615086
ENSDARG00000044935	hpdb	-2.55199	0.00616758
ENSDARG00000041546	gypc	-0.688625	0.00625338
ENSDARG00000097425	CU638870.1	-1.27516	0.00630239
ENSDARG00000036420	si:dkey-33c9.6	-1.18153	0.00641095
ENSDARG00000032743	si:dkey-11p23.7	-2.7274	0.00654836
ENSDARG00000070770	her4.3	-2.00066	0.006557
ENSDARG00000100599	c1s	-1.64633	0.00658475
ENSDARG00000097137	CR753876.1	-3.14237	0.006597
ENSDARG00000087554	cdk1	-1.07578	0.00661222
ENSDARG00000068177	pak2a	-0.69045	0.00665404
ENSDARG00000016730	rfxank	-1.19013	0.00670578
ENSDARG00000030743	sptlc3	-1.58636	0.00674766
ENSDARG00000057630	galm	-0.951272	0.00676589
ENSDARG00000069250	uacaa	-0.788599	0.006835
ENSDARG00000093960	si:dkey-111e8.5	-1.73668	0.00684442
ENSDARG00000041108	ctsh	-0.944884	0.00686701
ENSDARG00000112545	ftr50	-4.3278	0.00689024
ENSDARG00000096979	NPC2	-4.19573	0.00693963
ENSDARG00000006456	pdgfrl	-0.785796	0.00693963
ENSDARG00000069194	mycbpap	-0.977665	0.00695719
ENSDARG00000104453	flt4	-0.810222	0.00699838
ENSDARG00000078647	samsn1b	-1.59427	0.0070727
ENSDARG00000009123	sele	-0.891882	0.0070816
ENSDARG00000027587	htr7b	-0.884187	0.00710892
ENSDARG00000037598	prf1.5	-0.838731	0.007111
ENSDARG00000053744	dcdc2b	-1.30556	0.00711627
ENSDARG00000004618	stx2a	-1.36844	0.00713287
ENSDARG00000079043	si:dkeyp-75b4.10	-5.80608	0.00716815
ENSDARG00000016457	irf9	-0.866315	0.00717419
ENSDARG00000010728	scin	-1.48943	0.00724828
ENSDARG00000070656	si:ch211-69g19.2	-0.85896	0.00725177
ENSDARG00000096721	si:rp71-1c10.11	-4.60361	0.0072816
ENSDARG00000100051	spink2.4	-3.97862	0.00728722
ENSDARG00000016695	p2rx1	-2.02572	0.00732163
ENSDARG00000086421	si:ch211-212k18.8	-0.939186	0.00734414
ENSDARG00000088631	BX000363.1	-1.32954	0.00734414
ENSDARG00000052330	slc4a2b	-0.954032	0.00734414
ENSDARG00000068240	trim110	-1.03702	0.00735461
ENSDARG00000093998	si:ch73-7i4.2	-1.90237	0.00735461
ENSDARG00000093764	si:dkey-145c18.5	-2.94	0.00743206
ENSDARG00000079009	abca1b	-0.693253	0.00744419
ENSDARG00000045957	gpr65	-3.41808	0.0074876
ENSDARG00000019362	ptbp1a	-0.708671	0.00751188
ENSDARG00000015623	ada2b	-1.49519	0.00751654
ENSDARG00000041060	lgals9l3	-1.84789	0.00757983
ENSDARG00000112943	adgre5b.3	-0.637685	0.00762727
ENSDARG00000090444	ponzr1	-1.72266	0.00769528
ENSDARG00000040163	prim1	-0.709037	0.00769569
ENSDARG00000045075	tmem106a	-0.825402	0.00772839
ENSDARG00000076534	si:ch211-14a17.10	-3.45084	0.00773979
ENSDARG00000095032	ftr33	-2.95072	0.00776299
ENSDARG00000112526	CABZ01114581.1	-1.4091	0.00777758
ENSDARG00000100385	slc25a19	-0.910679	0.00788552
ENSDARG00000059053	slc13a4	-0.794394	0.00794409
ENSDARG00000007783	blk	-1.41447	0.00794409
ENSDARG00000012422	col11a2	-1.83589	0.00794661
ENSDARG00000036376	cldn7a	-0.855281	0.00802261
ENSDARG00000075159	meltf	-1.30336	0.00806464
ENSDARG00000056378	ifi30	-1.13961	0.00816847
ENSDARG00000045522	acot15	-1.76408	0.00817879
ENSDARG00000075092	si:dkey-52l18.4	-1.43694	0.00836498
ENSDARG00000016538	zgc:55888	-2.37622	0.00837394
ENSDARG00000074819	si:dkeyp-23e4.3	-1.22864	0.00838235
ENSDARG00000076158	zgc:165583	-1.52735	0.00841612
ENSDARG00000091734	traf3ip2l	-2.4208	0.00842961
ENSDARG00000027966	ap1s3b	-0.726698	0.00843816
ENSDARG00000060051	slc47a2.1	-1.18926	0.00846751
ENSDARG00000013598	tnfb	-1.44404	0.00852041
ENSDARG00000104684	trdc	-2.34456	0.00863775
ENSDARG00000038151	zgc:92360	-1.14321	0.0086904
ENSDARG00000025826	gna12a	-0.611476	0.00871216
ENSDARG00000014943	kif23	-0.681805	0.00875627
ENSDARG00000094984	si:ch211-197g15.8	-1.65632	0.00882148
ENSDARG00000041041	cxcr3.2	-1.3491	0.00884448
ENSDARG00000094004	FP102120.1	-0.66293	0.00900951
ENSDARG00000098036	si:ch211-69l10.4	-0.935533	0.00900951
ENSDARG00000089162	afap1l1a	-0.928317	0.00903188
ENSDARG00000078975	igl1c3	-2.89624	0.00904432
ENSDARG00000117781	CABZ01073834.1	-1.27506	0.00904619
ENSDARG00000054438	fzd2	-0.799387	0.0090608
ENSDARG00000015273	alpi.1	-1.60591	0.00906668
ENSDARG00000104518	tcrg	-1.29616	0.00906851
ENSDARG00000117133	cst14b.1	-0.734144	0.00909058
ENSDARG00000104380	si:dkey-238k10.2	-2.54425	0.00916198
ENSDARG00000093036	BX640520.1	-4.13947	0.00922167
ENSDARG00000094615	si:dkey-9p20.18	-2.73954	0.00922664
ENSDARG00000076144	icam3	-0.804889	0.00930031
ENSDARG00000087518	si:dkey-261p22.1	-1.12305	0.00931739
ENSDARG00000003902	ctsl.1	-4.04896	0.00947121
ENSDARG00000053131	irak3	-1.22686	0.00947762
ENSDARG00000041959	cxcr4b	-0.943017	0.00947762
ENSDARG00000052057	pcolceb	-2.06844	0.00955291
ENSDARG00000069335	bcl6b	-0.64851	0.00962868
ENSDARG00000073845	zgc:110843	-0.706074	0.00968185
ENSDARG00000027907	si:ch211-216p19.6	-1.79869	0.00988482
ENSDARG00000077618	rin3	-0.983572	0.00988482
ENSDARG00000086703	si:dkey-126g1.7	-1.84595	0.00993782
ENSDARG00000086457	tnfaip8l1	-0.950913	0.0100182
ENSDARG00000096946	BX897682.1	-5.03927	0.0100714
ENSDARG00000033285	gsto2	-1.12776	0.0101162
ENSDARG00000023868	si:dkey-172h23.2	-0.60622	0.0102051
ENSDARG00000059254	illr1	-6.01416	0.0102051
ENSDARG00000102299	cxcl8b.1	-3.83222	0.0102271
ENSDARG00000055504	si:ch211-212k18.7	-1.78752	0.0102271
ENSDARG00000088245	si:dkey-16p6.1	-0.87707	0.0102718
ENSDARG00000023053	niban1b	-0.971773	0.0103077
ENSDARG00000068219	b3gnt2l	-2.36219	0.0104916
ENSDARG00000017299	fabp11a	-0.68143	0.0106766
ENSDARG00000055566	mastl	-0.808974	0.0106831
ENSDARG00000076828	zgc:194101	-2.36854	0.010725
ENSDARG00000070039	AL935184.1	-4.59979	0.0107423
ENSDARG00000052988	xcr1b.1	-2.37344	0.0107628
ENSDARG00000102245	tk1	-1.15503	0.0107799
ENSDARG00000001498	skap1	-1.95906	0.0108499
ENSDARG00000089402	si:ch73-281i18.3	-1.1375	0.0108863
ENSDARG00000102256	si:dkey-157e10.6	-2.27647	0.0109548
ENSDARG00000103727	tfr2	-1.55769	0.0110309
ENSDARG00000099538	si:ch211-188p14.3	-1.43569	0.0110812
ENSDARG00000028780	gzmk	-2.30611	0.0110812
ENSDARG00000030104	sh3bp4	-1.17421	0.0110955
ENSDARG00000013997	ern1	-0.876185	0.0111121
ENSDARG00000026170	hps1	-0.935312	0.0111372
ENSDARG00000045016	npffl	-2.87712	0.0111888
ENSDARG00000003750	pfas	-0.718184	0.0111976
ENSDARG00000106138	BX855618.1	-2.93737	0.0112303
ENSDARG00000091889	CR812481.1	-2.12746	0.0112303
ENSDARG00000104882	FP085399.5	-2.48445	0.0112303
ENSDARG00000074062	si:dkey-234i14.15	-4.25313	0.0112303
ENSDARG00000100942	zgc:194655	-3.02896	0.0113167
ENSDARG00000037121	mat2ab	-1.01213	0.0113615
ENSDARG00000093193	chia.6	-2.56847	0.0114147
ENSDARG00000102271	si:dkey-203a12.2	-4.59603	0.0114664
ENSDARG00000018061	neil1	-0.635405	0.0114828
ENSDARG00000041505	itm2bb	-0.831565	0.0115482
ENSDARG00000088900	si:dkey-21o19.2	-1.17232	0.0115611
ENSDARG00000068220	mbl2	-2.57041	0.0116877
ENSDARG00000035809	col1a1b	-1.06133	0.0116877
ENSDARG00000104832	CU914164.1	-1.43012	0.0117492
ENSDARG00000043820	nme2a	-1.69606	0.0118524
ENSDARG00000056166	jac2	-1.72474	0.0118695
ENSDARG00000006029	lta4h	-0.624675	0.0119022
ENSDARG00000002285	mcoln1a	-0.597546	0.0120907
ENSDARG00000095280	CU682811.3	-1.76342	0.0121911
ENSDARG00000097256	si:ch211-270g19.5	-0.901086	0.0122428
ENSDARG00000095112	BX640512.2	-4.87402	0.0123969
ENSDARG00000069270	si:dkey-182i3.11	-4.17316	0.0124017
ENSDARG00000095519	BX950188.3	-4.81099	0.012404
ENSDARG00000095695	ms4a17a.10	-1.0468	0.0124114
ENSDARG00000089983	si:ch73-109i22.2	-1.4025	0.0124114
ENSDARG00000060200	CU019662.1	-1.16179	0.0124114
ENSDARG00000006468	grap2a	-0.675762	0.0124214
ENSDARG00000111342	LO018238.1	-5.46863	0.0124214
ENSDARG00000056976	ifit16	-2.08265	0.0124421
ENSDARG00000105364	si:ch73-223f5.1	-1.99049	0.012505
ENSDARG00000102026	gpsm2l	-1.35089	0.012642
ENSDARG00000026611	socs3b	-0.677844	0.0126442
ENSDARG00000019503	zgc:103759	-0.70875	0.0126524
ENSDARG00000006522	otop2	-2.10153	0.012683
ENSDARG00000071652	rrp8	-0.683706	0.0127058
ENSDARG00000019763	acp5a	-1.22591	0.0127229
ENSDARG00000071139	zgc:64065	-2.7268	0.0127425
ENSDARG00000051857	tes	-0.681657	0.0127506
ENSDARG00000039863	lifrb	-1.77167	0.0128385
ENSDARG00000005595	adgb	-0.873563	0.0128868
ENSDARG00000104649	si:dkey-40c23.2	-2.41487	0.0129213
ENSDARG00000043398	nitr2a	-1.96862	0.0130597
ENSDARG00000060072	abi3a	-0.71236	0.0130819
ENSDARG00000034559	srpx2	-1.35775	0.0131132
ENSDARG00000028346	tesca	-1.82696	0.013153
ENSDARG00000091902	b3gnt2b	-0.693795	0.013153
ENSDARG00000043720	cdc45	-1.69946	0.0131782
ENSDARG00000005789	enpp1	-1.00731	0.0132427
ENSDARG00000075783	hmgxb4a	-0.96311	0.0133313
ENSDARG00000104484	itgb1b	-0.662126	0.0134748
ENSDARG00000044694	fybb	-1.00484	0.0135225
ENSDARG00000059349	homer2	-0.650096	0.0136868
ENSDARG00000024278	adh8b	-1.53015	0.0137542
ENSDARG00000112859	RASSF10	-0.622909	0.0138312
ENSDARG00000005176	zgc:101040	-0.615453	0.0138312
ENSDARG00000075621	birc5a	-1.24626	0.0138312
ENSDARG00000071446	zgc:153659	-2.90249	0.0138312
ENSDARG00000076862	gask1a	-1.56476	0.0138675
ENSDARG00000097015	FP016018.2	-4.79593	0.0140193
ENSDARG00000091499	zmp:0000001020	-2.39383	0.0140392
ENSDARG00000040230	si:dkey-37m8.11	-2.54882	0.0140824
ENSDARG00000020929	fam49ba	-1.03323	0.0141214
ENSDARG00000114026	CABZ01099833.1	-1.21532	0.0141329
ENSDARG00000018971	b3gnt5a	-1.60347	0.0141561
ENSDARG00000030530	slc22a2	-1.06591	0.0143034
ENSDARG00000076814	gzm3.4	-1.18114	0.0143153
ENSDARG00000017984	zgc:172106	-3.69185	0.0143239
ENSDARG00000040396	bcl7bb	-0.598875	0.0144918
ENSDARG00000105179	hdac7a	-0.58804	0.014653
ENSDARG00000097702	si:ch1073-66l23.1	-1.83721	0.0147493
ENSDARG00000074014	zgc:194275	-3.29411	0.0147845
ENSDARG00000043011	chst14	-0.789159	0.0147989
ENSDARG00000094832	0	-3.2368	0.0149961
ENSDARG00000105714	CABZ01083442.1	-1.3608	0.0150645
ENSDARG00000117409	CABZ01100396.1	-2.10382	0.0150778
ENSDARG00000058244	il17ra1a	-0.698941	0.0150815
ENSDARG00000027609	hpn	-1.12541	0.0151098
ENSDARG00000099424	lcat	-1.63966	0.0151098
ENSDARG00000099728	zgc:56622	-1.26197	0.0151189
ENSDARG00000054418	ssuh2.2	-2.2138	0.0151189
ENSDARG00000013539	ikzf1	-0.745007	0.0151892
ENSDARG00000075008	pask	-0.826145	0.0152434
ENSDARG00000104325	plek	-1.30834	0.0153622
ENSDARG00000097169	si:ch73-330k17.3	-1.90377	0.0154192
ENSDARG00000078781	si:ch211-161c3.6	-1.12192	0.0155792
ENSDARG00000105266	si:dkey-16p6.1	-1.56899	0.0156052
ENSDARG00000077308	gpr84	-4.0995	0.0156097
ENSDARG00000098387	tmem176l.3a	-0.595912	0.0156229
ENSDARG00000057241	tnfsf10	-0.851942	0.0157243
ENSDARG00000062081	tbc1d1	-0.608295	0.0157973
ENSDARG00000042894	tyms	-0.853564	0.0158396
ENSDARG00000079387	si:ch211-102c2.4	-1.14403	0.0158824
ENSDARG00000070428	si:dkey-222b8.1	-0.872656	0.0158947
ENSDARG00000098129	si:dkeyp-97a10.2	-0.994121	0.0160132
ENSDARG00000036942	gpd1c	-1.22091	0.0160183
ENSDARG00000078959	tpcn3	-0.745677	0.0160296
ENSDARG00000086223	si:ch73-144d13.4	-0.937231	0.016088
ENSDARG00000055722	bco2a	-0.632637	0.0162441
ENSDARG00000074782	adgrg3	-1.80103	0.0162933
ENSDARG00000100475	fgf10b	-2.86632	0.0163202
ENSDARG00000086897	si:dkey-7i4.1	-1.12285	0.0163263
ENSDARG00000095103	CR749763.4	-4.41944	0.0164237
ENSDARG00000030608	rhogd	-0.826954	0.0164645
ENSDARG00000035559	tp53	-0.6594	0.016656
ENSDARG00000044956	zgc:114123	-1.93179	0.0167432
ENSDARG00000069833	rhbdl2	-1.51823	0.0168964
ENSDARG00000069482	traf1	-1.27925	0.0168969
ENSDARG00000104118	antxr2a	-0.677645	0.0171141
ENSDARG00000011257	enpp2	-1.26603	0.017156
ENSDARG00000021184	rbfox1l	-1.3621	0.0171575
ENSDARG00000056804	si:dkey-40g16.6	-4.5021	0.017337
[truncated: 300 more rows]

## Sheet: WT_N vs. WT_M
WT_N vs. WT_M
Up-regulated genes
GeneID	Gene name	log2FoldChange	padj
ENSDARG00000091131	cry3b	3.97955	0
ENSDARG00000069074	cry3a	2.2829	1.27083e-273
ENSDARG00000017780	rorcb	3.44477	7.72543e-145
ENSDARG00000006791	arntl1a	2.15275	5.53217e-139
ENSDARG00000037968	fus	1.47806	1.64933e-132
ENSDARG00000094965	nfil3-5	3.04283	2.24074e-129
ENSDARG00000029524	impdh1b	1.83113	5.34999e-129
ENSDARG00000041381	arntl2	3.85866	1.77716e-116
ENSDARG00000111102	camk2n2	1.8116	7.44535e-114
ENSDARG00000059370	nr1d4b	3.42403	2.71917e-109
ENSDARG00000078992	wnk1a	1.02397	9.72876e-100
ENSDARG00000092354	si:ch211-284e13.6	2.07739	3.17126e-94
ENSDARG00000037738	fbxl3l	4.48005	2.55203e-81
ENSDARG00000035732	arntl1b	2.5574	1.11955e-48
ENSDARG00000009567	spegb	1.78504	1.62165e-48
ENSDARG00000031161	nr1d4a	2.43053	1.85996e-47
ENSDARG00000016830	rimkla	0.871751	2.98945e-42
ENSDARG00000076443	si:dkey-183c6.8	1.20198	2.40538e-41
ENSDARG00000011890	cry4	1.30902	1.39809e-36
ENSDARG00000016536	npas2	2.48683	1.71383e-35
ENSDARG00000099793	cspg5b	0.9447	6.14792e-31
ENSDARG00000052775	opn3	1.76912	6.52294e-31
ENSDARG00000077341	ppp1r14c	1.04728	2.11947e-30
ENSDARG00000010420	ndrg1b	2.74628	1.96258e-29
ENSDARG00000042977	nfil3	1.56125	9.19933e-29
ENSDARG00000074686	oga	0.896512	1.2917e-25
ENSDARG00000055510	ypel3	0.97578	1.52207e-25
ENSDARG00000103937	ndrg4	1.00935	8.48093e-25
ENSDARG00000040614	sestd1	0.851089	1.19448e-23
ENSDARG00000098350	mxd3	1.38491	1.84848e-23
ENSDARG00000078853	arhgef19	1.79328	3.46774e-22
ENSDARG00000057231	rorca	1.49022	3.14092e-21
ENSDARG00000043009	fam43a	0.675544	8.97793e-20
ENSDARG00000013351	cirbpb	0.600673	1.91647e-19
ENSDARG00000004592	gpr22a	0.682921	2.06031e-19
ENSDARG00000011703	clocka	2.57483	2.16376e-19
ENSDARG00000035715	marcksl1b	0.611467	2.16376e-19
ENSDARG00000093382	uqcc3	1.03638	1.58658e-18
ENSDARG00000069981	cspg5a	0.642275	1.68885e-18
ENSDARG00000101766	ptmab	0.703665	3.73453e-18
ENSDARG00000096502	BX088688.1	2.54101	2.13394e-17
ENSDARG00000038731	slc25a36a	0.618924	2.62082e-17
ENSDARG00000053559	tspan3b	0.632397	6.09897e-17
ENSDARG00000100093	ppp2r2ca	0.813333	1.62633e-16
ENSDARG00000027963	camkva	1.16224	4.96896e-16
ENSDARG00000056745	necab2	0.719645	1.88553e-14
ENSDARG00000016835	tcirg1a	1.22099	3.39275e-14
ENSDARG00000057729	ephb6	1.47445	4.02936e-14
ENSDARG00000054031	mxd4	0.944425	7.02517e-14
ENSDARG00000045926	crabp1a	0.925537	1.25025e-13
ENSDARG00000059601	map1aa	0.731337	2.54285e-13
ENSDARG00000019726	celsr2	1.2817	2.75112e-13
ENSDARG00000062123	agap1	0.626245	1.01507e-12
ENSDARG00000073684	quo	1.15409	2.00186e-12
ENSDARG00000008275	klhl24b	0.904334	2.23178e-12
ENSDARG00000026519	ralgps2	0.690517	2.81071e-12
ENSDARG00000038559	h1-0	1.00175	2.9476e-12
ENSDARG00000015016	kif26ab	0.742641	3.79934e-12
ENSDARG00000074715	stk17a	0.912872	4.76612e-12
ENSDARG00000096850	BX957346.1	0.924858	5.93688e-12
ENSDARG00000061602	ssx2ipb	1.38387	7.8329e-12
ENSDARG00000077737	spsb3a	0.85752	9.59546e-12
ENSDARG00000058032	tpk2	0.827143	2.53977e-11
ENSDARG00000042947	mstna	1.84028	2.6971e-11
ENSDARG00000078430	tiam1a	0.601099	3.53369e-11
ENSDARG00000034893	rarab	0.617604	7.19154e-11
ENSDARG00000068965	nrip1a	0.752161	7.75135e-11
ENSDARG00000055607	cgna	1.43937	8.5565e-11
ENSDARG00000089791	slc25a32a	0.608948	1.09484e-10
ENSDARG00000060246	slc16a6b	0.848532	2.89432e-10
ENSDARG00000108326	LT631684.1	1.48128	2.92791e-10
ENSDARG00000022213	uck2b	0.882104	3.00811e-10
ENSDARG00000093357	nyap2b	1.82068	3.09303e-10
ENSDARG00000099650	CABZ01079663.1	0.734045	3.30441e-10
ENSDARG00000069356	adgrl2a	0.712228	6.32567e-10
ENSDARG00000030161	ppp1r14bb	0.713163	1.03634e-09
ENSDARG00000117283	CABZ01085594.1	0.696243	1.61465e-09
ENSDARG00000002405	si:ch211-225b11.1	0.756647	1.91521e-09
ENSDARG00000062054	cpt1ab	0.787876	2.39155e-09
ENSDARG00000035519	histh1l	1.17663	3.44389e-09
ENSDARG00000021135	dhrs4	0.867843	3.48818e-09
ENSDARG00000099238	rasd4	0.789771	4.30551e-09
ENSDARG00000006074	uck2a	0.641511	5.37309e-09
ENSDARG00000089009	frmpd1b	0.695219	5.90839e-09
ENSDARG00000028228	zbtb18	0.7928	5.95934e-09
ENSDARG00000009653	lhfpl2a	1.21876	9.04812e-09
ENSDARG00000063578	DGKI	0.599608	1.27777e-08
ENSDARG00000101234	nsmfb	0.637941	1.68941e-08
ENSDARG00000069282	bbc3	0.926826	2.71257e-08
ENSDARG00000078416	zeb2b	0.635094	2.74547e-08
ENSDARG00000094388	celsr2	1.17743	3.09441e-08
ENSDARG00000074626	pidd1	1.54144	5.547e-08
ENSDARG00000114495	ATP8A1	0.656276	5.71744e-08
ENSDARG00000035859	angptl4	1.389	6.23407e-08
ENSDARG00000054058	h1-10	1.25996	7.31773e-08
ENSDARG00000004445	grm5a	0.784282	8.83754e-08
ENSDARG00000098639	pycr1b	0.608888	9.22433e-08
ENSDARG00000077399	ubash3bb	0.626226	1.39086e-07
ENSDARG00000102075	RNF122	0.819014	1.46171e-07
ENSDARG00000032238	dnm3a	0.929005	1.46788e-07
ENSDARG00000041915	stum	1.42339	2.98727e-07
ENSDARG00000073738	dennd2c	0.694277	3.02668e-07
ENSDARG00000078755	plppr4b	1.04744	3.04476e-07
ENSDARG00000079977	nhsb	0.6243	3.58898e-07
ENSDARG00000045792	si:dkey-106n21.1	2.08641	4.03865e-07
ENSDARG00000101008	soul4	0.927138	1.20782e-06
ENSDARG00000055120	ctsba	3.39797	1.85623e-06
ENSDARG00000061000	klhdc8a	1.24747	1.88533e-06
ENSDARG00000054343	slc7a8b	2.48024	2.03497e-06
ENSDARG00000022763	hpcal1	0.71962	2.05772e-06
ENSDARG00000000730	slc6a22.1	0.848985	2.47509e-06
ENSDARG00000098647	ankdd1a	0.616562	2.70339e-06
ENSDARG00000059805	slc25a38a	1.31149	2.78504e-06
ENSDARG00000094003	serp2	0.591287	3.13363e-06
ENSDARG00000075034	raver2	0.647244	3.4663e-06
ENSDARG00000005159	cyth1a	0.877871	4.90614e-06
ENSDARG00000054645	si:ch211-51c14.1	0.80031	5.84954e-06
ENSDARG00000102608	zgc:109986	1.28243	7.40976e-06
ENSDARG00000104100	bmpr1ba	0.822851	8.11042e-06
ENSDARG00000053344	adgrd1	1.7594	8.2282e-06
ENSDARG00000096420	CR936968.2	0.591059	9.79081e-06
ENSDARG00000013343	kif26ba	0.728765	9.87331e-06
ENSDARG00000017739	ak5l	0.71204	1.04392e-05
ENSDARG00000074221	ABCA7	0.65699	1.12936e-05
ENSDARG00000067549	adamts12	1.59557	1.20069e-05
ENSDARG00000078964	esyt2b	0.602979	1.2088e-05
ENSDARG00000036028	arrdc3b	0.66612	1.28356e-05
ENSDARG00000068370	ralgps1	1.20424	1.30785e-05
ENSDARG00000100792	zgc:154142	0.745234	1.41072e-05
ENSDARG00000101629	CABZ01079192.1	0.747311	1.53217e-05
ENSDARG00000097217	si:dkey-229e3.2	1.89961	1.59753e-05
ENSDARG00000088343	prrt4	0.807628	1.81717e-05
ENSDARG00000037995	gdf3	0.613123	1.8184e-05
ENSDARG00000117405	BX571827.3	1.17599	1.87239e-05
ENSDARG00000039974	rai14	0.921827	2.14579e-05
ENSDARG00000096451	si:ch211-196f5.9	0.623451	2.40992e-05
ENSDARG00000001463	tdh2	0.701284	2.44033e-05
ENSDARG00000045936	pax6b	0.610875	2.44707e-05
ENSDARG00000105285	FAT4	0.777286	2.48704e-05
ENSDARG00000075949	prkd1	0.587322	2.49873e-05
ENSDARG00000092130	CR925709.1	2.08236	2.49873e-05
ENSDARG00000018048	zgc:171704	2.59071	2.94201e-05
ENSDARG00000039256	spega	0.587013	3.10959e-05
ENSDARG00000003326	cacng5a	0.84775	3.23782e-05
ENSDARG00000087176	rskra	1.20741	3.33987e-05
ENSDARG00000075837	si:dkey-1d7.3	1.67414	3.34284e-05
ENSDARG00000058285	cpt1b	1.48705	3.41484e-05
ENSDARG00000010925	HTRA3	1.45855	3.70645e-05
ENSDARG00000116497	phyhip	0.782275	3.93777e-05
ENSDARG00000060438	tbl1x	0.893173	4.30681e-05
ENSDARG00000052063	col4a5	1.105	4.40711e-05
ENSDARG00000062487	si:dkey-6n6.1	0.778002	4.40711e-05
ENSDARG00000103746	mapkbp1	0.957021	4.67894e-05
ENSDARG00000075314	zgc:174906	0.761388	5.04741e-05
ENSDARG00000104243	eomesb	0.910971	5.87717e-05
ENSDARG00000103950	pcdh1gc6	0.811764	6.57632e-05
ENSDARG00000039517	c8b	0.936509	6.63759e-05
ENSDARG00000027394	si:ch211-150g13.3	0.774109	7.14997e-05
ENSDARG00000052061	col4a6	0.885331	7.22537e-05
ENSDARG00000017391	unc13ba	0.828677	7.38866e-05
ENSDARG00000035944	sync	2.70494	7.4858e-05
ENSDARG00000023683	cacna1fb	0.885486	8.07839e-05
ENSDARG00000030376	grin2bb	0.5974	8.21526e-05
ENSDARG00000037373	ephb2a	0.925358	8.45688e-05
ENSDARG00000032862	ugt5g1	0.777291	8.52094e-05
ENSDARG00000022668	grapb	0.65699	9.14729e-05
ENSDARG00000075015	soul5	0.848129	9.55659e-05
ENSDARG00000020086	nuak1a	0.71153	0.000100744
ENSDARG00000052118	adamtsl5	1.03555	0.000100908
ENSDARG00000021979	mical3a	0.63563	0.000101206
ENSDARG00000075346	tmem129	0.600589	0.00010228
ENSDARG00000039264	igfbp5a	0.625402	0.000103812
ENSDARG00000012816	dipk2aa	0.756896	0.000125584
ENSDARG00000051749	tigara	0.748031	0.000128129
ENSDARG00000020544	rem1	0.946229	0.000137124
ENSDARG00000052528	CR762407.1	0.893642	0.000139587
ENSDARG00000103672	cirbpa	0.591263	0.000152645
ENSDARG00000010096	slc1a6	1.10291	0.000161993
ENSDARG00000063254	r3hdm4	0.590156	0.000165727
ENSDARG00000019660	rxfp2b	1.02336	0.000173956
ENSDARG00000067710	shisal1b	0.72673	0.000176081
ENSDARG00000086805	itprid1	1.1058	0.000176466
ENSDARG00000043858	cdk19	0.967331	0.000196462
ENSDARG00000054683	prdm8b	0.746475	0.000202187
ENSDARG00000094815	CU179758.1	1.06185	0.000206117
ENSDARG00000100670	pcdh1g31	0.738559	0.000206117
ENSDARG00000095767	dio3b	0.746739	0.000222121
ENSDARG00000078800	slc26a10	1.07428	0.000225716
ENSDARG00000069548	zgc:162780	0.833181	0.000234007
ENSDARG00000100738	osmr	2.5691	0.000250859
ENSDARG00000104118	antxr2a	0.949577	0.00026152
ENSDARG00000079860	ppp1r16b	0.859902	0.00026377
ENSDARG00000055175	c1qtnf6a	2.20888	0.000269982
ENSDARG00000062222	mxra8a	0.980605	0.000276854
ENSDARG00000094400	si:dkey-199f5.6	1.24244	0.000299431
ENSDARG00000045453	f13a1a.1	4.72923	0.000311271
ENSDARG00000051962	mmp15a	1.17952	0.000313247
ENSDARG00000089190	tanc1b	1.1531	0.0003205
ENSDARG00000012534	slc6a6a	0.942891	0.000323529
ENSDARG00000086336	si:ch211-157b11.12	0.66729	0.000323954
ENSDARG00000074815	mxra5a	1.07538	0.000323954
ENSDARG00000099038	kcng1	0.604033	0.000333771
ENSDARG00000104387	SLC4A5	1.14739	0.000370078
ENSDARG00000093471	CR361551.1	0.911653	0.00037736
ENSDARG00000112529	CU929259.2	0.594	0.00043554
ENSDARG00000033683	tpma	1.08391	0.000440824
ENSDARG00000020976	ubald1b	0.624753	0.000449188
ENSDARG00000111743	LT631676.1	1.56574	0.000462895
ENSDARG00000068958	frmd7	1.6018	0.000491907
ENSDARG00000091548	stard9	0.884325	0.000500494
ENSDARG00000013997	ern1	1.11302	0.000508671
ENSDARG00000045748	stab2	0.650689	0.000536023
ENSDARG00000101407	tgm1l4	1.21775	0.000551833
ENSDARG00000052400	gpr6	1.06517	0.00056107
ENSDARG00000033567	fkbp1ab	0.681278	0.000631307
ENSDARG00000077237	rfx7a	0.589222	0.000652921
ENSDARG00000078859	g0s2	1.02394	0.00068969
ENSDARG00000076230	atp10b	0.990947	0.000693701
ENSDARG00000115868	sp5l	0.588047	0.000710731
ENSDARG00000079129	opn4xa	2.45734	0.00077646
ENSDARG00000040944	ntd5	1.03933	0.000792101
ENSDARG00000070416	zgc:162816	0.645078	0.000801917
ENSDARG00000087012	BX004816.2	8.47092	0.000802596
ENSDARG00000025672	antxr1a	1.51686	0.000921683
ENSDARG00000045016	npffl	3.6338	0.000921683
ENSDARG00000117369	FO834799.2	0.866718	0.00104226
ENSDARG00000101865	pcdh1g30	0.750181	0.00106328
ENSDARG00000088641	grn2	2.85344	0.0010832
ENSDARG00000061992	dot1l	1.0113	0.00112467
ENSDARG00000054814	ptp4a3b	0.750546	0.00113643
ENSDARG00000070394	uroc1	2.75077	0.00114722
ENSDARG00000035809	col1a1b	1.28395	0.00114722
ENSDARG00000060330	si:ch211-284e13.4	0.6537	0.00116121
ENSDARG00000076239	C7H20orf27	0.588207	0.00121071
ENSDARG00000092402	BX569787.1	0.677688	0.00123306
ENSDARG00000058943	cdcp1a	1.11849	0.00125056
ENSDARG00000013794	klf11b	0.654204	0.0012642
ENSDARG00000078582	myo16	0.759546	0.00127339
ENSDARG00000061697	ca14	3.00869	0.00131653
ENSDARG00000079029	dhx32b	0.815215	0.001323
ENSDARG00000074906	znf831	0.653267	0.00137864
ENSDARG00000040008	neurod6a	0.640381	0.00145809
ENSDARG00000069804	si:ch211-198k9.6	0.738302	0.0014725
ENSDARG00000031496	ap1ar	0.628191	0.00153953
ENSDARG00000089486	cplx3b	0.73842	0.00158497
ENSDARG00000099035	pcdh1g33	0.82922	0.00158733
ENSDARG00000105362	faim2b	2.24349	0.00175754
ENSDARG00000052739	egf	1.13054	0.0018725
ENSDARG00000078244	si:ch211-197l9.2	0.930226	0.00188877
ENSDARG00000099321	btbd17a	0.735892	0.00190329
ENSDARG00000098026	si:dkey-238d18.8	3.1995	0.00190626
ENSDARG00000099917	znf1005	0.744478	0.00193575
ENSDARG00000056036	stxbp1b	0.795409	0.00195405
ENSDARG00000104119	kalrna	0.745839	0.00201388
ENSDARG00000057209	plppr5a	0.903969	0.00208189
ENSDARG00000060797	pfkmb	3.67364	0.00221415
ENSDARG00000028625	jph2	0.900382	0.00227667
ENSDARG00000005112	cdh17	5.06415	0.00228597
ENSDARG00000088514	and1	0.625545	0.00231608
ENSDARG00000087706	dicp3.3	3.06336	0.00243118
ENSDARG00000017038	zgc:152670	2.20071	0.00247513
ENSDARG00000093535	BX005309.1	0.63058	0.00248208
ENSDARG00000060413	si:ch211-157b11.8	0.899993	0.0024971
ENSDARG00000044278	synpr	0.855377	0.00252611
ENSDARG00000097839	si:ch211-235i11.6	0.918291	0.00259953
ENSDARG00000055809	vtg2	8.38527	0.00260286
ENSDARG00000055659	gpr161	1.16774	0.00262947
ENSDARG00000019815	fn1a	0.691151	0.00264385
ENSDARG00000040350	rpp38	0.694391	0.00273983
ENSDARG00000099240	acap3b	0.929596	0.00283583
ENSDARG00000074851	s1pr4	1.94881	0.00298248
ENSDARG00000099411	zgc:158343	0.840079	0.00306783
ENSDARG00000060925	jarid2a	0.721673	0.00314279
ENSDARG00000004049	marcksa	0.738245	0.00317284
ENSDARG00000104756	CDHR1	0.673949	0.00329391
ENSDARG00000045863	asb15b	0.680116	0.00360628
ENSDARG00000079978	samd10a	0.745684	0.00362191
ENSDARG00000090179	si:ch211-117c9.1	1.54651	0.00362769
ENSDARG00000091135	si:ch211-253p18.5	1.06559	0.00368793
ENSDARG00000104713	zgc:165653	0.752759	0.00369662
ENSDARG00000057417	nudt13	1.63036	0.00371418
ENSDARG00000055852	mtnr1ab	0.819831	0.00373655
ENSDARG00000001975	hsd11b2	0.731098	0.00376968
ENSDARG00000089769	hapln1a	0.897571	0.00379095
ENSDARG00000034650	fabp7b	1.08421	0.00380344
ENSDARG00000088298	si:ch211-235i11.4	0.614103	0.00380344
ENSDARG00000012506	rnpep	0.84558	0.00386296
ENSDARG00000117340	CR457444.8	1.17842	0.00391162
ENSDARG00000075626	zgc:172090	5.7268	0.00397354
ENSDARG00000075295	tulp1a	1.87546	0.0039851
ENSDARG00000036809	ANPEP	0.931483	0.00402469
ENSDARG00000030289	jag1a	0.648151	0.00405086
ENSDARG00000042336	impdh1a	0.631617	0.00407187
ENSDARG00000101949	numbl	0.800139	0.00408993
ENSDARG00000096686	CT573003.1	0.786738	0.00429507
ENSDARG00000075141	gprc5bb	0.67616	0.00449326
ENSDARG00000113372	BX248501.2	0.970366	0.00451513
ENSDARG00000007409	ppifa	0.586999	0.0047151
ENSDARG00000061497	thsd7bb	0.732488	0.00474866
ENSDARG00000092775	BX640547.1	1.89919	0.00477017
ENSDARG00000039963	fgfbp1b	0.858359	0.00494174
ENSDARG00000089107	mlxipl	1.6583	0.00494981
ENSDARG00000090381	0	0.923249	0.00507895
ENSDARG00000006567	dus4l	0.723248	0.00511588
ENSDARG00000056214	gnrh3	2.22628	0.00521415
ENSDARG00000074231	CU138547.1	1.0407	0.00535515
ENSDARG00000091909	si:ch73-59c19.1	1.14314	0.00540551
ENSDARG00000061830	prss12	0.62621	0.00544449
ENSDARG00000098529	ccne2	0.65496	0.0054817
ENSDARG00000063011	antxr2b	0.622153	0.00557015
ENSDARG00000043719	c3a.6	1.23237	0.00557914
ENSDARG00000088634	adcy1b	0.69587	0.00564954
ENSDARG00000112749	FP015810.1	0.760482	0.00566254
ENSDARG00000041350	ankrd39	0.851654	0.00568721
ENSDARG00000020007	col1a2	1.01417	0.00568721
ENSDARG00000103588	prrt2	0.675878	0.00579155
ENSDARG00000041607	eif4ebp3l	1.00116	0.00589282
ENSDARG00000101323	trnau1apa	0.949125	0.00593781
ENSDARG00000011821	plod2	0.768407	0.00595584
ENSDARG00000093198	c3a.4	2.66789	0.00605374
ENSDARG00000017367	rhbdf1b	0.71109	0.00610979
ENSDARG00000097596	tac3b	1.01703	0.00638143
ENSDARG00000069669	adra2c	0.641706	0.00638454
ENSDARG00000094752	rpe65b	0.91269	0.00644794
ENSDARG00000075188	adamts10	0.674062	0.00651014
ENSDARG00000062355	axdnd1	0.725361	0.00655158
ENSDARG00000039229	cep78	0.698106	0.00695962
ENSDARG00000010423	npsn	1.36226	0.00712766
ENSDARG00000035610	zgc:113208	0.80875	0.00723786
ENSDARG00000077560	grin2cb	0.597053	0.00735185
ENSDARG00000078434	znf692	0.593594	0.00747718
ENSDARG00000063001	atp8a1	0.713135	0.00769536
ENSDARG00000007788	atp2b1b	0.830941	0.0077312
ENSDARG00000067848	nmrk2	1.30136	0.00781349
ENSDARG00000008880	usp28	2.34176	0.00786931
ENSDARG00000079723	si:dkey-46g23.1	0.672693	0.00823288
ENSDARG00000030844	klf11a	0.611789	0.00843617
ENSDARG00000117472	CABZ01043503.1	0.934429	0.00911732
ENSDARG00000061419	zmat4b	0.709159	0.00920634
ENSDARG00000104269	si:ch211-271d10.2	0.702891	0.00947726
ENSDARG00000078902	rims1b	0.606637	0.0103972
ENSDARG00000033227	lect2l	3.27383	0.0104249
ENSDARG00000099619	CABZ01083166.1	0.615603	0.010516
ENSDARG00000045708	adm2a	1.04594	0.0110814
ENSDARG00000099842	CU138533.1	0.984959	0.0111687
ENSDARG00000079740	efna2b	0.691089	0.0112937
ENSDARG00000007172	plxna3	0.638743	0.0113407
ENSDARG00000007425	apol1	0.744555	0.0116575
ENSDARG00000010408	igsf9b	0.75498	0.0117254
ENSDARG00000053480	aqp9b	1.91136	0.0120117
ENSDARG00000045644	ca12	0.692897	0.0122408
ENSDARG00000117695	FP102122.3	0.888992	0.0130642
ENSDARG00000078272	CABP7	0.953409	0.0131309
ENSDARG00000000760	znf511	0.599471	0.013386
ENSDARG00000104999	CT027980.1	0.877324	0.0134019
ENSDARG00000053973	fetub	3.78319	0.014261
ENSDARG00000093821	si:ch211-110p13.9	0.741177	0.0143929
ENSDARG00000042961	zgc:100920	1.94001	0.0145345
ENSDARG00000075783	hmgxb4a	0.943078	0.0146978
ENSDARG00000097215	si:dkey-172k15.3	0.796678	0.0152341
ENSDARG00000093677	si:ch211-56a11.2	0.647119	0.0152739
ENSDARG00000058865	endog	0.68508	0.0153226
ENSDARG00000026017	xpnpep2	0.880339	0.0153774
ENSDARG00000102119	si:ch73-359m17.2	1.56809	0.0158624
ENSDARG00000020417	emx3	1.68216	0.0159299
ENSDARG00000109646	si:ch211-153a8.4	0.60637	0.0161248
ENSDARG00000111246	BX324132.3	1.90223	0.0162717
ENSDARG00000045638	slc13a1	1.92651	0.01679
ENSDARG00000113243	BX511224.1	4.17222	0.0170073
ENSDARG00000058103	glra4b	0.933173	0.0172486
ENSDARG00000088689	si:ch211-201o1.1	0.954327	0.0174892
ENSDARG00000110460	zgc:174357	4.76998	0.0175372
ENSDARG00000103000	si:ch211-107p11.3	0.703993	0.0175665
ENSDARG00000059424	rnf215	0.678048	0.0176437
ENSDARG00000020574	atp2a1	3.96823	0.0179949
ENSDARG00000094133	wu:fc21g02	0.727235	0.0180853
ENSDARG00000045605	ticrr	0.637607	0.0181099
ENSDARG00000101021	slc22a5	1.65529	0.0181921
ENSDARG00000014477	sstr3	0.600365	0.018264
ENSDARG00000001442	inppl1b	0.723751	0.0186319
ENSDARG00000099801	topaz1	1.09155	0.0186609
ENSDARG00000098700	il1b	0.929512	0.0189735
ENSDARG00000104845	mipol1	0.788039	0.0192357
ENSDARG00000058039	bhlhe22	0.813136	0.0197446
ENSDARG00000098237	fbn2b	0.853571	0.0199689
ENSDARG00000057125	pld1b	0.617627	0.0204243
ENSDARG00000115349	nat14	0.750053	0.0205969
ENSDARG00000056768	rprml	0.887768	0.0209694
ENSDARG00000102017	trpc4b	0.812225	0.0211045
ENSDARG00000002235	mmp14a	0.599614	0.0215777
ENSDARG00000037598	prf1.5	0.729727	0.0215777
ENSDARG00000014196	myl1	3.705	0.0228914
ENSDARG00000022832	bnip4	1.74047	0.0230805
ENSDARG00000054292	C2H14orf119	0.817219	0.023113
ENSDARG00000094281	si:ch73-196i15.3	2.20957	0.023556
ENSDARG00000074029	CT573248.1	1.18164	0.0241673
ENSDARG00000078210	tulp1b	1.91825	0.0242532
ENSDARG00000103013	pcdh1g22	0.592481	0.0244801
ENSDARG00000100256	si:dkey-88e18.8	0.661884	0.0245012
ENSDARG00000101217	fam78aa	1.58674	0.0248174
ENSDARG00000117259	BX957317.3	0.799739	0.0248174
ENSDARG00000030999	mybl1	0.743993	0.0249371
ENSDARG00000103826	gpib	1.03306	0.0249547
ENSDARG00000011818	batf	1.16384	0.0251123
ENSDARG00000117407	AL954191.2	1.25858	0.0252175
ENSDARG00000076904	loxl5b	0.982597	0.0255185
ENSDARG00000058656	desma	1.43549	0.0259027
ENSDARG00000021265	mybpc2b	2.9466	0.0260305
ENSDARG00000091128	lrrc75bb	1.08414	0.026217
ENSDARG00000095142	si:ch211-208h16.4	1.17226	0.0266644
ENSDARG00000079348	GRIN2B	0.636779	0.0271428
ENSDARG00000102888	gpr39	1.53528	0.0271764
ENSDARG00000045265	gsg1l2b	0.596662	0.0274294
ENSDARG00000100043	CABZ01111454.1	0.872657	0.0280114
ENSDARG00000104752	COLEC10	2.89746	0.0280843
ENSDARG00000075441	vwa2	1.095	0.028103
ENSDARG00000093269	si:ch73-62b13.1	0.812424	0.0283126
ENSDARG00000098883	stac3	3.02881	0.0284119
ENSDARG00000006869	stx17	0.60215	0.0284247
ENSDARG00000100917	slc30a8	1.79792	0.0286681
ENSDARG00000011573	abcb11a	0.786008	0.0288823
ENSDARG00000090427	si:dkey-246i14.3	1.52365	0.0292763
ENSDARG00000019715	metap1d	0.663643	0.0294247
ENSDARG00000033771	hspbap1	0.65953	0.0295943
ENSDARG00000052497	zgc:110789	1.52081	0.0297308
ENSDARG00000076241	txlnbb	1.90248	0.0298842
ENSDARG00000102528	AL935126.1	5.28917	0.030696
ENSDARG00000077293	synpo2la	2.05277	0.0311111
ENSDARG00000096713	CR388040.1	0.664714	0.0313085
ENSDARG00000079068	adam12	0.944454	0.0313584
ENSDARG00000061773	neurl1ab	0.753771	0.0315504
ENSDARG00000112370	FQ377918.1	0.734689	0.0318343
ENSDARG00000097063	sparcl2	1.87716	0.0319761
ENSDARG00000112993	efnb3a	0.891311	0.0324432
ENSDARG00000043457	gapdh	2.92509	0.0327334
ENSDARG00000100007	arhgap39	0.714932	0.0329833
ENSDARG00000086391	cald1b	1.07198	0.0329833
ENSDARG00000074723	myo10l1	0.841376	0.0334442
ENSDARG00000016793	crybb1l2	0.913548	0.0335694
ENSDARG00000035958	tnni2b.1	3.11949	0.0337148
ENSDARG00000092567	si:dkey-61l1.4	1.37677	0.0337465
ENSDARG00000021150	valopa	0.731523	0.0347521
ENSDARG00000090973	si:dkey-264d12.1	0.867195	0.0349273
ENSDARG00000031702	prkg1b	0.657347	0.0351064
ENSDARG00000093739	si:dkey-83m22.7	1.46913	0.0354173
ENSDARG00000091211	adh8a	1.23981	0.0358689
ENSDARG00000098803	cyp2aa4	2.95862	0.0363274
ENSDARG00000110808	FO203514.2	2.42882	0.0368747
ENSDARG00000087013	cubn	1.19449	0.0372303
ENSDARG00000059903	hs3st3l	0.71382	0.0373191
ENSDARG00000007421	ftcd	2.93523	0.0381513
ENSDARG00000094516	es1	1.26473	0.0382975
ENSDARG00000076554	cdkn1a	0.710111	0.0383805
ENSDARG00000098908	CU062501.1	0.707036	0.038501
ENSDARG00000099106	afmid	0.620476	0.0386435
ENSDARG00000069675	her8.2	0.986356	0.0387333
ENSDARG00000090457	BX296538.1	1.1269	0.0392327
ENSDARG00000115015	PSTK	0.710645	0.0399382
ENSDARG00000117471	FP102122.2	0.947668	0.0402871
ENSDARG00000055901	steap4	0.643223	0.0407067
ENSDARG00000014280	dlgap1a	0.706173	0.0411468
ENSDARG00000011262	traip	1.04828	0.0411764
ENSDARG00000039066	klhl31	3.22705	0.0413978
ENSDARG00000067730	trpc6b	1.10149	0.0418563
ENSDARG00000031737	pthlha	1.13917	0.0421012
ENSDARG00000069780	pus7l	0.649844	0.0430297
ENSDARG00000018105	casq1b	2.80885	0.0432161
ENSDARG00000105258	cep72	0.593286	0.0433289
ENSDARG00000110142	CABZ01113818.1	0.679426	0.0436686
ENSDARG00000096913	BX005129.1	0.685947	0.0443672
ENSDARG00000013771	ctss2.2	0.884934	0.0447903
ENSDARG00000095724	si:ch211-196c10.15	2.38919	0.0455772
ENSDARG00000092532	si:dkey-21e2.8	1.42636	0.0456554
ENSDARG00000002607	unm_sa1614	0.598182	0.0461204
ENSDARG00000007289	metrnlb	0.629086	0.0462669
ENSDARG00000117245	CABZ01010098.1	0.796058	0.0462848
ENSDARG00000052360	cacng1b	0.648918	0.0465631
ENSDARG00000055750	foxp3a	0.800527	0.0466341
ENSDARG00000104792	dntt	1.83181	0.0466577
ENSDARG00000090543	tmem138	0.595727	0.0473779
ENSDARG00000055232	fancc	0.890609	0.0475587
ENSDARG00000102385	CR774179.2	0.94817	0.0492871
ENSDARG00000079160	srxn1	1.20179	0.0494664
ENSDARG00000095930	myha	3.67755	0.0496631
Down-regulated genes
GeneID	Gene name	log2FoldChange	padj
ENSDARG00000055752	npas4a	-4.22369	0
ENSDARG00000041691	bhlhe41	-3.38604	0
ENSDARG00000058094	ciarta	-5.29904	1.58055e-260
ENSDARG00000009594	nr1d2b	-3.25159	6.6447e-223
ENSDARG00000102403	cry2	-2.81072	1.95081e-218
ENSDARG00000031683	fosab	-3.84329	1.40287e-170
ENSDARG00000094860	gpr186	-2.83707	1.40287e-170
ENSDARG00000012499	per1b	-4.17432	3.36086e-168
ENSDARG00000010519	per3	-4.39922	9.54625e-164
ENSDARG00000020298	btg2	-2.65211	7.1488e-160
ENSDARG00000045768	cry1a	-1.52598	6.51265e-147
ENSDARG00000057652	dbpb	-2.27472	4.85238e-142
ENSDARG00000068374	si:ch211-132b12.7	-5.00272	1.34495e-141
ENSDARG00000033160	nr1d1	-3.5281	1.83258e-141
ENSDARG00000058606	sik1	-2.17714	8.58418e-133
ENSDARG00000039269	arg2	-2.20033	7.31714e-129
ENSDARG00000037421	egr1	-2.23689	1.03975e-128
ENSDARG00000011583	cry1b	-2.88287	2.10287e-123
ENSDARG00000056885	per1a	-4.62263	9.81365e-121
ENSDARG00000077799	egr4	-3.40755	5.15971e-107
ENSDARG00000078624	arhgef9b	-1.45728	2.49275e-104
ENSDARG00000004060	bhlhe40	-3.03385	7.30235e-102
ENSDARG00000055723	hsp70l	-4.84743	2.52179e-101
ENSDARG00000000796	nr4a1	-2.39962	4.73827e-89
ENSDARG00000053097	hsf2	-2.71347	1.2981e-88
ENSDARG00000024195	znf395b	-2.67	2.67121e-88
ENSDARG00000051970	smu1b	-2.0139	1.18124e-86
ENSDARG00000004187	zgc:122979	-3.79134	5.79199e-83
ENSDARG00000104773	junbb	-2.26887	6.9671e-81
ENSDARG00000016623	si:ch211-195b13.1	-1.45162	3.51414e-76
ENSDARG00000075397	cipca	-5.02173	4.74662e-73
ENSDARG00000044511	etv5b	-1.56286	1.73419e-70
ENSDARG00000009505	prelid3b	-1.64247	1.86775e-67
ENSDARG00000068732	spry4	-1.57204	7.30812e-65
ENSDARG00000032619	tob1a	-1.44436	5.1936e-64
ENSDARG00000041799	cx43	-1.4151	1.20119e-59
ENSDARG00000053222	asb5b	-1.61173	2.69374e-59
ENSDARG00000024746	hsp90aa1.2	-2.16573	6.94184e-58
ENSDARG00000044098	egr2a	-2.64427	6.94367e-58
ENSDARG00000025428	socs3a	-2.85064	4.08726e-57
ENSDARG00000070914	dusp6	-1.1493	8.04198e-57
ENSDARG00000078095	cipcb	-2.03122	2.10889e-56
ENSDARG00000092362	hsp70.2	-4.99387	3.17512e-56
ENSDARG00000029688	hsp70.1	-5.10377	7.73841e-54
ENSDARG00000006125	csnk1db	-0.977216	3.10965e-53
ENSDARG00000038754	plk3	-1.36217	8.51034e-53
ENSDARG00000041623	mt2	-2.46409	2.12826e-52
ENSDARG00000074378	junba	-2.32119	1.19625e-51
ENSDARG00000061746	arhgef9a	-0.967836	7.63583e-51
ENSDARG00000044688	dusp4	-1.61277	1.45157e-50
ENSDARG00000036967	smox	-1.39872	4.98833e-49
ENSDARG00000058454	dynll1	-1.06086	5.59563e-49
ENSDARG00000039117	tefa	-1.32669	6.29011e-49
ENSDARG00000019949	serpinh1b	-3.06865	9.68111e-49
ENSDARG00000077608	gpr137bb	-0.993621	4.01324e-47
ENSDARG00000037121	mat2ab	-3.61966	1.93476e-45
ENSDARG00000088171	ciartb	-2.19378	2.13823e-42
ENSDARG00000012306	syt13	-1.45711	3.00453e-42
ENSDARG00000019856	atp1a1b	-1.26926	1.15713e-41
ENSDARG00000051730	slc7a10b	-2.02834	1.46397e-41
ENSDARG00000100020	pim1	-1.36692	3.49034e-41
ENSDARG00000043856	amd1	-0.99169	4.31204e-41
ENSDARG00000099195	ier2a	-2.60723	2.62703e-40
ENSDARG00000052279	osgn1	-1.45468	3.51468e-40
ENSDARG00000089156	egr3	-1.36536	1.31439e-39
ENSDARG00000079497	tcima	-1.80644	1.72814e-39
ENSDARG00000087188	nfil3-6	-2.69075	2.73354e-39
ENSDARG00000038429	csrnp1b	-1.27266	1.7968e-36
ENSDARG00000086881	ier2b	-2.22729	2.22891e-36
ENSDARG00000098103	tefb	-2.70462	2.83563e-36
ENSDARG00000002758	dedd1	-1.02091	1.19389e-35
ENSDARG00000011373	mknk2a	-1.44599	4.01813e-35
ENSDARG00000043902	gabrr1	-3.41743	5.30575e-35
ENSDARG00000042322	si:dkey-177p2.6	-1.16841	8.30502e-35
ENSDARG00000042978	cyp2p6	-2.0553	1.82239e-34
ENSDARG00000098386	ctps1b	-1.15496	5.63805e-34
ENSDARG00000055053	itih1	-1.78156	1.24183e-33
ENSDARG00000086746	prodha	-2.13438	1.50059e-33
ENSDARG00000023217	crema	-1.9762	2.10602e-33
ENSDARG00000019307	dusp5	-1.66604	1.6716e-32
ENSDARG00000068934	cyp1b1	-2.92565	2.73292e-32
ENSDARG00000027744	gadd45ba	-1.37746	4.03382e-32
ENSDARG00000056262	slc35g2a	-0.947046	4.67409e-31
ENSDARG00000019130	plk2b	-1.49615	4.69883e-31
ENSDARG00000021924	hsp70.3	-4.95825	7.12477e-31
ENSDARG00000063014	dbpa	-2.07292	1.12308e-30
ENSDARG00000078529	adgrb1b	-0.982265	9.18177e-30
ENSDARG00000063309	tjp2a	-1.63563	1.29985e-29
ENSDARG00000039931	slc25a33	-1.35469	1.8314e-29
ENSDARG00000041140	ddb2	-1.59186	2.30007e-29
ENSDARG00000039650	itm2cb	-1.69726	1.02081e-28
ENSDARG00000055751	fosb	-2.44272	1.06123e-28
ENSDARG00000087753	NPAS4	-1.94689	1.63399e-28
ENSDARG00000008370	csnk1da	-0.685989	5.77161e-28
ENSDARG00000076747	TMCC1	-2.26242	1.11212e-27
ENSDARG00000069038	si:ch211-242e8.1	-1.05274	1.66799e-27
ENSDARG00000018145	mid1ip1l	-1.09117	2.9672e-27
ENSDARG00000020107	usp2a	-1.31662	7.22993e-27
ENSDARG00000052222	rasd2	-1.96204	1.08163e-26
ENSDARG00000041394	dnajb1b	-2.86339	5.55281e-26
ENSDARG00000027316	tcp11l2	-1.01967	1.52207e-25
ENSDARG00000021806	zfp36l2	-1.03209	1.86575e-25
ENSDARG00000035332	cfap298	-1.2001	3.51719e-25
ENSDARG00000100515	dusp1	-1.759	4.12278e-25
ENSDARG00000042826	egr2b	-2.20127	7.5931e-25
ENSDARG00000016963	slc16a1a	-2.1545	1.7418e-24
ENSDARG00000013576	gadd45bb	-1.68367	1.88935e-24
ENSDARG00000077236	hspb6	-2.62713	5.11148e-24
ENSDARG00000042690	s1pr1	-1.06044	5.97845e-24
ENSDARG00000038025	cbx7a	-1.03634	1.84848e-23
ENSDARG00000059690	slc29a4	-0.864296	4.10413e-23
ENSDARG00000086573	omga	-1.69088	4.17107e-23
ENSDARG00000056934	hepacama	-0.87008	6.27328e-23
ENSDARG00000075813	asphd1	-1.05477	6.42976e-23
ENSDARG00000034086	zgc:65895	-0.756325	7.30785e-23
ENSDARG00000038207	aldh4a1	-1.5403	1.88184e-22
ENSDARG00000020133	jdp2b	-2.3731	2.01351e-22
ENSDARG00000103658	hivep1	-0.949985	7.04932e-22
ENSDARG00000051762	CABZ01080568.1	-1.94504	1.70097e-21
ENSDARG00000032653	sinhcaf	-1.14562	2.24204e-21
ENSDARG00000063026	mlc1	-1.00573	3.57616e-21
ENSDARG00000041022	pdcd4b	-0.768519	6.85208e-21
ENSDARG00000044526	camk1ga	-3.12547	6.87917e-21
ENSDARG00000037618	ddit4	-0.895552	2.10565e-20
ENSDARG00000013561	pgm1	-0.893297	2.16117e-20
ENSDARG00000086665	si:dkey-175g6.2	-0.883256	4.08352e-20
ENSDARG00000060102	kank1a	-0.977912	7.57391e-20
ENSDARG00000013946	ivns1abpb	-1.71526	9.36531e-20
ENSDARG00000105529	vgf	-0.953982	9.44408e-20
ENSDARG00000015164	mknk2b	-0.969551	1.23444e-19
ENSDARG00000062315	sik2b	-0.88747	1.34101e-19
ENSDARG00000045019	aamp	-0.942753	2.0218e-19
ENSDARG00000068992	hspa8	-0.986999	5.55016e-19
ENSDARG00000055722	bco2a	-1.74806	9.77615e-19
ENSDARG00000035990	cited4a	-0.740907	1.28685e-18
ENSDARG00000061242	tuft1a	-1.20674	1.31728e-18
ENSDARG00000096922	CR376745.1	-0.856264	1.72543e-18
ENSDARG00000040135	fosaa	-1.81143	1.97053e-18
ENSDARG00000053104	fam102ba	-1.27545	2.22697e-18
ENSDARG00000090814	si:dkey-18a10.3	-4.66999	2.22697e-18
ENSDARG00000105159	hdac8	-1.01815	6.20636e-18
ENSDARG00000055897	zgc:154093	-2.38232	7.44563e-18
ENSDARG00000023062	ccn1	-1.64765	7.46847e-18
ENSDARG00000089368	hopx	-1.23165	1.05452e-17
ENSDARG00000095421	BX324123.4	-0.747558	1.95465e-17
ENSDARG00000019702	aldocb	-0.773542	2.51114e-17
ENSDARG00000023600	sh3gl2a	-0.731212	2.63983e-17
ENSDARG00000042956	cyp2ad6	-3.39929	3.04508e-17
ENSDARG00000100167	CSDC2	-1.40703	4.17796e-17
ENSDARG00000010946	cbsb	-0.803017	1.20253e-16
ENSDARG00000052782	glrba	-1.13852	1.28956e-16
ENSDARG00000006508	pip5k1bb	-0.926586	1.55338e-16
ENSDARG00000101178	sh3rf2	-1.48446	1.76442e-16
ENSDARG00000104139	atp1a3b	-1.03813	3.02505e-16
ENSDARG00000013730	slc4a4a	-1.11715	3.60507e-16
ENSDARG00000103211	si:dkey-19b23.8	-1.41939	3.71804e-16
ENSDARG00000094132	igf1	-1.76897	4.54471e-16
ENSDARG00000015531	slc4a8	-0.785746	5.21914e-16
ENSDARG00000029905	phyhd1	-1.74462	5.43306e-16
ENSDARG00000067850	jund	-0.909345	7.931e-16
ENSDARG00000007823	atf3	-1.45153	1.11304e-15
ENSDARG00000015349	mfge8a	-0.819102	1.22915e-15
ENSDARG00000008100	slc7a10a	-1.30451	1.66268e-15
ENSDARG00000043257	ckbb	-0.699462	1.85667e-15
ENSDARG00000018898	zfand5a	-0.951878	2.6232e-15
ENSDARG00000087303	cebpd	-2.40567	2.93725e-15
ENSDARG00000103720	ZFP36L1	-1.57603	3.08067e-15
ENSDARG00000104906	mtr	-1.20435	3.27886e-15
ENSDARG00000099730	pkma	-0.633014	3.68265e-15
ENSDARG00000013317	pygmb	-0.670836	4.25121e-15
ENSDARG00000042953	cyp2n13	-3.33854	4.26582e-15
ENSDARG00000002391	tlcd1	-1.22383	4.93078e-15
ENSDARG00000010023	CU856539.1	-1.41295	5.16196e-15
ENSDARG00000054858	tp53bp2b	-0.590988	6.20538e-15
ENSDARG00000019541	gpt2l	-1.57898	8.54698e-15
ENSDARG00000013750	eno1b	-0.816319	1.28555e-14
ENSDARG00000074216	wu:fc38h03	-0.966667	1.49488e-14
ENSDARG00000001953	pfkfb3	-1.11191	1.63551e-14
ENSDARG00000104818	ces2b	-1.38627	2.21085e-14
ENSDARG00000102636	trmt9b	-0.724785	4.10908e-14
ENSDARG00000077167	nmbb	-1.67166	6.44351e-14
ENSDARG00000089477	si:ch211-132g1.3	-0.648129	7.47437e-14
ENSDARG00000010936	abcb4	-1.06239	8.30942e-14
ENSDARG00000016143	xiap	-0.789558	9.98187e-14
ENSDARG00000009949	fndc4b	-0.617532	1.03363e-13
ENSDARG00000044015	gfra2b	-0.692929	1.05744e-13
ENSDARG00000022437	cd81b	-1.49197	1.18327e-13
ENSDARG00000098646	mthfd2	-0.920448	1.45581e-13
ENSDARG00000053544	hspa4l	-0.724445	1.52156e-13
ENSDARG00000015355	fosl1a	-2.16144	2.00694e-13
ENSDARG00000117445	CABZ01067151.2	-1.14365	2.29175e-13
ENSDARG00000031348	mc5ra	-0.958544	2.40181e-13
ENSDARG00000001910	rorab	-0.654432	2.88652e-13
ENSDARG00000074979	larp4ab	-0.966845	3.04535e-13
ENSDARG00000006900	impdh2	-0.944544	3.1372e-13
ENSDARG00000101251	ldha	-0.681597	3.36248e-13
ENSDARG00000061201	acsf2	-1.84084	3.933e-13
ENSDARG00000039943	tent5ba	-1.1554	4.73777e-13
ENSDARG00000006526	fn1b	-1.49408	4.82547e-13
ENSDARG00000018817	bdnf	-0.704772	9.70559e-13
ENSDARG00000044365	angptl3	-1.34833	9.82379e-13
ENSDARG00000112032	HEPACAM	-1.56421	1.35194e-12
ENSDARG00000043531	jun	-0.866754	1.44471e-12
ENSDARG00000023287	hsd17b3	-1.7916	1.77282e-12
ENSDARG00000100003	glulb	-1.2169	1.91566e-12
ENSDARG00000042357	cldnk	-0.808236	1.94561e-12
ENSDARG00000103590	cyp2aa6	-1.4061	2.50481e-12
ENSDARG00000044754	gnrh2	-2.25981	3.39971e-12
ENSDARG00000030972	dnaja1	-0.891431	4.03275e-12
ENSDARG00000057016	cdc14ab	-0.759865	4.28505e-12
ENSDARG00000042940	nab1a	-0.589672	4.69505e-12
ENSDARG00000056228	pld1a	-0.942861	4.87934e-12
ENSDARG00000071879	tgfb5	-1.22924	6.44544e-12
ENSDARG00000059815	oaz2b	-2.08198	6.694e-12
ENSDARG00000077523	tdrd7b	-0.829641	8.09991e-12
ENSDARG00000045747	cped1	-1.23336	8.67201e-12
ENSDARG00000102689	BX663516.2	-1.6194	8.67201e-12
ENSDARG00000002210	stk25a	-1.01693	9.38233e-12
ENSDARG00000052012	rtn4rl2a	-1.3576	1.40443e-11
ENSDARG00000040623	fosl2	-0.993595	1.40443e-11
ENSDARG00000099776	glula	-0.934466	1.85147e-11
ENSDARG00000001873	phgdh	-1.0207	2.56385e-11
ENSDARG00000045979	zgc:153704	-0.78698	2.77498e-11
ENSDARG00000004754	hspa4a	-0.790428	3.13303e-11
ENSDARG00000101362	mibp	-1.29138	3.40739e-11
ENSDARG00000028583	SLC16A3	-0.981922	3.84189e-11
ENSDARG00000040059	gbp	-0.945221	3.91099e-11
ENSDARG00000071724	ankha	-0.839478	3.91099e-11
ENSDARG00000076833	atp1b1b	-0.841524	5.30183e-11
ENSDARG00000007347	degs1	-0.695593	5.88844e-11
ENSDARG00000022650	cyp2ad3	-1.42142	5.9151e-11
ENSDARG00000018524	midn	-0.637413	5.9151e-11
ENSDARG00000095947	adkb	-0.869988	6.12034e-11
ENSDARG00000008363	mcl1b	-1.52141	6.29734e-11
ENSDARG00000101726	ces2b	-1.6685	6.84658e-11
ENSDARG00000021250	slc25a48	-0.819056	7.0188e-11
ENSDARG00000030604	phkg1a	-1.03956	7.86956e-11
ENSDARG00000069823	proca1	-0.819981	8.02795e-11
ENSDARG00000074752	hlfa	-0.694739	8.10322e-11
ENSDARG00000100821	scrt1a	-0.67691	8.12872e-11
ENSDARG00000099079	aclya	-0.601156	8.53042e-11
ENSDARG00000079585	pkn3	-0.786782	1.0883e-10
ENSDARG00000056050	kctd17	-0.636388	1.30759e-10
ENSDARG00000078056	RNF208	-0.722954	1.45066e-10
ENSDARG00000074120	usp2b	-1.41274	1.50959e-10
ENSDARG00000034801	mylka	-1.20557	1.6967e-10
ENSDARG00000013087	ndrg3a	-0.71456	3.14684e-10
ENSDARG00000034852	nt5c2l1	-1.68462	3.30441e-10
ENSDARG00000071017	nt5e	-0.961933	3.89606e-10
ENSDARG00000037403	hspa8b	-0.914503	4.23258e-10
ENSDARG00000043180	gpd1b	-0.8075	4.2768e-10
ENSDARG00000101749	zgc:92161	-2.44395	4.57539e-10
ENSDARG00000009881	ier5	-0.812928	4.83042e-10
ENSDARG00000024831	crhbp	-0.861846	4.97224e-10
ENSDARG00000079946	sqlea	-1.76689	4.98179e-10
ENSDARG00000044550	hif1al2	-1.76768	5.5129e-10
ENSDARG00000041723	TUBB4B	-0.729851	5.62652e-10
ENSDARG00000055647	ftr82	-1.04106	6.27596e-10
ENSDARG00000021443	zfp36l1b	-0.62644	7.80361e-10
ENSDARG00000070425	dll4	-0.701107	1.02637e-09
ENSDARG00000053262	atp1b4	-0.688439	1.07477e-09
ENSDARG00000022303	higd1a	-1.00102	1.09313e-09
ENSDARG00000040526	s1pr5a	-1.38746	1.12879e-09
ENSDARG00000053113	ly75	-0.618334	1.15871e-09
ENSDARG00000030116	susd6	-0.59909	1.28411e-09
ENSDARG00000069529	zgc:153981	-0.850452	1.49243e-09
ENSDARG00000007693	nfkbiab	-1.24889	1.60927e-09
ENSDARG00000002745	tdh	-1.26828	1.68201e-09
ENSDARG00000022456	eno1a	-0.58769	1.88153e-09
ENSDARG00000031228	podxl	-0.588959	1.92438e-09
ENSDARG00000019260	dhrs9	-1.34156	1.99026e-09
ENSDARG00000052011	rrad	-1.05326	2.0238e-09
ENSDARG00000104068	gstp1	-0.762483	2.12067e-09
ENSDARG00000032705	foxg1b	-3.2516	2.39797e-09
ENSDARG00000098345	mamdc2a	-1.19548	2.79405e-09
ENSDARG00000010945	rapgef6	-0.636212	2.99139e-09
ENSDARG00000003820	nr1d2a	-1.23814	3.00462e-09
ENSDARG00000056167	hspe1	-0.728482	3.62583e-09
ENSDARG00000070389	foxf2b	-1.99663	3.70844e-09
ENSDARG00000014031	abcc2	-0.964507	3.70844e-09
ENSDARG00000001437	slc2a1a	-1.36892	3.8385e-09
ENSDARG00000078258	CABZ01049847.1	-1.4019	4.57924e-09
ENSDARG00000069763	etv5a	-1.02792	5.05199e-09
ENSDARG00000004964	cyp4t8	-0.915445	5.1146e-09
ENSDARG00000002396	cry-dash	-0.87819	5.11972e-09
ENSDARG00000011909	itpr2	-1.36724	5.42697e-09
ENSDARG00000029353	serpine2	-0.730181	5.95934e-09
ENSDARG00000103184	PAMR1	-1.45112	6.1719e-09
ENSDARG00000103067	adgrd2	-1.75943	6.65803e-09
ENSDARG00000054632	fli1a	-0.880042	7.64529e-09
ENSDARG00000089418	si:dkey-164f24.2	-0.663892	8.46903e-09
ENSDARG00000087452	peli3	-0.640032	8.87925e-09
ENSDARG00000070995	inpp4ab	-0.992776	9.10028e-09
ENSDARG00000007412	slc2a1b	-1.61624	1.00071e-08
ENSDARG00000008548	arhgap12a	-0.993318	1.01591e-08
ENSDARG00000005220	pdcd6	-0.676414	1.07709e-08
ENSDARG00000035810	rgcc	-1.38467	1.14927e-08
ENSDARG00000044532	nr4a2b	-1.38018	1.27777e-08
ENSDARG00000060071	tent4b	-0.690895	1.3021e-08
ENSDARG00000040942	pnp6	-0.632597	1.3021e-08
ENSDARG00000014646	aoc2	-0.960102	1.33597e-08
ENSDARG00000116511	npas4l	-1.01878	1.44463e-08
ENSDARG00000042725	cebpb	-0.985921	1.44468e-08
ENSDARG00000071692	prex2	-0.768888	1.50936e-08
ENSDARG00000019396	rergla	-0.929589	2.10706e-08
ENSDARG00000007241	mycb	-0.697655	2.27908e-08
ENSDARG00000040469	enpp6	-0.790565	2.37278e-08
ENSDARG00000025301	gfap	-1.25669	2.46306e-08
ENSDARG00000041959	cxcr4b	-1.6279	2.46511e-08
ENSDARG00000016132	keap1a	-0.893297	2.66699e-08
ENSDARG00000093303	ifitm1	-2.21568	2.67194e-08
ENSDARG00000079824	ninj2	-0.765519	3.39587e-08
ENSDARG00000075833	lyve1a	-5.45363	4.18704e-08
ENSDARG00000098108	dusp2	-1.44291	4.52069e-08
ENSDARG00000035253	npr3	-0.984961	4.70345e-08
ENSDARG00000078619	pnp5a	-1.39037	4.80194e-08
ENSDARG00000076440	btbd6a	-0.972695	5.40664e-08
ENSDARG00000101385	f8	-1.81824	5.53419e-08
ENSDARG00000079107	clec11a	-1.98568	5.62445e-08
ENSDARG00000055857	dop1b	-0.590835	5.67566e-08
ENSDARG00000031911	tns3.2	-0.706375	6.4207e-08
ENSDARG00000078425	oat	-0.795032	7.18677e-08
ENSDARG00000041150	slc17a6b	-0.659071	7.27462e-08
ENSDARG00000012671	inhbaa	-1.00059	7.3654e-08
ENSDARG00000033140	desi1a	-0.594138	7.37372e-08
ENSDARG00000099510	cnn3a	-0.716183	7.52065e-08
ENSDARG00000019274	rasd1	-0.653241	8.34863e-08
ENSDARG00000100057	ppfibp1b	-0.674654	8.74413e-08
ENSDARG00000105450	si:ch211-63p21.1	-1.16545	1.09241e-07
ENSDARG00000071095	abi3bpb	-1.25688	1.28287e-07
ENSDARG00000102899	cremb	-1.53836	1.38944e-07
ENSDARG00000055876	msmo1	-1.10565	2.0917e-07
ENSDARG00000059826	crtac1a	-0.888208	2.17006e-07
ENSDARG00000101062	fdft1	-1.22353	2.2479e-07
ENSDARG00000058421	lgi1b	-0.89409	2.39517e-07
ENSDARG00000075666	tsc22d3	-0.85955	2.51797e-07
ENSDARG00000062830	tent5d	-1.08019	2.53517e-07
ENSDARG00000111261	FO834850.1	-1.01009	2.62662e-07
ENSDARG00000053542	kctd12.2	-0.807502	2.71935e-07
ENSDARG00000045051	slc16a3	-0.769717	2.73917e-07
ENSDARG00000057121	c7b	-1.00697	2.74584e-07
ENSDARG00000079876	C2CD4C	-0.827408	2.8249e-07
ENSDARG00000014927	uts1	-0.920882	3.22993e-07
ENSDARG00000035622	xbp1	-0.657472	3.23717e-07
ENSDARG00000060196	lhpp	-0.829358	3.60302e-07
ENSDARG00000038979	si:dkey-24c2.9	-1.34373	4.06561e-07
ENSDARG00000100826	hif1al	-0.605691	4.18717e-07
ENSDARG00000088277	susd5	-1.57083	4.21655e-07
ENSDARG00000037099	irs2a	-0.602923	4.71762e-07
ENSDARG00000044295	pip5k1ba	-0.596048	4.741e-07
ENSDARG00000012968	rhoub	-0.878711	5.20415e-07
ENSDARG00000013221	pde4ca	-0.769279	5.43014e-07
ENSDARG00000027916	fntb	-0.65355	5.44461e-07
ENSDARG00000102340	ptn	-0.651471	5.51678e-07
ENSDARG00000040815	tsku	-0.775866	5.63499e-07
ENSDARG00000104735	nkx6.2	-0.727814	6.72621e-07
ENSDARG00000094857	dio2	-1.17787	6.96476e-07
ENSDARG00000016494	ddc	-0.906741	6.96856e-07
ENSDARG00000087657	fasn	-0.744401	7.1097e-07
ENSDARG00000005586	zbtb20	-3.65358	7.15654e-07
ENSDARG00000003146	si:dkey-27m7.4	-1.00378	7.15654e-07
ENSDARG00000045180	acta2	-1.01275	7.77018e-07
ENSDARG00000057568	nefla	-0.714435	7.95329e-07
ENSDARG00000071116	eepd1	-0.867702	8.1502e-07
ENSDARG00000103316	si:ch211-212k18.5	-0.62872	8.4292e-07
ENSDARG00000035719	arl5c	-0.989658	9.02083e-07
ENSDARG00000019335	hes6	-0.610078	1.01059e-06
ENSDARG00000019360	sec23b	-0.596893	1.04264e-06
ENSDARG00000068275	ptx3a	-0.946926	1.08124e-06
ENSDARG00000071460	si:ch211-234p6.5	-0.807414	1.12848e-06
ENSDARG00000055118	mylipb	-1.45264	1.13135e-06
ENSDARG00000006837	mycn	-0.598446	1.14381e-06
ENSDARG00000104949	slc27a1b	-0.941005	1.47206e-06
ENSDARG00000015611	rasl11b	-0.636833	1.51583e-06
ENSDARG00000104922	sstr1a	-0.632587	1.52955e-06
ENSDARG00000079900	shroom4	-0.69601	1.55589e-06
ENSDARG00000068232	cbln12	-0.677281	1.55935e-06
ENSDARG00000076500	chgb	-0.761543	1.59853e-06
ENSDARG00000097869	si:dkey-1m11.6	-1.23892	1.75202e-06
ENSDARG00000022569	nkx6.1	-1.10857	1.76138e-06
ENSDARG00000018404	krt18a.1	-0.723892	1.98777e-06
ENSDARG00000056141	coq10b	-0.727716	2.01209e-06
ENSDARG00000099351	igfbp1a	-1.18636	2.12265e-06
ENSDARG00000101633	LO017682.1	-0.933896	2.18947e-06
ENSDARG00000086856	stk35	-1.6486	2.33353e-06
ENSDARG00000092660	cyp27c1	-1.18612	2.34318e-06
ENSDARG00000104571	gadd45ab	-0.926837	2.38865e-06
ENSDARG00000019498	cry5	-1.09084	2.38865e-06
ENSDARG00000103025	hmgcs1	-1.10334	2.44959e-06
ENSDARG00000043395	crip3	-1.06133	2.51907e-06
ENSDARG00000068582	rnf44	-1.61997	2.52508e-06
ENSDARG00000057262	si:dkey-91i10.3	-0.678234	2.67028e-06
ENSDARG00000035870	laptm4b	-0.586714	2.86759e-06
ENSDARG00000091061	slc38a3b	-1.42514	3.17211e-06
ENSDARG00000074828	rhobtb2a	-2.84445	3.61792e-06
ENSDARG00000061796	rasgrp4	-0.801446	3.62893e-06
ENSDARG00000063257	si:ch211-194e18.2	-0.943679	3.91909e-06
ENSDARG00000008249	ptchd4	-1.75737	4.10648e-06
ENSDARG00000042667	klf2a	-0.988123	4.18449e-06
ENSDARG00000036291	nucb2b	-0.867286	4.36153e-06
ENSDARG00000053481	entpd5a	-2.49816	4.92194e-06
ENSDARG00000104108	slco1d1	-0.734196	4.95363e-06
ENSDARG00000104555	sh2d3cb	-0.835743	5.68771e-06
ENSDARG00000043479	opn8c	-2.75425	6.17389e-06
ENSDARG00000039051	hhatla	-0.592701	6.2516e-06
ENSDARG00000101892	ino80e	-0.929657	6.47182e-06
ENSDARG00000092035	si:ch211-156j16.1	-0.851352	6.70271e-06
ENSDARG00000091127	klf15	-1.26354	6.81869e-06
ENSDARG00000011239	ppp1r14aa	-0.633681	7.93178e-06
ENSDARG00000113274	AL929536.3	-1.83064	8.75779e-06
ENSDARG00000100795	timp4.3	-0.725583	8.8271e-06
ENSDARG00000070930	cart1	-2.42227	8.92216e-06
ENSDARG00000029057	tm6sf2	-1.05174	9.10517e-06
ENSDARG00000074829	rasip1	-0.85627	1.04394e-05
ENSDARG00000068194	klf9	-1.72216	1.10391e-05
ENSDARG00000076765	ddhd2	-0.602051	1.12997e-05
ENSDARG00000077007	abcc8b	-1.57246	1.15676e-05
ENSDARG00000024588	gpc5b	-0.960815	1.2088e-05
ENSDARG00000034956	myclb	-0.704207	1.26703e-05
ENSDARG00000006838	eef1a2	-0.705408	1.46624e-05
ENSDARG00000059931	hyal2a	-1.44875	1.47847e-05
ENSDARG00000104363	CARTPT	-3.77937	1.53718e-05
ENSDARG00000098645	rgn	-0.675608	1.59753e-05
ENSDARG00000069795	zgc:154058	-1.04908	1.64237e-05
ENSDARG00000021351	nefma	-0.651171	1.64237e-05
ENSDARG00000044795	entpd2b	-3.0016	2.07638e-05
ENSDARG00000045750	syt10	-0.813114	2.15363e-05
ENSDARG00000038938	itprid2	-0.967232	2.20544e-05
ENSDARG00000036427	slc3a2a	-0.586901	2.43757e-05
ENSDARG00000095580	si:ch211-67e16.11	-0.77365	2.47839e-05
ENSDARG00000117278	CR854941.2	-0.878444	2.50589e-05
ENSDARG00000030630	mfsd2aa	-0.677907	3.03005e-05
ENSDARG00000078087	CNNM1	-0.846428	3.10959e-05
ENSDARG00000034424	atp1b2b	-0.826288	3.13048e-05
ENSDARG00000099315	nsdhl	-1.03328	3.15911e-05
ENSDARG00000057671	epas1b	-0.649282	3.23782e-05
ENSDARG00000088878	c1qtnf1	-1.34814	3.23782e-05
ENSDARG00000022531	ntn1b	-0.799639	3.29837e-05
ENSDARG00000036894	aimp1b	-1.1939	3.4417e-05
ENSDARG00000069018	cyp7a1	-6.37363	3.49186e-05
ENSDARG00000005673	f3b	-1.47967	3.59506e-05
ENSDARG00000006356	slc18a3a	-0.745163	3.93873e-05
ENSDARG00000074860	slc5a7a	-0.607198	4.00977e-05
ENSDARG00000060893	col8a2	-1.0855	4.01761e-05
ENSDARG00000092141	si:dkeyp-100a1.6	-1.78531	4.29004e-05
ENSDARG00000057227	si:dkey-222b8.4	-0.915812	4.37522e-05
ENSDARG00000053269	slc2a15b	-2.39116	4.40783e-05
ENSDARG00000067741	itpkcb	-0.858594	4.4947e-05
ENSDARG00000033170	sult2st1	-1.35978	4.59489e-05
ENSDARG00000103747	cav1	-0.688203	4.67894e-05
ENSDARG00000020054	aox6	-0.645637	4.74513e-05
ENSDARG00000074695	mertka	-0.729931	4.8869e-05
ENSDARG00000057586	sall3b	-0.625766	4.89717e-05
ENSDARG00000068261	pros1	-0.714121	4.92565e-05
ENSDARG00000040284	si:dkey-79d12.5	-1.47323	5.21129e-05
ENSDARG00000035873	fjx1	-0.650971	5.25243e-05
ENSDARG00000069701	lgi2b	-0.848096	5.2568e-05
ENSDARG00000088072	usp43b	-0.623753	5.35798e-05
ENSDARG00000002644	rgs5a	-0.901427	5.50788e-05
ENSDARG00000088140	hsd17b7	-0.881596	5.56308e-05
ENSDARG00000105022	KCNJ10	-1.57971	5.64511e-05
ENSDARG00000023713	aqp1a.1	-0.893453	5.65446e-05
ENSDARG00000102937	hspbp1	-0.674024	6.29026e-05
ENSDARG00000105972	CABZ01050944.1	-2.13785	6.69762e-05
ENSDARG00000034007	prom1b	-0.691474	6.87905e-05
ENSDARG00000088124	adrb2a	-0.834142	7.14997e-05
ENSDARG00000026865	fam107b	-0.957877	7.2827e-05
ENSDARG00000062478	ackr3a	-0.911404	7.40538e-05
ENSDARG00000006678	pth2ra	-0.606373	7.43535e-05
ENSDARG00000042641	cyp51	-0.745855	7.49329e-05
ENSDARG00000076970	si:ch211-165b10.3	-1.09553	7.62251e-05
ENSDARG00000035533	tacr1a	-1.70951	8.45688e-05
ENSDARG00000099177	dok1b	-0.922828	8.63575e-05
ENSDARG00000033307	igf2b	-0.62501	8.8008e-05
ENSDARG00000043475	TAGAP	-1.18503	9.07475e-05
ENSDARG00000022165	mgst1.2	-0.746042	9.34358e-05
ENSDARG00000011076	zgc:91968	-1.52891	9.3648e-05
ENSDARG00000052898	kcnk3b	-1.05536	9.81818e-05
ENSDARG00000062967	kcng4a	-0.771457	9.96324e-05
ENSDARG00000012426	neflb	-0.739358	0.000100437
ENSDARG00000007356	fgf20a	-0.81557	0.000100845
ENSDARG00000098438	slc6a6b	-0.904486	0.000102216
ENSDARG00000027638	adra1ab	-0.962096	0.000103832
ENSDARG00000087489	fam124b	-0.921934	0.000106237
ENSDARG00000041358	lgi3	-0.778756	0.000111469
ENSDARG00000078973	uckl1b	-0.640575	0.000112613
ENSDARG00000096368	neu3.5	-1.56862	0.000120051
ENSDARG00000043542	zpr1	-0.64155	0.000123574
ENSDARG00000109373	tmbim1b	-0.662595	0.00012626
ENSDARG00000093954	si:dkey-9i23.16	-1.05587	0.000127943
ENSDARG00000044167	padi2	-0.607452	0.000128211
ENSDARG00000056795	serpine1	-1.30032	0.000129799
ENSDARG00000016750	abcc6a	-1.06542	0.000137388
ENSDARG00000077726	nocta	-1.13926	0.000152099
ENSDARG00000038956	fdx1b	-5.88203	0.000155626
ENSDARG00000067815	CABZ01060891.1	-2.34649	0.000160018
ENSDARG00000033466	tagln2	-1.01624	0.000160418
ENSDARG00000062271	slc25a15b	-0.867582	0.000166596
ENSDARG00000091234	si:ch73-335l21.4	-1.32692	0.000170732
ENSDARG00000032482	si:dkey-40c11.2	-0.754366	0.00017505
ENSDARG00000077231	vwf	-0.633897	0.000176466
ENSDARG00000053833	mtnr1ba	-2.56895	0.000181652
ENSDARG00000090081	si:dkey-1m11.5	-3.17894	0.000191993
ENSDARG00000076787	angpt4	-1.16607	0.000199635
ENSDARG00000015575	cyp3c1	-0.844965	0.000203855
ENSDARG00000043697	nefmb	-0.673067	0.000209085
ENSDARG00000009401	vcanb	-0.668518	0.000212555
ENSDARG00000087446	mmd2a	-1.20874	0.000225207
ENSDARG00000069029	acss2l	-1.2068	0.00022768
ENSDARG00000079238	trim59	-0.827006	0.000231975
ENSDARG00000045799	acanb	-1.43063	0.000234905
ENSDARG00000062552	lpar6a	-0.623696	0.00024903
ENSDARG00000113474	CABZ01067151.1	-0.811619	0.000250896
ENSDARG00000036912	edn1	-1.21902	0.00025668
ENSDARG00000060319	scn4bb	-1.74584	0.000264852
ENSDARG00000040930	deptor	-0.718555	0.000268331
ENSDARG00000063509	lrrc58b	-0.650537	0.000275017
ENSDARG00000032272	sat1b	-1.08738	0.000275918
ENSDARG00000070617	vhl	-0.69153	0.000277478
ENSDARG00000069446	dbh	-1.37241	0.000282637
ENSDARG00000078760	cacna2d3	-0.650847	0.000284306
ENSDARG00000055317	c1ql4b	-0.968572	0.000295616
ENSDARG00000063621	aadac	-0.947832	0.000306646
ENSDARG00000063604	coro2bb	-0.605711	0.000307568
ENSDARG00000102048	slc25a43	-0.948191	0.000307841
ENSDARG00000022951	pth2	-0.743331	0.000314175
ENSDARG00000062190	pde3b	-0.588945	0.000322195
ENSDARG00000025595	agmo	-0.721717	0.000326933
ENSDARG00000036096	smad3a	-0.699821	0.000328566
ENSDARG00000004597	lrrc4ba	-0.851642	0.0003393
ENSDARG00000057562	polr3c	-0.810027	0.00034022
ENSDARG00000012632	zgc:92749	-1.203	0.00034022
ENSDARG00000098414	ninl	-0.803833	0.000348076
ENSDARG00000042409	RALGDS	-0.888859	0.000353795
ENSDARG00000098135	stk40	-0.606756	0.00035494
ENSDARG00000036560	gpr185b	-0.940409	0.000355671
ENSDARG00000018542	hapln4	-0.740429	0.00037414
ENSDARG00000059054	pdk2b	-1.39804	0.000377849
ENSDARG00000098359	il17rd	-0.657823	0.000386988
ENSDARG00000057239	tph2	-1.30842	0.000414793
ENSDARG00000074746	kcnd1	-0.602087	0.000415887
ENSDARG00000102272	coro6	-1.49878	0.000420503
ENSDARG00000076797	si:dkey-178o16.4	-1.20545	0.000443172
ENSDARG00000057098	htr1ab	-0.612463	0.000443284
ENSDARG00000004015	adcyap1a	-0.735699	0.000455251
ENSDARG00000102795	CU681842.1	-1.0549	0.000474083
ENSDARG00000060854	kctd3	-0.720622	0.000474083
ENSDARG00000103390	cacna2d2a	-1.63646	0.000475047
ENSDARG00000038384	th2	-1.00388	0.000483544
ENSDARG00000060915	fbxl16	-0.642373	0.000483544
ENSDARG00000004141	0	-0.869613	0.000489647
ENSDARG00000015676	nmd3	-0.596284	0.000494983
ENSDARG00000020749	caprin2	-0.642479	0.000495764
ENSDARG00000017354	epha2a	-0.785934	0.000511123
ENSDARG00000074721	rassf9	-1.55333	0.000518091
ENSDARG00000101778	ca5a	-0.707802	0.000524376
ENSDARG00000058693	cast	-0.660673	0.000543842
ENSDARG00000010785	thbs1b	-0.831629	0.000550517
ENSDARG00000010572	slc25a25a	-0.900266	0.000558711
ENSDARG00000087241	ucn3l	-0.657511	0.000567271
ENSDARG00000076092	slc31a2	-0.627851	0.000567271
ENSDARG00000099483	vdra	-1.70553	0.000572999
ENSDARG00000087784	si:dkeyp-110a12.4	-0.991566	0.000581559
ENSDARG00000037476	sorbs3	-0.665142	0.000601675
ENSDARG00000100709	agxt2	-1.17067	0.000612031
ENSDARG00000009779	mcl1a	-0.785475	0.000624752
ENSDARG00000017860	rgs5b	-0.930903	0.000633289
ENSDARG00000008858	cyp7b1	-1.09297	0.000639042
ENSDARG00000012281	zgc:65851	-0.768673	0.000670659
ENSDARG00000053248	inab	-0.591186	0.000747725
ENSDARG00000077473	mych	-0.754385	0.000754997
ENSDARG00000036974	ripply3	-1.16613	0.000759967
ENSDARG00000026329	arhgap29a	-0.686725	0.000762044
ENSDARG00000036107	txnipa	-0.726934	0.000799959
ENSDARG00000073753	tacc1	-0.647004	0.000799959
ENSDARG00000037528	si:ch211-191a24.4	-1.19786	0.000843699
ENSDARG00000088967	wnk4b	-0.613953	0.00085398
ENSDARG00000103847	CR339059.1	-2.1781	0.000872626
ENSDARG00000008697	epas1a	-0.630369	0.000879263
ENSDARG00000087596	si:ch73-95l15.5	-0.833716	0.000910965
ENSDARG00000006891	kcns3a	-0.971368	0.000913467
ENSDARG00000004219	slc6a3	-0.716943	0.000923944
ENSDARG00000013526	svep1	-0.708706	0.000963833
ENSDARG00000043154	ucp2	-1.4553	0.000984715
ENSDARG00000078411	hspb15	-0.877693	0.00103785
ENSDARG00000043514	si:dkey-239i20.4	-0.991229	0.00104939
ENSDARG00000074118	ftr12	-1.5478	0.00112542
ENSDARG00000021480	olfml2bb	-1.13451	0.00112942
ENSDARG00000055026	ptch2	-0.80339	0.00112942
ENSDARG00000097868	BX294160.1	-1.27147	0.00115973
ENSDARG00000056774	gpr37l1b	-0.945812	0.00119765
ENSDARG00000077920	csmd3a	-1.5131	0.00120759
ENSDARG00000003411	foxa2	-1.34932	0.00127222
ENSDARG00000040362	ehd2b	-0.785246	0.00128436
ENSDARG00000077812	slc5a3b	-0.652067	0.00129241
ENSDARG00000099446	slit1b	-0.805104	0.00129505
ENSDARG00000068516	hapln1b	-0.783423	0.00137029
ENSDARG00000092240	si:ch211-243a20.3	-1.04339	0.00141053
ENSDARG00000053896	slc30a1b	-0.77131	0.00145654
ENSDARG00000103535	SORCS3	-0.941793	0.00146261
ENSDARG00000019233	nln	-0.621207	0.00148582
ENSDARG00000002576	cabp5a	-0.687892	0.00157657
ENSDARG00000117611	FP102052.2	-0.874581	0.00160202
ENSDARG00000109215	FQ377603.1	-2.04018	0.00160328
ENSDARG00000054890	rgra	-0.723162	0.00162895
ENSDARG00000028173	slc4a2a	-0.601116	0.001663
ENSDARG00000014995	jagn1b	-0.607413	0.00168386
ENSDARG00000059391	gyg1b	-0.597865	0.00169833
ENSDARG00000056210	hspa1b	-1.05978	0.00174724
ENSDARG00000051858	ccdc33	-1.7954	0.00176054
ENSDARG00000044341	chst7	-0.643366	0.00176121
ENSDARG00000074989	sparcl1	-0.900153	0.00182777
ENSDARG00000090228	gsta.1	-0.789201	0.0018563
ENSDARG00000026383	si:dkey-27j5.5	-0.808597	0.00186286
ENSDARG00000074317	fam20ca	-1.80415	0.00187303
ENSDARG00000092600	si:dkey-256e7.5	-1.55809	0.00187553
ENSDARG00000004979	elovl5	-0.876998	0.00189597
ENSDARG00000017773	slc16a12a	-1.5501	0.00200106
ENSDARG00000078076	nab2	-0.83127	0.00204685
ENSDARG00000078250	zgc:194398	-0.661462	0.00206776
ENSDARG00000020761	arrdc2	-0.593187	0.00207622
ENSDARG00000059507	0	-1.32052	0.00208189
ENSDARG00000090903	creb3l3b	-1.38139	0.00208867
ENSDARG00000094681	hbl2	-0.897608	0.00212896
ENSDARG00000106579	CABZ01060030.2	-2.31031	0.00212923
ENSDARG00000011549	c1ql4a	-1.01711	0.00214682
ENSDARG00000095184	si:ch73-52p7.1	-1.64896	0.00215686
ENSDARG00000077749	usp54b	-0.96086	0.00215917
ENSDARG00000094045	si:dkeyp-73d8.8	-1.05178	0.00218715
ENSDARG00000101090	pappaa	-1.71001	0.00219402
ENSDARG00000104929	si:ch211-153f2.7	-2.02989	0.00221922
ENSDARG00000044433	sned1	-0.881562	0.00222201
ENSDARG00000040133	ackr4b	-0.63706	0.00228921
ENSDARG00000069377	si:dkey-242g16.2	-1.97985	0.00231437
ENSDARG00000074235	CR376783.1	-1.42409	0.00231608
ENSDARG00000046098	ebp	-1.01242	0.00232829
ENSDARG00000061405	eva1a	-1.18202	0.00233526
ENSDARG00000089885	slc16a12b	-1.02823	0.00236032
ENSDARG00000002728	kiss1ra	-1.16536	0.00238763
ENSDARG00000052642	shisa9b	-1.58164	0.00240321
ENSDARG00000103298	ephx5	-0.995099	0.00244364
ENSDARG00000045190	ch25h	-1.15995	0.00249136
ENSDARG00000014488	ca2	-0.629727	0.00254975
ENSDARG00000052734	hmgcra	-0.657791	0.00264037
ENSDARG00000009131	slc10a4	-1.12208	0.00268806
ENSDARG00000100908	lcor	-2.35338	0.00273329
ENSDARG00000014793	ehd1b	-0.738738	0.00273983
ENSDARG00000099724	relt	-0.633509	0.00274835
ENSDARG00000032005	ccdc65	-1.39941	0.00284851
ENSDARG00000087094	foxa	-2.35292	0.00284996
ENSDARG00000057108	serpine3	-0.661484	0.00285118
ENSDARG00000075948	slco4a1	-0.775426	0.00285118
ENSDARG00000002933	gbx2	-0.709278	0.0028901
ENSDARG00000002986	gda	-0.77684	0.00289264
ENSDARG00000005176	zgc:101040	-0.669771	0.00290321
ENSDARG00000023151	ucp1	-0.838844	0.00290387
ENSDARG00000006003	mycla	-0.795926	0.00297368
ENSDARG00000076011	PPM1K	-0.695881	0.00297678
ENSDARG00000071196	cavin2b	-0.719293	0.00299286
ENSDARG00000016649	akr7a3	-0.645948	0.00306842
ENSDARG00000088801	fgd5a	-0.653049	0.00311104
ENSDARG00000038709	MYADM	-1.14349	0.00321526
ENSDARG00000068144	nmba	-1.13058	0.00326394
ENSDARG00000058323	tmbim1a	-0.895927	0.00341699
ENSDARG00000060668	tm4sf18	-0.686351	0.00347328
ENSDARG00000038792	klf17	-1.1245	0.00353103
ENSDARG00000061165	slc6a4a	-1.06818	0.00361605
ENSDARG00000094009	CR388373.1	-2.50794	0.00365812
ENSDARG00000008912	slc8a2a	-1.00636	0.00370674
ENSDARG00000063661	nuak2	-0.603231	0.00389501
ENSDARG00000045071	chad	-1.02864	0.00393463
ENSDARG00000079468	rhobtb1	-1.24438	0.00394116
ENSDARG00000087981	slc6a11b	-1.16312	0.00396556
ENSDARG00000022518	pex5la	-0.917982	0.00399387
ENSDARG00000003903	hapln2	-0.708298	0.00400856
ENSDARG00000103679	bmp16	-0.672556	0.00406506
ENSDARG00000117660	CU459145.1	-1.44663	0.00433171
ENSDARG00000093313	ubb	-0.964556	0.00440381
ENSDARG00000060012	f2r	-1.22515	0.00440971
ENSDARG00000102650	BX248331.2	-2.37806	0.00441008
ENSDARG00000025555	ormdl3	-0.789966	0.00448999
ENSDARG00000058940	si:ch211-248e11.2	-0.953054	0.00449326
ENSDARG00000104903	cdkn1cb	-0.881493	0.00450971
ENSDARG00000015495	klf3	-0.639492	0.00468621
ENSDARG00000042980	cyp2p7	-1.58023	0.00486881
ENSDARG00000033662	scd	-0.644802	0.00487422
ENSDARG00000087804	tnfrsf11a	-0.829824	0.00488754
ENSDARG00000075532	slc4a11	-0.668845	0.00493539
ENSDARG00000094489	si:dkey-58f10.6	-1.27142	0.00501705
ENSDARG00000074698	sdsl	-1.29871	0.00503857
ENSDARG00000016570	prlra	-0.779307	0.0050997
ENSDARG00000059719	fam169aa	-2.41179	0.00513617
ENSDARG00000103457	spartb	-0.706295	0.00517162
ENSDARG00000075954	serpinh1a	-1.01006	0.00522938
ENSDARG00000077938	cd248b	-0.911169	0.00530607
ENSDARG00000055305	ret	-0.678799	0.00533727
ENSDARG00000020876	pdk2a	-0.591619	0.00548815
ENSDARG00000031426	csrnp1a	-0.73044	0.00565439
ENSDARG00000013653	adgrl4	-0.619214	0.00570966
ENSDARG00000077089	blm	-0.664746	0.00589156
ENSDARG00000095908	sat1a.2	-0.617116	0.00597977
ENSDARG00000028664	ahsa1a	-1.22384	0.00600158
ENSDARG00000075909	slc35f3a	-0.855845	0.00609964
ENSDARG00000037960	lrrc17	-0.837857	0.00612077
ENSDARG00000003900	gpr61l	-0.605238	0.0062409
ENSDARG00000095698	si:dkey-228a15.1	-0.786724	0.00638522
ENSDARG00000040302	osgin2	-0.88289	0.00653064
ENSDARG00000076520	mafb	-0.703785	0.00657089
ENSDARG00000103748	ovca2	-1.06117	0.00666689
ENSDARG00000100968	si:ch211-1a19.3	-1.28091	0.00671033
ENSDARG00000074660	rilp	-0.693029	0.00696385
ENSDARG00000024717	selenbp1	-0.624148	0.00707671
ENSDARG00000029751	wbp1lb	-0.717899	0.00709899
ENSDARG00000004539	ptgs2a	-1.30409	0.0071705
ENSDARG00000040869	upp1	-0.803438	0.00723396
ENSDARG00000079907	ptger4c	-1.60367	0.0073312
ENSDARG00000071454	crp1	-0.618094	0.00735185
ENSDARG00000105389	mmel1	-1.9843	0.00737076
ENSDARG00000087110	akna	-0.829521	0.0074484
ENSDARG00000070810	ccka	-0.584962	0.00747956
ENSDARG00000059858	pappab	-2.1109	0.00761236
ENSDARG00000010250	nqo1	-0.680371	0.00763753
ENSDARG00000099042	cfap157	-1.12808	0.00781573
ENSDARG00000096594	lratb.1	-0.751531	0.00781573
ENSDARG00000040503	sb:cb81	-0.849974	0.00799544
ENSDARG00000020136	ptges	-0.852375	0.00817328
ENSDARG00000093350	si:dkey-58f10.7	-2.80756	0.00822552
ENSDARG00000078238	nacc1b	-1.01445	0.00840832
ENSDARG00000031336	hsd20b2	-0.832843	0.00853274
ENSDARG00000041747	sspn	-0.782588	0.0087239
ENSDARG00000053644	got1l1	-0.992251	0.00872875
ENSDARG00000017154	cables2b	-0.655954	0.00872875
ENSDARG00000053179	cttnbp2nla	-1.01422	0.00883693
ENSDARG00000069922	pla1a	-1.21227	0.00903996
ENSDARG00000025403	ftr83	-1.26172	0.00915112
ENSDARG00000036344	calb2b	-0.747812	0.00927579
ENSDARG00000116404	CABZ01086574.1	-0.921291	0.0092972
ENSDARG00000041724	glipr2	-1.06845	0.00936968
ENSDARG00000062502	si:ch73-196l6.5	-1.11857	0.00937333
ENSDARG00000023026	pkp2	-0.732162	0.00945952
ENSDARG00000067676	plcl1	-0.688544	0.00957236
ENSDARG00000069295	bcl6ab	-0.761882	0.0097782
ENSDARG00000061641	ankrd34bb	-0.784825	0.00978381
ENSDARG00000088828	paqr8	-1.03779	0.0098163
ENSDARG00000090164	si:ch73-362m14.2	-0.710469	0.0100702
ENSDARG00000068428	si:ch211-153j24.3	-1.13057	0.0102168
ENSDARG00000077905	csmd3a	-1.48092	0.0103011
ENSDARG00000075930	adamts2	-0.639828	0.0104585
ENSDARG00000045524	lamb1b	-0.58541	0.0105059
ENSDARG00000073695	mamdc2b	-0.813342	0.010598
ENSDARG00000027082	hmbox1a	-0.852012	0.0106024
ENSDARG00000100657	egfl7	-0.735199	0.0106675
ENSDARG00000076292	tns2a	-0.962801	0.0107051
ENSDARG00000117308	zgc:194629	-0.829528	0.0108196
ENSDARG00000042866	cx35.4	-1.09074	0.0109122
ENSDARG00000069640	vegfc	-0.62093	0.010974
ENSDARG00000093496	si:zfos-905g2.1	-1.05708	0.0111184
ENSDARG00000116743	rnps1	-0.708107	0.0111308
ENSDARG00000086977	atxn1l	-1.67076	0.0114411
ENSDARG00000014169	SYT2	-1.16378	0.0118574
ENSDARG00000027088	ptgdsb.1	-1.46006	0.0119004
ENSDARG00000069305	si:ch211-203k16.3	-1.46805	0.0119022
ENSDARG00000117690	CR339059.4	-1.65608	0.0120992
ENSDARG00000038990	wnt3	-0.727745	0.0121921
ENSDARG00000070522	cacna1ia	-0.930542	0.0122302
ENSDARG00000103647	gpc5a	-0.620341	0.0124739
ENSDARG00000076950	kel	-1.34558	0.0125641
ENSDARG00000025757	tspan35	-1.27143	0.0125825
ENSDARG00000090890	cmklr1	-1.07633	0.0127946
ENSDARG00000034941	si:dkey-224e22.2	-0.667575	0.0130425
ENSDARG00000067964	slc6a5	-0.703389	0.0133733
ENSDARG00000077440	SYDE1	-0.706544	0.0136383
ENSDARG00000099427	nkx1.2lb	-0.905508	0.0138431
ENSDARG00000058503	flt3	-0.651512	0.0139414
ENSDARG00000069404	pln	-0.915762	0.0144513
ENSDARG00000102493	ticam1	-0.695044	0.0146003
ENSDARG00000059064	rassf3	-0.888572	0.0147188
ENSDARG00000004018	CHST13	-0.904774	0.0147934
ENSDARG00000025131	lbx2	-1.37153	0.0148984
ENSDARG00000100697	FQ323156.1	-1.17302	0.0149322
ENSDARG00000038867	shhb	-1.05364	0.0149466
ENSDARG00000069375	zgc:162608	-1.85813	0.0151121
ENSDARG00000077609	elfn2a	-1.76667	0.0151739
ENSDARG00000026925	nos2a	-4.0419	0.0152139
ENSDARG00000020158	spag6	-0.841669	0.0152877
ENSDARG00000097197	CR392042.1	-3.061	0.0158491
ENSDARG00000060808	mecom	-0.928549	0.0159972
ENSDARG00000070780	rln3a	-0.903163	0.0160427
ENSDARG00000115189	LO017791.1	-0.604381	0.0160476
ENSDARG00000079276	ube2ql1	-0.727645	0.0167362
ENSDARG00000045268	tectb	-1.67188	0.0170953
ENSDARG00000035694	stm	-1.06424	0.0172512
ENSDARG00000069607	zgc:162331	-0.767767	0.0173505
ENSDARG00000099383	dnajb1a	-0.614238	0.0173523
ENSDARG00000039217	orc1	-0.749285	0.0174606
ENSDARG00000055226	slc7a7	-0.921443	0.0175372
ENSDARG00000031046	nr1h5	-1.50046	0.0175372
ENSDARG00000101613	si:dkey-238i5.2	-0.986465	0.0176382
ENSDARG00000101982	spryd3	-0.647567	0.0178327
ENSDARG00000070717	slc25a18	-0.605988	0.017923
ENSDARG00000069261	metap2a	-0.705934	0.0180038
ENSDARG00000053520	LO017829.1	-0.771797	0.0181257
ENSDARG00000021172	cyp2ad2	-1.45408	0.0191805
ENSDARG00000090408	ERBB4	-1.4852	0.0198749
ENSDARG00000041372	C8H9orf64	-0.786475	0.0203027
ENSDARG00000051975	cd99	-0.642913	0.0208927
ENSDARG00000096269	CR388364.1	-1.88626	0.0209694
ENSDARG00000088290	foxj1b	-0.587778	0.0209694
ENSDARG00000097110	si:dkey-56f14.4	-0.824339	0.0211272
ENSDARG00000090368	dre-mir-132-2	-1.37825	0.0213014
ENSDARG00000093708	arhgap20b	-2.3131	0.0215336
ENSDARG00000055011	si:dkey-33m11.7	-0.926565	0.0215516
ENSDARG00000109929	CABZ01058721.1	-0.893893	0.0216922
ENSDARG00000012586	fmnl2a	-0.936039	0.021696
ENSDARG00000002241	kcna2a	-0.609562	0.0220982
ENSDARG00000035765	CU633984.1	-1.54843	0.0223153
ENSDARG00000029997	BX511121.1	-0.879069	0.0223314
ENSDARG00000035648	irx4a	-0.761266	0.0228259
ENSDARG00000059485	emb	-0.664336	0.0228963
ENSDARG00000074597	lzts2a	-0.766848	0.0229455
ENSDARG00000010047	neu3.2	-1.02951	0.0233828
ENSDARG00000004256	wnt11f2	-2.32055	0.0237886
ENSDARG00000097680	si:ch211-241f5.3	-0.935363	0.0238058
ENSDARG00000090698	si:dkey-52j6.3	-1.54039	0.0238723
ENSDARG00000051857	tes	-0.594008	0.0241673
ENSDARG00000077301	mlf1	-0.62935	0.0244355
ENSDARG00000089485	tecrl2a	-1.63969	0.0247677
ENSDARG00000093899	BX510657.1	-0.892493	0.0248113
ENSDARG00000074126	ttc39a	-0.792206	0.0249547
ENSDARG00000087210	vwa3a	-2.02044	0.0250834
ENSDARG00000054438	fzd2	-0.683959	0.0251287
ENSDARG00000112923	VDR	-1.72356	0.0257039
ENSDARG00000091792	akap12a	-0.597527	0.0258234
ENSDARG00000001771	otol1a	-1.36684	0.0260305
ENSDARG00000033089	CR735102.1	-0.699617	0.0263312
ENSDARG00000091111	si:ch211-15b10.6	-0.779328	0.0263744
ENSDARG00000090398	PDE1C	-1.1186	0.0264421
ENSDARG00000117414	BX511021.3	-1.55616	0.0264747
ENSDARG00000014624	si:dkeyp-94g1.1	-0.766021	0.02664
ENSDARG00000061161	ube2j2	-0.777199	0.02664
ENSDARG00000097556	cyp8b2	-2.3196	0.0267282
ENSDARG00000033251	osbpl3a	-1.32093	0.0269146
ENSDARG00000091754	CT573476.1	-0.63199	0.0272596
ENSDARG00000034907	paqr7b	-0.670703	0.0274315
ENSDARG00000102564	gfra1b	-0.585628	0.0274634
ENSDARG00000105653	BX323797.4	-0.911592	0.0276217
ENSDARG00000006811	sult1st6	-1.36234	0.0279217
ENSDARG00000001676	gpm6bb	-0.61614	0.0280279
ENSDARG00000101919	foxj1a	-0.832988	0.0280335
ENSDARG00000045301	st8sia3	-1.31102	0.028103
ENSDARG00000043285	zbtb21	-0.686741	0.0282211
ENSDARG00000010183	si:ch73-265h17.1	-0.742341	0.0284125
ENSDARG00000078615	USP53	-0.735201	0.0284446
ENSDARG00000032206	cthl	-1.04318	0.028628
ENSDARG00000004177	fam169ab	-0.626025	0.028628
ENSDARG00000092376	dlgap2b	-1.3554	0.0291073
ENSDARG00000116732	CABZ01031870.1	-1.15718	0.0291189
ENSDARG00000104480	hcn1	-0.637727	0.0292187
ENSDARG00000003193	rassf7b	-0.832581	0.0293562
ENSDARG00000036636	ebpl	-0.983053	0.0295459
ENSDARG00000061231	tinagl1	-1.07411	0.0295483
ENSDARG00000002945	bgnb	-0.628992	0.0298633
ENSDARG00000079191	zgc:172122	-0.731853	0.0308638
ENSDARG00000061416	c2cd4a	-0.85926	0.0310054
ENSDARG00000079293	gdpd4b	-0.67117	0.0311111
ENSDARG00000076757	ephb1	-1.16636	0.0315024
ENSDARG00000054837	zgc:136870	-1.45446	0.0316064
ENSDARG00000018077	rbp1.1	-1.04156	0.0320845
ENSDARG00000098233	tiam2b	-0.724469	0.0322607
ENSDARG00000052654	thrab	-0.760337	0.0323218
ENSDARG00000038643	alas2	-0.800862	0.0327529
ENSDARG00000056379	si:ch73-86n18.1	-0.61476	0.0330707
ENSDARG00000109859	CABZ01072242.1	-1.02667	0.0331318
ENSDARG00000111552	FO904980.1	-2.1777	0.0348209
ENSDARG00000101677	chrnb4	-0.755523	0.0351872
ENSDARG00000061274	lss	-0.590704	0.0353646
ENSDARG00000040255	ephx2	-0.644022	0.0354824
ENSDARG00000017720	si:ch211-106h11.1	-0.636496	0.0357365
ENSDARG00000056530	cpamd8	-0.648036	0.0361171
ENSDARG00000089361	wu:fb59d01	-2.45739	0.0372741
ENSDARG00000058508	cfap70	-0.699946	0.0373191
ENSDARG00000061710	map3k8	-0.771224	0.0373191
ENSDARG00000071735	prlh2	-0.947216	0.0373825
ENSDARG00000117613	CABZ01030033.1	-2.64904	0.0376443
ENSDARG00000031483	col9a1b	-2.13413	0.0377306
ENSDARG00000097317	si:dkey-276j7.3	-0.846383	0.0380226
ENSDARG00000076306	loxl3a	-0.904338	0.0381997
ENSDARG00000036460	tmtops3a	-0.752013	0.0382905
ENSDARG00000100981	CCDC39	-0.600198	0.0392655
ENSDARG00000070227	nhsa	-0.764615	0.0398546
ENSDARG00000041173	adra1bb	-0.93716	0.0403284
ENSDARG00000040478	lrp2bp	-1.36219	0.0407067
ENSDARG00000099841	prkcab	-0.978709	0.0408128
ENSDARG00000057633	cxcr4a	-0.775829	0.0408128
ENSDARG00000029432	tph1a	-0.73657	0.0411623
ENSDARG00000036422	ntn5	-1.42487	0.0411764
ENSDARG00000099034	unc5a	-1.40739	0.0411806
ENSDARG00000090524	f2rl2	-0.756031	0.0419193
ENSDARG00000089724	cyldb	-0.995727	0.0422751
ENSDARG00000058608	wsb2	-0.606285	0.0425835
ENSDARG00000076824	CCKBR	-1.69958	0.04267
ENSDARG00000102067	grm5b	-1.06794	0.043189
ENSDARG00000073718	si:ch73-233k15.2	-1.18117	0.0436223
ENSDARG00000076158	zgc:165583	-1.11515	0.0438048
ENSDARG00000038822	mrc1b	-0.647638	0.0444253
ENSDARG00000021186	pth2rb	-0.607675	0.0447049
ENSDARG00000098376	si:ch211-207l14.1	-1.69333	0.0449949
ENSDARG00000015057	ube2d4	-0.936518	0.045106
ENSDARG00000058725	rfesd	-0.906219	0.0453119
ENSDARG00000005593	rxrga	-0.80484	0.0453558
ENSDARG00000037895	ramp2	-0.611661	0.0454213
ENSDARG00000043470	rsph3	-1.00838	0.0454404
ENSDARG00000015110	slc18a2	-0.968971	0.0455398
ENSDARG00000068103	cfap45	-0.593733	0.0459919
ENSDARG00000093093	adam17b	-0.626395	0.0462848
ENSDARG00000075766	sccpdha.1	-0.976761	0.0462848
ENSDARG00000102447	gdpd4a	-0.852225	0.0462848
ENSDARG00000088546	myct1b	-0.727685	0.0470698
ENSDARG00000092792	rprm3	-0.77509	0.0472892
ENSDARG00000089187	wfdc2	-1.05541	0.0477377
ENSDARG00000100364	FO907110.1	-0.91629	0.0483494
ENSDARG00000015134	camkk1b	-1.30467	0.048977
ENSDARG00000021305	slc30a2	-1.74438	0.0494727
ENSDARG00000013647	cntn3a.2	-1.05262	0.0494727
ENSDARG00000054942	lgals2a	-0.611918	0.049654

## Sheet: 3145_N vs. 3145_M
3145A_N vs. 3145A_M
Up-regulated genes
GeneID	Gene name	log2FoldChange	padj
ENSDARG00000091131	cry3b	4.18059	0
ENSDARG00000069074	cry3a	2.36172	4.39508e-293
ENSDARG00000037968	fus	1.56258	5.2967e-149
ENSDARG00000029524	impdh1b	1.92767	4.24685e-145
ENSDARG00000017780	rorcb	3.33425	6.19228e-135
ENSDARG00000006791	arntl1a	2.05815	9.55673e-130
ENSDARG00000094965	nfil3-5	2.9764	2.15115e-124
ENSDARG00000041381	arntl2	3.65598	9.55659e-111
ENSDARG00000111102	camk2n2	1.69099	3.96461e-102
ENSDARG00000059370	nr1d4b	2.96815	6.38627e-91
ENSDARG00000092354	si:ch211-284e13.6	1.93446	9.63128e-87
ENSDARG00000037738	fbxl3l	4.96403	2.21519e-85
ENSDARG00000078992	wnk1a	0.774244	4.36301e-57
ENSDARG00000011890	cry4	1.64358	1.31843e-56
ENSDARG00000035732	arntl1b	2.58135	4.64082e-50
ENSDARG00000016536	npas2	2.74284	1.74816e-44
ENSDARG00000016830	rimkla	0.882459	1.9353e-43
ENSDARG00000031161	nr1d4a	2.24695	6.05992e-42
ENSDARG00000042977	nfil3	1.80631	2.10945e-39
ENSDARG00000077341	ppp1r14c	1.18673	3.83091e-39
ENSDARG00000052775	opn3	1.8777	1.60697e-35
ENSDARG00000009567	spegb	1.43607	1.32236e-31
ENSDARG00000093382	uqcc3	1.27992	7.1709e-28
ENSDARG00000098350	mxd3	1.5018	5.2433e-27
ENSDARG00000043009	fam43a	0.79373	5.42817e-27
ENSDARG00000074533	slc25a38b	0.716677	3.67295e-26
ENSDARG00000045926	crabp1a	1.26547	1.43068e-25
ENSDARG00000055288	prelid3a	0.783335	1.49023e-23
ENSDARG00000101766	ptmab	0.779164	3.6104e-22
ENSDARG00000042947	mstna	2.67787	1.04222e-21
ENSDARG00000013351	cirbpb	0.624228	6.48051e-21
ENSDARG00000010420	ndrg1b	1.62308	2.37733e-20
ENSDARG00000090381	0	2.75429	2.94266e-20
ENSDARG00000055510	ypel3	0.860927	5.41751e-20
ENSDARG00000099793	cspg5b	0.760628	6.8189e-20
ENSDARG00000076443	si:dkey-183c6.8	0.815672	1.75262e-19
ENSDARG00000078853	arhgef19	1.73174	8.20868e-19
ENSDARG00000100093	ppp2r2ca	0.835077	1.67454e-17
ENSDARG00000060246	slc16a6b	1.09052	2.40412e-17
ENSDARG00000069981	cspg5a	0.62105	2.54836e-17
ENSDARG00000096502	BX088688.1	2.52293	1.02172e-16
ENSDARG00000032623	rcan3	0.672035	1.18716e-16
ENSDARG00000090980	apof	0.962368	1.49727e-16
ENSDARG00000053559	tspan3b	0.614392	2.68836e-16
ENSDARG00000011703	clocka	2.35271	2.86479e-16
ENSDARG00000057231	rorca	1.27458	1.06343e-15
ENSDARG00000057687	sbk3	2.75881	1.68156e-15
ENSDARG00000108326	LT631684.1	1.78961	3.10116e-15
ENSDARG00000059601	map1aa	0.773999	7.21691e-15
ENSDARG00000074686	oga	0.678657	1.14341e-14
ENSDARG00000103937	ndrg4	0.773362	1.73286e-14
ENSDARG00000087732	BX649540.1	3.12873	8.89513e-13
ENSDARG00000040614	sestd1	0.618782	1.26231e-12
ENSDARG00000005586	zbtb20	5.02531	1.35109e-12
ENSDARG00000054031	mxd4	0.851302	1.62912e-11
ENSDARG00000073738	dennd2c	0.874644	3.33615e-11
ENSDARG00000074715	stk17a	0.85877	4.78929e-11
ENSDARG00000002405	si:ch211-225b11.1	0.802095	1.04162e-10
ENSDARG00000076554	cdkn1a	1.71542	2.53976e-10
ENSDARG00000067815	CABZ01060891.1	3.49235	3.29317e-10
ENSDARG00000017739	ak5l	0.982786	3.82099e-10
ENSDARG00000101234	nsmfb	0.693448	4.32887e-10
ENSDARG00000110470	ptpro	0.591192	6.85016e-10
ENSDARG00000091548	stard9	1.44164	1.20385e-09
ENSDARG00000117623	CABZ01058452.1	3.09625	1.53257e-09
ENSDARG00000062054	cpt1ab	0.788543	2.35564e-09
ENSDARG00000092166	si:dkey-147f3.8	0.956343	3.44962e-09
ENSDARG00000058103	glra4b	1.95546	3.99088e-09
ENSDARG00000036028	arrdc3b	0.865642	4.07909e-09
ENSDARG00000045131	id4	0.741265	4.86314e-09
ENSDARG00000004597	lrrc4ba	1.25448	6.83583e-09
ENSDARG00000100255	si:ch73-29l19.1	1.11632	9.22338e-09
ENSDARG00000094388	celsr2	1.19301	1.06217e-08
ENSDARG00000099321	btbd17a	1.21203	1.28594e-08
ENSDARG00000117388	CABZ01053592.1	2.87571	2.02534e-08
ENSDARG00000058032	tpk2	0.688409	2.13862e-08
ENSDARG00000038068	ddx5	0.590742	2.16755e-08
ENSDARG00000052642	shisa9b	2.51704	3.02391e-08
ENSDARG00000073732	myh14	0.670198	3.29144e-08
ENSDARG00000053583	cers6	0.645859	3.88587e-08
ENSDARG00000111509	dtwd1	0.719669	3.99222e-08
ENSDARG00000008275	klhl24b	0.724107	4.42263e-08
ENSDARG00000099238	rasd4	0.728639	7.39878e-08
ENSDARG00000063177	manf	0.901031	1.12272e-07
ENSDARG00000074984	0	3.10523	1.15274e-07
ENSDARG00000021135	dhrs4	0.794207	1.30222e-07
ENSDARG00000030844	klf11a	1.0889	1.34677e-07
ENSDARG00000042418	galnt17	0.60106	1.39039e-07
ENSDARG00000117605	CR339059.3	2.27747	1.72245e-07
ENSDARG00000044562	cycsb	0.623047	1.72245e-07
ENSDARG00000068958	frmd7	2.45123	2.01302e-07
ENSDARG00000078238	nacc1b	1.75802	2.2369e-07
ENSDARG00000045804	abhd2b	0.780365	2.33857e-07
ENSDARG00000105972	CABZ01050944.1	2.4326	3.0524e-07
ENSDARG00000069548	zgc:162780	1.14096	3.98789e-07
ENSDARG00000061992	dot1l	1.45199	5.0435e-07
ENSDARG00000091042	sacs	0.777612	1.34038e-06
ENSDARG00000052625	fkbp1b	0.688509	1.38529e-06
ENSDARG00000054963	alg1	0.647594	1.38676e-06
ENSDARG00000015088	dnajb11	0.743083	1.68079e-06
ENSDARG00000039034	marcksl1a	0.663202	1.73546e-06
ENSDARG00000077737	spsb3a	0.628166	1.99662e-06
ENSDARG00000002750	phf20a	0.660285	2.27342e-06
ENSDARG00000027963	camkva	0.713768	3.3747e-06
ENSDARG00000074815	mxra5a	1.38613	3.73509e-06
ENSDARG00000093357	nyap2b	1.40261	3.82588e-06
ENSDARG00000037373	ephb2a	1.0618	4.00346e-06
ENSDARG00000009653	lhfpl2a	0.987498	4.17419e-06
ENSDARG00000079588	castor1	0.602821	4.38142e-06
ENSDARG00000004311	ldlrap1a	0.776211	5.02732e-06
ENSDARG00000074761	bicdl1	2.66658	5.24866e-06
ENSDARG00000098647	ankdd1a	0.588878	5.68789e-06
ENSDARG00000032238	dnm3a	0.834516	6.44035e-06
ENSDARG00000103847	CR339059.1	2.67274	8.65501e-06
ENSDARG00000046071	C21H18orf25	0.677215	8.92005e-06
ENSDARG00000097371	mcf2b	0.747122	9.14591e-06
ENSDARG00000014041	smarcad1a	0.790952	9.3643e-06
ENSDARG00000103914	THEM6	0.653879	9.56057e-06
ENSDARG00000116076	FO704772.3	1.67827	1.14389e-05
ENSDARG00000023797	ryr1b	0.863423	1.23871e-05
ENSDARG00000007751	lmnl3	0.695539	1.30818e-05
ENSDARG00000060438	tbl1x	0.959243	1.39597e-05
ENSDARG00000116393	CABZ01067581.1	0.735585	1.67942e-05
ENSDARG00000032862	ugt5g1	0.860559	2.06386e-05
ENSDARG00000104105	ttf2	0.655649	3.37794e-05
ENSDARG00000092467	si:ch73-46j18.5	0.712823	3.60547e-05
ENSDARG00000053833	mtnr1ba	2.53827	3.64489e-05
ENSDARG00000020443	xkr6a	2.50596	3.85979e-05
ENSDARG00000023683	cacna1fb	0.9016	4.00889e-05
ENSDARG00000008249	ptchd4	1.5482	4.29788e-05
ENSDARG00000019726	celsr2	0.781749	4.40722e-05
ENSDARG00000043460	wu:fj39g12	0.58472	4.50442e-05
ENSDARG00000070046	eny2	0.797335	5.04113e-05
ENSDARG00000078244	si:ch211-197l9.2	1.14872	5.72565e-05
ENSDARG00000117282	CABZ01084961.1	1.06729	5.8819e-05
ENSDARG00000060951	polg	0.607937	5.8819e-05
ENSDARG00000074723	myo10l1	1.39451	6.69097e-05
ENSDARG00000102067	grm5b	1.82099	6.69097e-05
ENSDARG00000117405	BX571827.3	1.08797	6.76145e-05
ENSDARG00000078755	plppr4b	0.841262	8.83807e-05
ENSDARG00000029234	stxbp5b	1.56146	9.93292e-05
ENSDARG00000094815	CU179758.1	1.08547	0.000114329
ENSDARG00000069014	nphp4	0.591264	0.00012631
ENSDARG00000102202	phospho2	0.698502	0.000134739
ENSDARG00000070919	cpne5b	1.25356	0.00014714
ENSDARG00000088343	prrt4	0.735161	0.000156746
ENSDARG00000036359	riox2	0.596754	0.000188334
ENSDARG00000045265	gsg1l2b	0.895973	0.000196487
ENSDARG00000100829	pcdh1g32	1.29675	0.000199436
ENSDARG00000074317	fam20ca	1.87897	0.000208668
ENSDARG00000003326	cacng5a	0.727995	0.000249311
ENSDARG00000093471	CR361551.1	1.09795	0.000279337
ENSDARG00000011615	mybpc3	2.70502	0.00028789
ENSDARG00000009733	kif21b	1.35469	0.000292094
ENSDARG00000089382	zgc:158463	1.38188	0.000302724
ENSDARG00000045708	adm2a	1.25132	0.000335389
ENSDARG00000042090	si:ch73-55i23.1	0.909042	0.000360088
ENSDARG00000016835	tcirg1a	0.63211	0.000407023
ENSDARG00000100152	CABZ01067761.1	0.595836	0.000416112
ENSDARG00000099483	vdra	1.64023	0.000416139
ENSDARG00000087197	ros1	1.20508	0.000417361
ENSDARG00000045301	st8sia3	1.88924	0.000417361
ENSDARG00000079581	nyap2a	0.981645	0.00045037
ENSDARG00000079740	efna2b	0.910981	0.000452465
ENSDARG00000086977	atxn1l	2.13187	0.000468674
ENSDARG00000105389	mmel1	2.52785	0.00051565
ENSDARG00000028688	exosc2	0.677359	0.000518718
ENSDARG00000099930	col27a1b	1.17166	0.000522445
ENSDARG00000057729	ephb6	0.734184	0.000531392
ENSDARG00000026882	palm1a	0.635286	0.000532325
ENSDARG00000005159	cyth1a	0.690114	0.000538965
ENSDARG00000006567	dus4l	0.869581	0.000575624
ENSDARG00000078272	CABP7	1.2404	0.000580704
ENSDARG00000100670	pcdh1g31	0.696922	0.000581023
ENSDARG00000053460	si:dkey-283b1.7	0.75351	0.000657903
ENSDARG00000104999	CT027980.1	1.14488	0.000700289
ENSDARG00000100908	lcor	2.57976	0.000700289
ENSDARG00000077920	csmd3a	1.58372	0.000706386
ENSDARG00000015057	ube2d4	1.39022	0.000725637
ENSDARG00000027618	grip2b	1.37833	0.000725992
ENSDARG00000079742	mcf2l2	1.4181	0.000845418
ENSDARG00000101478	plppr2a	0.833325	0.000867999
ENSDARG00000087709	fat3b	1.1355	0.000875253
ENSDARG00000013794	klf11b	0.69586	0.000923305
ENSDARG00000092950	BX294379.1	0.618195	0.000935094
ENSDARG00000063568	syt7a	1.51856	0.000941859
ENSDARG00000054645	si:ch211-51c14.1	0.599483	0.000950035
ENSDARG00000068370	ralgps1	0.965751	0.000964307
ENSDARG00000097208	C25H11orf96	0.855111	0.000984454
ENSDARG00000074231	CU138547.1	1.09344	0.0010276
ENSDARG00000093062	FP016056.1	0.795856	0.00110452
ENSDARG00000091260	mylk4a	1.27006	0.00118408
ENSDARG00000052059	PAQR9	0.735675	0.0012363
ENSDARG00000062222	mxra8a	0.91426	0.0012659
ENSDARG00000070012	sesn2	0.727372	0.00127131
ENSDARG00000097155	GDPGP1	1.0722	0.00127969
ENSDARG00000101865	pcdh1g30	0.748085	0.00128346
ENSDARG00000059001	pim2	1.09705	0.0013206
ENSDARG00000056603	mcf2b	0.712591	0.00135908
ENSDARG00000067549	adamts12	1.32872	0.00148818
ENSDARG00000003462	fech	1.75266	0.00152532
ENSDARG00000077609	elfn2a	2.13202	0.00171092
ENSDARG00000103358	CU467856.1	0.695242	0.00172208
ENSDARG00000069467	igsf9bb	1.12112	0.00183659
ENSDARG00000110655	CT025875.1	0.636177	0.00184021
ENSDARG00000076702	CABZ01068356.1	0.944699	0.00184472
ENSDARG00000075314	zgc:174906	0.618897	0.00193092
ENSDARG00000060705	nsd1b	0.819548	0.0019656
ENSDARG00000090408	ERBB4	1.82129	0.00214481
ENSDARG00000059805	slc25a38a	0.905806	0.00240048
ENSDARG00000094516	es1	2.09784	0.00240345
ENSDARG00000099411	zgc:158343	0.908115	0.0024369
ENSDARG00000096917	si:ch211-227m13.1	0.891977	0.00249224
ENSDARG00000052528	CR762407.1	0.742806	0.00258853
ENSDARG00000013647	cntn3a.2	1.42554	0.00262612
ENSDARG00000079415	dnajc30b	0.64164	0.00277308
ENSDARG00000103746	mapkbp1	0.753759	0.00278153
ENSDARG00000021891	zbtb7b	0.649828	0.00283871
ENSDARG00000073845	zgc:110843	0.813804	0.00287558
ENSDARG00000042684	serpinc1	1.01893	0.00294116
ENSDARG00000035944	sync	2.09625	0.00300466
ENSDARG00000090698	si:dkey-52j6.3	1.93135	0.0030172
ENSDARG00000117690	CR339059.4	1.83361	0.00304625
ENSDARG00000068582	rnf44	1.11439	0.00305807
ENSDARG00000053480	aqp9b	2.46809	0.00314249
ENSDARG00000035852	cart3	0.621474	0.00325259
ENSDARG00000003989	crhr1	1.40667	0.00331539
ENSDARG00000103519	adamts1	0.924899	0.00338338
ENSDARG00000071205	tmem170b	0.743196	0.00344513
ENSDARG00000094215	BX005417.1	1.52336	0.00347826
ENSDARG00000025465	spon2a	1.44788	0.00360197
ENSDARG00000103792	CABZ01076737.1	1.56069	0.00375617
ENSDARG00000096686	CT573003.1	0.780093	0.00378438
ENSDARG00000091433	abhd17aa	1.14263	0.00385643
ENSDARG00000115248	CDK2AP1	0.706795	0.00386613
ENSDARG00000078440	ccdc88aa	0.918605	0.00388799
ENSDARG00000052912	si:dkey-57n24.6	0.903478	0.0041136
ENSDARG00000045983	zbtb43	1.6478	0.00439573
ENSDARG00000071876	rell2	0.661868	0.00440444
ENSDARG00000114067	tspan17	0.74387	0.00444609
ENSDARG00000079102	PRRG3	1.11649	0.00448461
ENSDARG00000101010	hpdl	0.7539	0.00489652
ENSDARG00000112923	VDR	2.01935	0.00492433
ENSDARG00000069134	vwc2l	1.55418	0.00516397
ENSDARG00000077504	si:ch211-103n10.5	0.96289	0.00533219
ENSDARG00000018061	neil1	0.753506	0.00534589
ENSDARG00000033683	tpma	0.908699	0.00548009
ENSDARG00000029596	trim55a	2.07409	0.00548882
ENSDARG00000101422	hdac12	0.879291	0.0055335
ENSDARG00000061000	klhdc8a	0.803057	0.00560757
ENSDARG00000016391	calcoco1b	0.636446	0.00581505
ENSDARG00000074802	cflarb	0.70606	0.00609821
ENSDARG00000030490	sptb	0.80786	0.00610683
ENSDARG00000013477	gata1a	1.08528	0.00638928
ENSDARG00000059885	frmd3	1.12997	0.00652099
ENSDARG00000077905	csmd3a	1.5685	0.00653806
ENSDARG00000087869	si:ch211-11k18.4	0.642345	0.00693605
ENSDARG00000055607	cgna	0.658238	0.00693605
ENSDARG00000105362	faim2b	2.09789	0.00721271
ENSDARG00000100738	osmr	2.08598	0.00730622
ENSDARG00000073799	zgc:194210	0.8276	0.0074161
ENSDARG00000117259	BX957317.3	0.875063	0.00745045
ENSDARG00000035519	histh1l	0.617518	0.0075673
ENSDARG00000102334	SH3RF3	1.27591	0.00764253
ENSDARG00000040485	gsdmeb	1.17816	0.00765268
ENSDARG00000111743	LT631676.1	1.25501	0.00779751
ENSDARG00000073709	fam149a	1.92304	0.0080378
ENSDARG00000088999	mettl4	0.631982	0.00809734
ENSDARG00000096920	si:zfos-375h5.1	1.04087	0.0081192
ENSDARG00000052118	adamtsl5	0.749927	0.00832546
ENSDARG00000077778	adamts9	0.903874	0.00859932
ENSDARG00000098817	KCTD5	0.606784	0.00881504
ENSDARG00000054597	cnot6l	0.655639	0.00894656
ENSDARG00000117284	CU627988.1	0.676178	0.00906608
ENSDARG00000018967	gabbr1a	1.16625	0.00986074
ENSDARG00000100864	BX004873.1	1.12293	0.0100829
ENSDARG00000090387	onecut2	1.52657	0.0101601
ENSDARG00000071090	actn2b	0.770548	0.0102765
ENSDARG00000071429	tdo2a	0.92136	0.0103037
ENSDARG00000101072	cnot6b	0.831016	0.0104928
ENSDARG00000093677	si:ch211-56a11.2	0.71912	0.0105729
ENSDARG00000074828	rhobtb2a	1.68485	0.0107422
ENSDARG00000079068	adam12	1.10625	0.0108086
ENSDARG00000042559	tnni1c	6.9182	0.0108496
ENSDARG00000117174	CT583728.27	1.61188	0.0108927
ENSDARG00000079029	dhx32b	0.59909	0.0110507
ENSDARG00000021150	valopa	0.839754	0.0111774
ENSDARG00000098605	slx1b	0.754413	0.0114552
ENSDARG00000012057	mtnr1al	0.963873	0.0121761
ENSDARG00000099240	acap3b	0.817705	0.0127113
ENSDARG00000012453	rnls	0.637067	0.0132102
ENSDARG00000108939	FQ378016.1	0.911965	0.0133075
ENSDARG00000009493	MAP3K13	1.16376	0.0137399
ENSDARG00000027082	hmbox1a	0.819176	0.01416
ENSDARG00000051962	mmp15a	0.888876	0.0149564
ENSDARG00000098395	CU929451.2	0.714824	0.01514
ENSDARG00000100985	zbtb7c	0.601022	0.0151505
ENSDARG00000042876	abracl	0.684664	0.015166
ENSDARG00000089862	si:dkey-16j16.4	0.64427	0.0153855
ENSDARG00000101497	znf1047	1.45715	0.0153886
ENSDARG00000010925	HTRA3	0.987598	0.0162434
ENSDARG00000101812	zgc:114120	1.20046	0.0163915
ENSDARG00000099129	phlda1	0.595412	0.0164036
ENSDARG00000015657	zgc:77112	1.0246	0.0164036
ENSDARG00000025189	cpne8	1.14849	0.0171898
ENSDARG00000054058	h1-10	0.659268	0.0172198
ENSDARG00000078847	si:dkey-238o13.4	0.766654	0.0177416
ENSDARG00000106579	CABZ01060030.2	1.80001	0.0179293
ENSDARG00000104883	PCMTD2	0.657834	0.0181439
ENSDARG00000043799	KLHL29	0.999711	0.0184844
ENSDARG00000112056	CABZ01066921.1	0.992169	0.0186851
ENSDARG00000037539	tnnc1b	3.89459	0.0194564
ENSDARG00000058799	mybpha	1.67017	0.019517
ENSDARG00000056294	SBK1	0.607146	0.0196793
ENSDARG00000079111	actc1c	3.11973	0.01977
ENSDARG00000090935	usp16	0.708397	0.0200406
ENSDARG00000002411	pde4cb	1.08337	0.0202857
ENSDARG00000099035	pcdh1g33	0.650726	0.0223502
ENSDARG00000110845	pimr107	1.3161	0.0226808
ENSDARG00000020395	mical2b	0.623766	0.0226984
ENSDARG00000063332	shank3a	1.16884	0.0231996
ENSDARG00000102856	si:ch73-59f11.3	0.732416	0.0235952
ENSDARG00000029019	epb41b	0.67214	0.0236046
ENSDARG00000098237	fbn2b	0.85406	0.0244105
ENSDARG00000097406	si:dkey-81e3.2	0.948269	0.0246445
ENSDARG00000037415	dlgap1b	1.18371	0.0248884
ENSDARG00000001817	zmp:0000000521	1.18629	0.0248947
ENSDARG00000104269	si:ch211-271d10.2	0.634733	0.0255599
ENSDARG00000075580	lrch2	1.0699	0.0257933
ENSDARG00000054343	slc7a8b	1.35438	0.0260569
ENSDARG00000076230	atp10b	0.672805	0.027773
ENSDARG00000100424	si:ch73-233f7.8	0.989811	0.0278431
ENSDARG00000052855	ctso	0.71564	0.0279331
ENSDARG00000115349	nat14	0.73062	0.0282838
ENSDARG00000039273	fbln5	0.632366	0.0289087
ENSDARG00000100097	mafgb	0.783228	0.028942
ENSDARG00000100782	f7l	0.812961	0.0290101
ENSDARG00000075492	ccdc160	0.851409	0.0292299
ENSDARG00000076858	TCIM	1.0085	0.0294133
ENSDARG00000105756	CR788316.3	0.937805	0.0298901
ENSDARG00000062427	clcn2a	0.699342	0.0303507
ENSDARG00000017400	klf1	0.868016	0.0304703
ENSDARG00000061718	znf704	1.24196	0.0305615
ENSDARG00000020606	nfe2	0.728032	0.0308438
ENSDARG00000092673	BX248497.1	0.608708	0.0309679
ENSDARG00000028857	sgsm1a	0.966837	0.0315997
ENSDARG00000027497	mast1a	0.844837	0.0318639
ENSDARG00000071055	ZNF512B	0.884864	0.031953
ENSDARG00000089318	BX088538.1	1.44299	0.0322098
ENSDARG00000058865	endog	0.64936	0.0323137
ENSDARG00000035533	tacr1a	1.03166	0.0323783
ENSDARG00000109726	PLCB1	1.15597	0.0324176
ENSDARG00000095731	BX890591.1	1.23436	0.0325958
ENSDARG00000101979	eps8l3a	0.756117	0.0334185
ENSDARG00000039669	GFUS	0.624861	0.033481
ENSDARG00000035765	CU633984.1	1.47708	0.0342269
ENSDARG00000076041	wwc1	1.52361	0.0347765
ENSDARG00000087704	gfra3	0.701492	0.0348206
ENSDARG00000018048	zgc:171704	1.35711	0.0349916
ENSDARG00000101096	cebp1	1.08444	0.0351231
ENSDARG00000015803	smcr8b	1.03472	0.0361084
ENSDARG00000031976	nos2b	0.858615	0.0361084
ENSDARG00000098694	FQ311908.1	1.01472	0.0361702
ENSDARG00000091535	ccser2b	0.872145	0.0365332
ENSDARG00000112909	ZNF462	1.24999	0.0372423
ENSDARG00000071052	si:dkey-150i13.2	1.15771	0.0380992
ENSDARG00000021582	dynlrb1	0.594658	0.0381268
ENSDARG00000102312	scn5lab	1.03136	0.0384871
ENSDARG00000069675	her8.2	0.99769	0.0386424
ENSDARG00000054588	cox6a2	1.2484	0.0398953
ENSDARG00000058839	susd1	0.851082	0.0407251
ENSDARG00000068280	GRB14	1.65587	0.0407251
ENSDARG00000078011	NAV1	0.864247	0.0409729
ENSDARG00000060316	cish	0.693151	0.041208
ENSDARG00000045792	si:dkey-106n21.1	0.932339	0.0412486
ENSDARG00000098051	opn6b	0.6198	0.0418105
ENSDARG00000069026	adcy1a	0.881439	0.0423894
ENSDARG00000100256	si:dkey-88e18.8	0.622654	0.0429037
ENSDARG00000110143	BX324164.5	1.26694	0.0429255
ENSDARG00000091702	csnk2a4	0.970981	0.0433397
ENSDARG00000029795	prxl2b	1.01527	0.0436347
ENSDARG00000102924	zgc:112334	0.946949	0.0446092
ENSDARG00000006368	crlf1b	0.895322	0.0449866
ENSDARG00000102788	si:zfos-128g4.1	0.595375	0.0450793
ENSDARG00000102064	kcna2b	0.894368	0.0453887
ENSDARG00000117471	FP102122.2	0.908386	0.0470323
ENSDARG00000038655	ajap1	0.692848	0.0470442
ENSDARG00000070694	nxph3	1.12882	0.047415
ENSDARG00000059090	sstr2a	0.785276	0.0479577
ENSDARG00000062592	myl10	4.14267	0.0483304
ENSDARG00000069734	hbba2	1.79786	0.0483417
ENSDARG00000096913	BX005129.1	0.701476	0.0486619
ENSDARG00000104047	si:ch211-262i1.3	0.672104	0.0488442
ENSDARG00000053646	adrb3a	0.622522	0.0496028
Down-regulated genes
GeneID	Gene name	log2FoldChange	padj
ENSDARG00000041691	bhlhe41	-3.70991	0
ENSDARG00000058094	ciarta	-5.36904	0
ENSDARG00000102403	cry2	-2.90069	2.40379e-243
ENSDARG00000009594	nr1d2b	-3.12604	3.89196e-208
ENSDARG00000055752	npas4a	-3.00707	2.95373e-185
ENSDARG00000012499	per1b	-4.2302	1.68368e-174
ENSDARG00000057652	dbpb	-2.42295	3.00371e-164
ENSDARG00000033160	nr1d1	-3.75223	2.14733e-162
ENSDARG00000010519	per3	-4.42655	4.40902e-162
ENSDARG00000011583	cry1b	-3.26373	2.97222e-161
ENSDARG00000056885	per1a	-4.98953	1.57589e-151
ENSDARG00000045768	cry1a	-1.45287	3.27609e-134
ENSDARG00000004060	bhlhe40	-3.43082	8.10777e-130
ENSDARG00000051970	smu1b	-2.41747	1.83317e-125
ENSDARG00000068374	si:ch211-132b12.7	-4.64088	9.56626e-124
ENSDARG00000094860	gpr186	-2.15554	5.44676e-121
ENSDARG00000078624	arhgef9b	-1.46864	7.39298e-107
ENSDARG00000020298	btg2	-2.05061	5.12912e-101
ENSDARG00000024195	znf395b	-2.81026	1.64061e-98
ENSDARG00000075397	cipca	-4.52981	1.98281e-89
ENSDARG00000037421	egr1	-1.85702	9.27424e-89
ENSDARG00000031683	fosab	-2.38592	2.49094e-73
ENSDARG00000053097	hsf2	-2.35457	3.13345e-66
ENSDARG00000041623	mt2	-2.6697	6.84666e-63
ENSDARG00000058454	dynll1	-1.19527	5.57446e-62
ENSDARG00000006125	csnk1db	-1.05045	7.55571e-62
ENSDARG00000044511	etv5b	-1.35602	7.50713e-53
ENSDARG00000078095	cipcb	-1.94797	1.40173e-52
ENSDARG00000039269	arg2	-1.39123	2.09726e-52
ENSDARG00000043856	amd1	-1.05854	6.4054e-47
ENSDARG00000077799	egr4	-2.19347	1.01403e-44
ENSDARG00000008370	csnk1da	-0.859956	3.65984e-44
ENSDARG00000053222	asb5b	-1.36902	5.11e-44
ENSDARG00000088171	ciartb	-2.13384	5.6175e-44
ENSDARG00000037121	mat2ab	-3.9364	7.41967e-42
ENSDARG00000063014	dbpa	-2.41152	1.10687e-41
ENSDARG00000070914	dusp6	-0.976504	1.24558e-41
ENSDARG00000098386	ctps1b	-1.27829	1.89587e-41
ENSDARG00000016623	si:ch211-195b13.1	-1.06261	6.53274e-41
ENSDARG00000011373	mknk2a	-1.5343	1.38556e-40
ENSDARG00000010936	abcb4	-1.8327	3.74764e-40
ENSDARG00000025428	socs3a	-2.56474	3.62678e-39
ENSDARG00000019856	atp1a1b	-1.22959	5.93576e-39
ENSDARG00000004187	zgc:122979	-2.57676	2.18303e-38
ENSDARG00000039117	tefa	-1.16523	1.63793e-37
ENSDARG00000051730	slc7a10b	-1.89004	7.17517e-37
ENSDARG00000036967	smox	-1.21556	8.58486e-37
ENSDARG00000086746	prodha	-2.2125	1.96164e-35
ENSDARG00000044098	egr2a	-2.01696	3.93105e-35
ENSDARG00000087188	nfil3-6	-2.5053	1.29521e-34
ENSDARG00000038207	aldh4a1	-1.90124	3.15653e-34
ENSDARG00000061746	arhgef9a	-0.782845	9.48565e-34
ENSDARG00000076747	TMCC1	-2.47844	2.95366e-33
ENSDARG00000104773	junbb	-1.43411	2.79021e-32
ENSDARG00000058606	sik1	-1.05602	1.58809e-31
ENSDARG00000098103	tefb	-2.51234	2.22472e-31
ENSDARG00000103658	hivep1	-1.12926	3.51558e-31
ENSDARG00000021806	zfp36l2	-1.16439	6.13875e-31
ENSDARG00000069038	si:ch211-242e8.1	-1.13024	6.32997e-31
ENSDARG00000042978	cyp2p6	-2.27066	6.62401e-31
ENSDARG00000032619	tob1a	-0.99931	8.86337e-31
ENSDARG00000043902	gabrr1	-2.91241	2.18253e-30
ENSDARG00000041799	cx43	-1.00935	3.28066e-30
ENSDARG00000027316	tcp11l2	-1.10125	8.87828e-30
ENSDARG00000060102	kank1a	-1.26019	9.88848e-30
ENSDARG00000055722	bco2a	-2.25118	3.51638e-29
ENSDARG00000001910	rorab	-0.965623	6.50069e-29
ENSDARG00000055053	itih1	-1.511	3.40527e-28
ENSDARG00000014646	aoc2	-1.68702	3.70228e-26
ENSDARG00000090814	si:dkey-18a10.3	-4.62335	3.70228e-26
ENSDARG00000053104	fam102ba	-1.55735	6.75516e-26
ENSDARG00000016963	slc16a1a	-2.31738	1.33499e-25
ENSDARG00000071015	pbxip1a	-0.743823	2.46648e-25
ENSDARG00000063309	tjp2a	-1.4794	3.6283e-25
ENSDARG00000041140	ddb2	-1.46681	6.75066e-25
ENSDARG00000073744	ip6k1	-0.699145	9.07796e-24
ENSDARG00000045019	aamp	-1.0377	1.40863e-23
ENSDARG00000068934	cyp1b1	-2.554	5.80827e-23
ENSDARG00000035682	FP102018.1	-1.28222	6.1116e-23
ENSDARG00000117445	CABZ01067151.2	-1.45764	6.98308e-23
ENSDARG00000068732	spry4	-0.910667	6.98308e-23
ENSDARG00000038754	plk3	-0.892161	8.08213e-23
ENSDARG00000031911	tns3.2	-1.20327	8.82676e-23
ENSDARG00000000796	nr4a1	-1.19249	1.33734e-22
ENSDARG00000099195	ier2a	-1.94307	2.06011e-22
ENSDARG00000095421	BX324123.4	-0.84083	3.16183e-22
ENSDARG00000031228	podxl	-0.894181	2.72543e-21
ENSDARG00000002758	dedd1	-0.777262	1.30538e-20
ENSDARG00000086573	omga	-1.61709	2.53176e-20
ENSDARG00000077236	hspb6	-2.41387	4.58851e-20
ENSDARG00000018145	mid1ip1l	-0.939346	6.3542e-20
ENSDARG00000035332	cfap298	-1.09509	2.73504e-19
ENSDARG00000112032	HEPACAM	-1.94892	3.33852e-19
ENSDARG00000042956	cyp2ad6	-4.58057	3.73065e-19
ENSDARG00000031348	mc5ra	-1.10898	6.71555e-19
ENSDARG00000044688	dusp4	-0.901221	6.77361e-19
ENSDARG00000089156	egr3	-0.930826	7.07826e-19
ENSDARG00000041022	pdcd4b	-0.72379	1.02741e-18
ENSDARG00000013561	pgm1	-0.853276	1.0921e-18
ENSDARG00000075813	asphd1	-0.935924	1.49357e-18
ENSDARG00000063604	coro2bb	-1.31444	1.56708e-18
ENSDARG00000101178	sh3rf2	-1.51276	2.41004e-18
ENSDARG00000005397	trim3b	-0.607298	3.29111e-18
ENSDARG00000010945	rapgef6	-0.886892	3.86103e-18
ENSDARG00000008697	epas1a	-1.38466	6.70047e-18
ENSDARG00000012306	syt13	-0.943114	8.71418e-18
ENSDARG00000076624	ptprb	-1.36912	1.16215e-17
ENSDARG00000042690	s1pr1	-0.906316	1.50786e-17
ENSDARG00000055897	zgc:154093	-2.57105	1.72281e-17
ENSDARG00000101726	ces2b	-2.11357	2.06507e-17
ENSDARG00000087753	NPAS4	-1.48931	2.35476e-17
ENSDARG00000042826	egr2b	-1.80439	3.20962e-17
ENSDARG00000077608	gpr137bb	-0.599821	5.21242e-17
ENSDARG00000071724	ankha	-1.04316	1.61548e-16
ENSDARG00000001437	slc2a1a	-1.84458	2.25406e-16
ENSDARG00000089368	hopx	-1.17379	2.41399e-16
ENSDARG00000100515	dusp1	-1.41007	5.27267e-16
ENSDARG00000052279	osgn1	-0.901448	5.85526e-16
ENSDARG00000053113	ly75	-0.799984	7.08507e-16
ENSDARG00000006526	fn1b	-1.63721	1.01768e-15
ENSDARG00000042953	cyp2n13	-3.36733	3.10116e-15
ENSDARG00000015164	mknk2b	-0.856542	3.59925e-15
ENSDARG00000096922	CR376745.1	-0.7768	3.59925e-15
ENSDARG00000042322	si:dkey-177p2.6	-0.77458	3.96893e-15
ENSDARG00000024746	hsp90aa1.2	-1.10175	8.21839e-15
ENSDARG00000042357	cldnk	-0.88688	8.73978e-15
ENSDARG00000027744	gadd45ba	-0.926129	1.7991e-14
ENSDARG00000006837	mycn	-0.878856	2.68513e-14
ENSDARG00000037099	irs2a	-0.855668	5.33954e-14
ENSDARG00000020107	usp2a	-0.94299	6.3392e-14
ENSDARG00000092660	cyp27c1	-1.75099	1.42148e-13
ENSDARG00000013730	slc4a4a	-1.02505	1.68738e-13
ENSDARG00000036912	edn1	-2.26443	1.79326e-13
ENSDARG00000104818	ces2b	-1.3264	1.82801e-13
ENSDARG00000040815	tsku	-1.08323	3.49962e-13
ENSDARG00000079497	tcima	-1.03888	7.43345e-13
ENSDARG00000074378	junba	-1.15779	7.86538e-13
ENSDARG00000061201	acsf2	-1.99258	1.04213e-12
ENSDARG00000101633	LO017682.1	-1.32149	1.0576e-12
ENSDARG00000019702	aldocb	-0.662625	1.22542e-12
ENSDARG00000043257	ckbb	-0.634219	1.25516e-12
ENSDARG00000010023	CU856539.1	-1.2924	1.35109e-12
ENSDARG00000098954	stard13b	-0.831164	2.07482e-12
ENSDARG00000013317	pygmb	-0.609297	2.08315e-12
ENSDARG00000011909	itpr2	-1.62361	2.97941e-12
ENSDARG00000019130	plk2b	-0.934266	3.63555e-12
ENSDARG00000059391	gyg1b	-1.19564	3.68233e-12
ENSDARG00000076229	mrtfab	-0.700242	4.24175e-12
ENSDARG00000105215	kdrl	-0.964637	5.45e-12
ENSDARG00000100020	pim1	-0.740302	6.53164e-12
ENSDARG00000018404	krt18a.1	-1.00343	8.67795e-12
ENSDARG00000013576	gadd45bb	-1.17438	1.1252e-11
ENSDARG00000055723	hsp70l	-1.58663	1.17342e-11
ENSDARG00000062003	myo5b	-0.958346	1.6154e-11
ENSDARG00000086881	ier2b	-1.243	1.9423e-11
ENSDARG00000008100	slc7a10a	-1.11966	2.21351e-11
ENSDARG00000029905	phyhd1	-1.48003	2.57049e-11
ENSDARG00000104177	cpne3	-0.693515	2.85248e-11
ENSDARG00000044015	gfra2b	-0.625227	2.94988e-11
ENSDARG00000055118	mylipb	-1.84901	3.1034e-11
ENSDARG00000052222	rasd2	-1.16652	4.4006e-11
ENSDARG00000038025	cbx7a	-0.711492	5.08739e-11
ENSDARG00000044526	camk1ga	-2.21957	5.56321e-11
ENSDARG00000014031	abcc2	-1.08215	6.5259e-11
ENSDARG00000029353	serpine2	-0.818565	7.66277e-11
ENSDARG00000019260	dhrs9	-1.49536	1.04789e-10
ENSDARG00000043395	crip3	-1.39269	1.05317e-10
ENSDARG00000056050	kctd17	-0.63541	1.23194e-10
ENSDARG00000015349	mfge8a	-0.67633	1.32771e-10
ENSDARG00000058421	lgi1b	-1.07755	1.38639e-10
ENSDARG00000090914	si:ch211-117k10.3	-0.916268	1.38639e-10
ENSDARG00000068261	pros1	-1.0686	1.49486e-10
ENSDARG00000009782	myh11a	-1.08721	1.52686e-10
ENSDARG00000060893	col8a2	-1.60261	2.03607e-10
ENSDARG00000022650	cyp2ad3	-1.35969	2.22936e-10
ENSDARG00000104068	gstp1	-0.80686	2.73153e-10
ENSDARG00000093303	ifitm1	-2.59092	3.09409e-10
ENSDARG00000076135	mmrn2a	-1.02801	3.12528e-10
ENSDARG00000001953	pfkfb3	-0.91205	3.21533e-10
ENSDARG00000102453	slc1a2b	-0.748082	3.21533e-10
ENSDARG00000010785	thbs1b	-1.38115	3.89591e-10
ENSDARG00000061242	tuft1a	-0.893103	4.32887e-10
ENSDARG00000067713	snx18a	-0.684446	4.62734e-10
ENSDARG00000035253	npr3	-1.08462	5.11046e-10
ENSDARG00000002745	tdh	-1.31906	5.11046e-10
ENSDARG00000034801	mylka	-1.20029	7.2202e-10
ENSDARG00000063026	mlc1	-0.699562	1.2379e-09
ENSDARG00000017180	npc1	-0.711634	1.54728e-09
ENSDARG00000020133	jdp2b	-1.6091	1.54728e-09
ENSDARG00000024588	gpc5b	-1.2703	1.58411e-09
ENSDARG00000061796	rasgrp4	-1.05274	2.34353e-09
ENSDARG00000078250	zgc:194398	-1.13321	2.36886e-09
ENSDARG00000069795	zgc:154058	-1.38672	2.5426e-09
ENSDARG00000003835	stom	-0.745129	2.90203e-09
ENSDARG00000074216	wu:fc38h03	-0.764111	3.24545e-09
ENSDARG00000074695	mertka	-1.08194	3.50211e-09
ENSDARG00000104906	mtr	-0.878564	4.30603e-09
ENSDARG00000104108	slco1d1	-0.90886	5.24189e-09
ENSDARG00000045747	cped1	-1.09238	5.61297e-09
ENSDARG00000088801	fgd5a	-1.15066	5.76581e-09
ENSDARG00000026865	fam107b	-1.31755	6.42484e-09
ENSDARG00000043180	gpd1b	-0.763131	6.42484e-09
ENSDARG00000087303	cebpd	-1.85265	7.71949e-09
ENSDARG00000074752	hlfa	-0.626714	8.08965e-09
ENSDARG00000007220	ncam1b	-0.858256	8.08965e-09
ENSDARG00000039931	slc25a33	-0.740503	8.60538e-09
ENSDARG00000077567	angel1	-0.853476	9.25419e-09
ENSDARG00000075793	prex1	-0.68363	1.27063e-08
ENSDARG00000055647	ftr82	-1.00861	1.71647e-08
ENSDARG00000057016	cdc14ab	-0.645254	1.89291e-08
ENSDARG00000013750	eno1b	-0.609269	2.05096e-08
ENSDARG00000036279	lamc1	-0.913406	2.2148e-08
ENSDARG00000074894	myorg	-0.596118	2.25768e-08
ENSDARG00000021443	zfp36l1b	-0.594665	2.27551e-08
ENSDARG00000044295	pip5k1ba	-0.65039	3.15862e-08
ENSDARG00000101385	f8	-1.77677	3.22447e-08
ENSDARG00000100795	timp4.3	-0.888188	3.39601e-08
ENSDARG00000073870	gdpd2	-0.636285	3.7553e-08
ENSDARG00000086856	stk35	-1.86918	3.8663e-08
ENSDARG00000074979	larp4ab	-0.771021	4.58e-08
ENSDARG00000016143	xiap	-0.60034	5.26391e-08
ENSDARG00000028583	SLC16A3	-0.815163	5.8701e-08
ENSDARG00000111261	FO834850.1	-1.09453	8.81693e-08
ENSDARG00000073753	tacc1	-0.960551	9.05732e-08
ENSDARG00000058358	krt8	-0.814032	9.19701e-08
ENSDARG00000004964	cyp4t8	-0.855492	1.00429e-07
ENSDARG00000063621	aadac	-1.27728	1.14399e-07
ENSDARG00000013087	ndrg3a	-0.619371	1.20141e-07
ENSDARG00000102340	ptn	-0.688442	1.32165e-07
ENSDARG00000044365	angptl3	-1.01832	1.37865e-07
ENSDARG00000002391	tlcd1	-0.890712	1.40216e-07
ENSDARG00000078056	RNF208	-0.611813	1.49713e-07
ENSDARG00000017229	megf10	-0.793618	1.64873e-07
ENSDARG00000098108	dusp2	-1.39574	1.66944e-07
ENSDARG00000019307	dusp5	-0.794881	1.67407e-07
ENSDARG00000074860	slc5a7a	-0.742394	1.96108e-07
ENSDARG00000005368	mcamb	-0.800222	2.39329e-07
ENSDARG00000075948	slco4a1	-1.21881	2.65028e-07
ENSDARG00000104431	slc1a3a	-0.788348	2.99985e-07
ENSDARG00000104555	sh2d3cb	-0.938469	3.50018e-07
ENSDARG00000045273	tmem204	-0.928147	3.88869e-07
ENSDARG00000091006	cobl	-0.594617	4.50429e-07
ENSDARG00000103713	cd248a	-0.7721	4.63259e-07
ENSDARG00000053262	atp1b4	-0.588555	4.77371e-07
ENSDARG00000058323	tmbim1a	-1.39335	4.87627e-07
ENSDARG00000079107	clec11a	-1.95836	4.87627e-07
ENSDARG00000062478	ackr3a	-1.13349	5.08798e-07
ENSDARG00000040920	si:dkey-49n23.1	-0.940513	5.4141e-07
ENSDARG00000090164	si:ch73-362m14.2	-1.22814	5.74582e-07
ENSDARG00000015495	klf3	-1.06514	5.85273e-07
ENSDARG00000103720	ZFP36L1	-1.08588	6.14257e-07
ENSDARG00000071879	tgfb5	-0.923877	6.86028e-07
ENSDARG00000007412	slc2a1b	-1.44987	7.49895e-07
ENSDARG00000101778	ca5a	-0.95352	7.82142e-07
ENSDARG00000061140	colec12	-0.822089	8.12821e-07
ENSDARG00000019949	serpinh1b	-1.18256	8.6726e-07
ENSDARG00000091127	klf15	-1.35828	9.00317e-07
ENSDARG00000061896	slco2a1	-0.934048	1.09355e-06
ENSDARG00000036291	nucb2b	-0.893539	1.14209e-06
ENSDARG00000045524	lamb1b	-1.0164	1.16686e-06
ENSDARG00000105281	p2ry1	-0.631189	1.17335e-06
ENSDARG00000099776	glula	-0.710916	1.18372e-06
ENSDARG00000015611	rasl11b	-0.635931	1.25179e-06
ENSDARG00000019541	gpt2l	-1.06032	1.2735e-06
ENSDARG00000012968	rhoub	-0.903064	1.27486e-06
ENSDARG00000113474	CABZ01067151.1	-1.00907	1.27722e-06
ENSDARG00000019498	cry5	-1.05972	1.30673e-06
ENSDARG00000052139	notch3	-0.778186	1.3621e-06
ENSDARG00000099804	CABZ01059119.1	-0.828202	1.63086e-06
ENSDARG00000013946	ivns1abpb	-0.972466	1.70316e-06
ENSDARG00000088124	adrb2a	-0.980467	1.73546e-06
ENSDARG00000018898	zfand5a	-0.619049	1.78698e-06
ENSDARG00000113274	AL929536.3	-1.90747	1.86807e-06
ENSDARG00000060071	tent4b	-0.597364	1.91407e-06
ENSDARG00000004979	elovl5	-1.24155	1.99662e-06
ENSDARG00000010085	p4ha2	-0.710499	2.17406e-06
ENSDARG00000054632	fli1a	-0.761816	2.44089e-06
ENSDARG00000099216	atp8b2	-1.44301	2.92909e-06
ENSDARG00000092035	si:ch211-156j16.1	-0.902132	2.97241e-06
ENSDARG00000088277	susd5	-1.45202	2.97633e-06
ENSDARG00000045750	syt10	-0.886221	3.04087e-06
ENSDARG00000032206	cthl	-1.97897	3.20478e-06
ENSDARG00000019371	flt1	-0.911297	3.70233e-06
ENSDARG00000043514	si:dkey-239i20.4	-1.32397	3.87829e-06
ENSDARG00000103316	si:ch211-212k18.5	-0.603916	3.90717e-06
ENSDARG00000076011	PPM1K	-1.08454	3.93031e-06
ENSDARG00000023062	ccn1	-0.922992	4.14867e-06
ENSDARG00000099412	bcan	-0.781245	4.21066e-06
ENSDARG00000039650	itm2cb	-0.774771	4.50383e-06
ENSDARG00000019861	fgl2a	-1.73388	5.49282e-06
ENSDARG00000076970	si:ch211-165b10.3	-1.26675	5.61751e-06
ENSDARG00000059931	hyal2a	-1.64191	5.99633e-06
ENSDARG00000062936	ndnf	-0.727016	6.10135e-06
ENSDARG00000101749	zgc:92161	-1.69771	6.47332e-06
ENSDARG00000057121	c7b	-0.905922	6.59116e-06
ENSDARG00000098618	erap2	-0.743672	7.26254e-06
ENSDARG00000057671	epas1b	-0.696507	8.0131e-06
ENSDARG00000013526	svep1	-0.915807	8.08528e-06
ENSDARG00000058598	sox18	-0.82882	8.97727e-06
ENSDARG00000052012	rtn4rl2a	-0.949165	9.48328e-06
ENSDARG00000013653	adgrl4	-0.933747	9.50625e-06
ENSDARG00000103067	adgrd2	-1.40643	1.00304e-05
ENSDARG00000025301	gfap	-1.04051	1.0138e-05
ENSDARG00000042409	RALGDS	-1.05885	1.02246e-05
ENSDARG00000003973	chordc1a	-0.939914	1.21261e-05
ENSDARG00000061081	arpp21	-0.670984	1.24714e-05
ENSDARG00000103590	cyp2aa6	-0.934073	1.27167e-05
ENSDARG00000071196	cavin2b	-1.0082	1.49811e-05
ENSDARG00000007480	rpe65a	-3.19424	1.5718e-05
ENSDARG00000055523	slc22a6l	-1.99697	1.63452e-05
ENSDARG00000029057	tm6sf2	-1.02994	1.86195e-05
ENSDARG00000078399	acsl2	-0.66877	1.88354e-05
ENSDARG00000040255	ephx2	-1.18114	1.94576e-05
ENSDARG00000040362	ehd2b	-1.03463	1.99485e-05
ENSDARG00000063572	perp	-0.678075	2.02453e-05
ENSDARG00000086100	cd302	-0.804677	2.06272e-05
ENSDARG00000059841	exosc1	-0.676122	2.27842e-05
ENSDARG00000044754	gnrh2	-1.42339	2.34449e-05
ENSDARG00000099491	tmem176l.1	-0.604035	2.43651e-05
ENSDARG00000059826	crtac1a	-0.74761	2.60125e-05
ENSDARG00000074663	zgc:162183	-0.706529	2.62177e-05
ENSDARG00000014386	galnt6	-0.609547	3.28073e-05
ENSDARG00000032951	nrbp2a	-0.601934	3.36994e-05
ENSDARG00000099510	cnn3a	-0.585315	3.49383e-05
ENSDARG00000020876	pdk2a	-0.829592	3.57059e-05
ENSDARG00000026395	rfx4	-0.754339	3.64368e-05
ENSDARG00000040135	fosaa	-0.93153	3.65287e-05
ENSDARG00000033662	scd	-0.88849	3.87034e-05
ENSDARG00000102829	cobll1b	-0.757624	3.99114e-05
ENSDARG00000011076	zgc:91968	-1.65567	3.99727e-05
ENSDARG00000087956	she	-1.27404	4.0823e-05
ENSDARG00000015575	cyp3c1	-0.912783	4.14077e-05
ENSDARG00000002642	sh3gl1b	-0.616788	4.40722e-05
ENSDARG00000079900	shroom4	-0.622443	4.48983e-05
ENSDARG00000040469	enpp6	-0.598322	4.60736e-05
ENSDARG00000088878	c1qtnf1	-1.34183	4.94911e-05
ENSDARG00000062350	synm	-0.97898	5.06312e-05
ENSDARG00000024204	mcm3	-0.897912	5.06858e-05
ENSDARG00000037403	hspa8b	-0.641058	5.0784e-05
ENSDARG00000058693	cast	-0.766152	5.22388e-05
ENSDARG00000037924	gna13b	-0.610856	5.24537e-05
ENSDARG00000008363	mcl1b	-1.03994	5.3714e-05
ENSDARG00000017154	cables2b	-0.95502	5.5089e-05
ENSDARG00000002396	cry-dash	-0.594221	5.73404e-05
ENSDARG00000018179	acvrl1	-0.83286	6.16958e-05
ENSDARG00000071454	crp1	-0.863284	6.19499e-05
ENSDARG00000006003	mycla	-1.05997	6.23488e-05
ENSDARG00000023318	fmn2a	-0.632165	6.46932e-05
ENSDARG00000074120	usp2b	-0.925942	6.60028e-05
ENSDARG00000102937	hspbp1	-0.675792	6.69097e-05
ENSDARG00000018010	crtap	-0.699542	6.76145e-05
ENSDARG00000036090	pard6gb	-0.651161	6.9451e-05
ENSDARG00000103747	cav1	-0.669242	7.0219e-05
ENSDARG00000037645	zgc:173570	-0.912947	7.24083e-05
ENSDARG00000042667	klf2a	-0.884737	7.5388e-05
ENSDARG00000056774	gpr37l1b	-1.12188	7.6336e-05
ENSDARG00000094009	CR388373.1	-2.29594	7.6336e-05
ENSDARG00000094132	igf1	-0.842261	8.12395e-05
ENSDARG00000087596	si:ch73-95l15.5	-1.05089	8.52081e-05
ENSDARG00000100003	glulb	-0.742176	9.50546e-05
ENSDARG00000070389	foxf2b	-1.47919	9.77503e-05
ENSDARG00000017720	si:ch211-106h11.1	-1.05671	0.000101681
ENSDARG00000034650	fabp7b	-1.56058	0.000112871
ENSDARG00000010047	neu3.2	-1.66128	0.000122544
ENSDARG00000035570	C5H9orf85	-0.659415	0.000130652
ENSDARG00000078258	CABZ01049847.1	-0.982187	0.000130866
ENSDARG00000090039	reck	-0.610444	0.000133834
ENSDARG00000034956	myclb	-0.631677	0.000134912
ENSDARG00000044569	cldn19	-0.915757	0.000140988
ENSDARG00000058658	si:dkey-178e17.3	-1.22432	0.000151454
ENSDARG00000087657	fasn	-0.599611	0.000158036
ENSDARG00000014378	slc12a4	-0.635621	0.000171492
ENSDARG00000055026	ptch2	-0.911835	0.000171492
ENSDARG00000036376	cldn7a	-1.11985	0.00017317
ENSDARG00000015922	stk17al	-0.778337	0.00017317
ENSDARG00000059362	cavin1b	-0.750462	0.000176632
ENSDARG00000001873	phgdh	-0.628209	0.000191784
ENSDARG00000117278	CR854941.2	-0.801144	0.000193119
ENSDARG00000103211	si:dkey-19b23.8	-0.724978	0.000194349
ENSDARG00000101209	lamb1a	-0.693283	0.000203128
ENSDARG00000100307	adamts5	-1.22058	0.000204994
ENSDARG00000011334	ncaldb	-0.601278	0.000205071
ENSDARG00000078973	uckl1b	-0.630014	0.000208126
ENSDARG00000062552	lpar6a	-0.643613	0.000215689
ENSDARG00000027088	ptgdsb.1	-2.00903	0.000217214
ENSDARG00000062801	erfl3	-0.59935	0.000221583
ENSDARG00000036865	slc2a12	-0.895912	0.000221939
ENSDARG00000036965	rnf24	-0.70674	0.000224322
ENSDARG00000104949	slc27a1b	-0.750353	0.000232235
ENSDARG00000041358	lgi3	-0.753512	0.000241936
ENSDARG00000074746	kcnd1	-0.626013	0.000243296
ENSDARG00000032705	foxg1b	-2.03456	0.000255682
ENSDARG00000092372	BX511023.1	-0.954381	0.000274398
ENSDARG00000015134	camkk1b	-1.9521	0.000278315
ENSDARG00000069446	dbh	-1.40292	0.000278662
ENSDARG00000091584	si:ch73-217n20.1	-0.962137	0.000292094
ENSDARG00000003820	nr1d2a	-0.822107	0.000294117
ENSDARG00000029688	hsp70.1	-1.29516	0.000320604
ENSDARG00000076227	ror2	-0.855838	0.000322432
ENSDARG00000027600	pdlim5b	-0.616302	0.000326746
ENSDARG00000055305	ret	-0.841506	0.000327587
ENSDARG00000074597	lzts2a	-1.11013	0.00033904
ENSDARG00000078696	synpo2lb	-0.619301	0.000347801
ENSDARG00000056091	cttnbp2nlb	-1.03909	0.00038032
ENSDARG00000069956	pdlim2	-0.913452	0.000396797
ENSDARG00000040116	znf366	-0.711378	0.000397288
ENSDARG00000018441	heg1	-0.805955	0.000411442
ENSDARG00000097827	lrp1aa	-0.60817	0.000416637
ENSDARG00000070408	ccnd2b	-1.92129	0.000417361
ENSDARG00000104315	fhl3b	-0.794251	0.000417361
ENSDARG00000079472	F2RL2	-1.18071	0.000434283
ENSDARG00000059163	rbp3	-2.49583	0.000435156
ENSDARG00000087697	lpl	-0.668097	0.000465693
ENSDARG00000078411	hspb15	-0.930851	0.000471341
ENSDARG00000015676	nmd3	-0.604777	0.000479822
ENSDARG00000002945	bgnb	-0.952674	0.000503018
ENSDARG00000024717	selenbp1	-0.78797	0.00054448
ENSDARG00000010018	qki2	-0.60644	0.000570986
ENSDARG00000068275	ptx3a	-0.715022	0.000581139
ENSDARG00000098387	tmem176l.3a	-0.777186	0.000599626
ENSDARG00000096368	neu3.5	-1.47607	0.000602597
ENSDARG00000040526	s1pr5a	-0.870125	0.0006219
ENSDARG00000004105	tie1	-0.617107	0.000629325
ENSDARG00000055136	si:dkey-101k6.5	-0.95977	0.000681961
ENSDARG00000074829	rasip1	-0.698066	0.000689353
ENSDARG00000087981	slc6a11b	-1.34577	0.000693337
ENSDARG00000102858	sc:d189	-1.54252	0.000724721
ENSDARG00000038845	ldhd	-0.635972	0.000725868
ENSDARG00000103184	PAMR1	-0.934924	0.000729941
ENSDARG00000011190	fgfr1b	-0.861101	0.000745174
ENSDARG00000059333	si:ch211-285f17.1	-0.637632	0.000756916
ENSDARG00000037960	lrrc17	-1.03908	0.000760925
ENSDARG00000102100	mrc1a	-0.906408	0.000778661
ENSDARG00000093201	si:dkey-112e17.1	-0.919195	0.000793654
ENSDARG00000022437	cd81b	-0.719209	0.000793654
ENSDARG00000061741	itpr3	-0.625672	0.000807909
ENSDARG00000033466	tagln2	-0.950252	0.000843423
ENSDARG00000015355	fosl1a	-1.11602	0.000872206
ENSDARG00000057562	polr3c	-0.701893	0.000875397
ENSDARG00000075720	il2rb	-1.22096	0.000887086
ENSDARG00000057826	si:ch73-61d6.3	-0.737758	0.000930042
ENSDARG00000003998	phyhipla	-0.681679	0.000930042
ENSDARG00000007129	slc6a16a	-1.21052	0.000935643
ENSDARG00000038139	pdgfbb	-0.640215	0.000950035
ENSDARG00000069940	ppap2d	-0.615393	0.000959855
ENSDARG00000117719	CABZ01075114.1	-0.599167	0.00105056
ENSDARG00000075159	meltf	-1.53547	0.00105807
ENSDARG00000103308	mst1	-2.25249	0.00113881
ENSDARG00000078087	CNNM1	-0.697435	0.00115573
ENSDARG00000090228	gsta.1	-0.815116	0.00118508
ENSDARG00000005176	zgc:101040	-0.758941	0.00118814
ENSDARG00000061231	tinagl1	-1.48241	0.00121524
ENSDARG00000044341	chst7	-0.671164	0.00121742
ENSDARG00000040930	deptor	-0.650662	0.00121869
ENSDARG00000008790	actr3b	-0.759996	0.00122136
ENSDARG00000016570	prlra	-0.898408	0.00124377
ENSDARG00000004378	yrk	-0.631508	0.00139474
ENSDARG00000103311	fbln1	-0.723984	0.00139474
ENSDARG00000004451	tnfrsfa	-0.632725	0.0014619
ENSDARG00000059409	abcd2	-0.79732	0.00152511
ENSDARG00000102795	CU681842.1	-0.979883	0.00156085
ENSDARG00000008931	renbp	-0.755514	0.00156459
ENSDARG00000101362	mibp	-0.686281	0.00163244
ENSDARG00000052011	rrad	-0.616077	0.00163252
ENSDARG00000036096	smad3a	-0.636387	0.00171573
ENSDARG00000087793	si:dkey-54n8.2	-0.950649	0.00176771
ENSDARG00000040133	ackr4b	-0.660183	0.00176771
ENSDARG00000060668	tm4sf18	-0.750063	0.0017734
ENSDARG00000043475	TAGAP	-1.06236	0.00181887
ENSDARG00000006811	sult1st6	-1.70291	0.00183091
ENSDARG00000056795	serpine1	-1.12506	0.00193226
ENSDARG00000006356	slc18a3a	-0.596068	0.00193283
ENSDARG00000100709	agxt2	-1.13052	0.00193283
ENSDARG00000019233	nln	-0.600371	0.00194878
ENSDARG00000097868	BX294160.1	-1.14761	0.00195968
ENSDARG00000044615	zak	-0.885947	0.001961
ENSDARG00000026925	nos2a	-5.08301	0.00196449
ENSDARG00000026329	arhgap29a	-0.674884	0.00197562
ENSDARG00000074989	sparcl1	-0.905455	0.00204783
ENSDARG00000069763	etv5a	-0.610414	0.00213344
ENSDARG00000090767	si:ch211-136m16.8	-0.739095	0.00213344
ENSDARG00000030933	ksr1b	-0.766348	0.00215345
ENSDARG00000100075	abcg2a	-0.6725	0.00226413
ENSDARG00000056625	trpc6a	-0.719511	0.00229152
ENSDARG00000099840	lpar1	-0.808758	0.00238315
ENSDARG00000088187	CR381544.1	-0.600057	0.00238487
ENSDARG00000077167	nmbb	-0.692529	0.00240345
ENSDARG00000098129	si:dkeyp-97a10.2	-1.17473	0.00246866
ENSDARG00000097680	si:ch211-241f5.3	-1.49216	0.00249058
ENSDARG00000074721	rassf9	-1.32695	0.00259246
ENSDARG00000077440	SYDE1	-0.830561	0.0026401
ENSDARG00000070617	vhl	-0.601765	0.0027479
ENSDARG00000103298	ephx5	-0.957023	0.00281131
ENSDARG00000056986	dact2	-0.854641	0.00283871
ENSDARG00000093954	si:dkey-9i23.16	-0.88945	0.0029378
ENSDARG00000099446	slit1b	-0.749467	0.00294116
ENSDARG00000087446	mmd2a	-1.01497	0.00294438
ENSDARG00000058996	jam2a	-0.655998	0.00294438
ENSDARG00000070314	cald1a	-0.644534	0.00294854
ENSDARG00000008030	myl9b	-0.641727	0.00294854
ENSDARG00000089800	prr7	-0.605371	0.00296896
ENSDARG00000018616	agtr1a	-1.41775	0.00306836
ENSDARG00000030307	hspa12b	-0.789024	0.00310701
ENSDARG00000070029	ehhadh	-0.856807	0.00314026
ENSDARG00000070050	sfrp2	-1.24577	0.00317255
ENSDARG00000062263	arhgap17b	-0.919838	0.00322759
ENSDARG00000061120	slc43a2b	-1.32685	0.00333029
ENSDARG00000059054	pdk2b	-1.22077	0.00336502
ENSDARG00000078615	USP53	-0.955675	0.00338345
ENSDARG00000039356	zgc:194209	-0.685022	0.00343038
ENSDARG00000092362	hsp70.2	-1.11047	0.00344253
ENSDARG00000100697	FQ323156.1	-1.49489	0.00349207
ENSDARG00000053179	cttnbp2nla	-1.09279	0.00352735
ENSDARG00000040266	sox19b	-0.584553	0.00356525
ENSDARG00000088546	myct1b	-1.0172	0.0036049
ENSDARG00000077285	scarf1	-0.843158	0.0036049
ENSDARG00000045180	acta2	-0.662705	0.0036338
ENSDARG00000115189	LO017791.1	-0.688536	0.00363731
ENSDARG00000051836	si:dkeyp-19e1.3	-1.12129	0.00364281
ENSDARG00000055751	fosb	-0.756091	0.0036952
ENSDARG00000058608	wsb2	-0.791358	0.00390601
ENSDARG00000100698	eva1bb	-1.14634	0.00401572
ENSDARG00000115504	CABZ01080056.1	-0.819879	0.00417288
ENSDARG00000044251	rasgef1bb	-0.676049	0.00423182
ENSDARG00000061165	slc6a4a	-1.07586	0.00433096
ENSDARG00000092077	si:dkey-147f3.4	-1.23998	0.00445843
ENSDARG00000014488	ca2	-0.607501	0.00447105
ENSDARG00000076801	arap3	-0.66676	0.00447522
ENSDARG00000001676	gpm6bb	-0.758825	0.00473344
ENSDARG00000069640	vegfc	-0.689288	0.00484274
ENSDARG00000077938	cd248b	-0.926798	0.00496826
ENSDARG00000040610	si:ch73-352p4.8	-0.748202	0.0051583
ENSDARG00000102461	CR354372.1	-0.731215	0.00516063
ENSDARG00000062402	frem1b	-0.710423	0.00541671
ENSDARG00000113045	CABZ01063543.1	-1.04447	0.00545413
ENSDARG00000039677	dsc2l	-0.608841	0.00553661
ENSDARG00000077080	gprc5ba	-0.798614	0.00555126
ENSDARG00000074563	gpr37a	-0.584854	0.00555459
ENSDARG00000045799	acanb	-1.15553	0.00559531
ENSDARG00000034907	paqr7b	-0.809596	0.00560778
ENSDARG00000079276	ube2ql1	-0.823302	0.00580874
ENSDARG00000036139	lctla	-1.7414	0.00586052
ENSDARG00000062271	slc25a15b	-0.664235	0.00591078
ENSDARG00000095184	si:ch73-52p7.1	-1.55972	0.00605189
ENSDARG00000002644	rgs5a	-0.643681	0.00623511
ENSDARG00000099985	ccn1l2	-0.726654	0.00654518
ENSDARG00000076773	lrrc58a	-1.62748	0.00655054
ENSDARG00000114338	tpbgl	-0.976141	0.00663209
ENSDARG00000074819	si:dkeyp-23e4.3	-1.25463	0.00668077
ENSDARG00000093068	c3b.1	-1.52558	0.00676825
ENSDARG00000059746	plod1a	-0.710741	0.00689214
ENSDARG00000067567	SLC6A13	-1.10084	0.00702205
ENSDARG00000067676	plcl1	-0.721853	0.00704128
ENSDARG00000074660	rilp	-0.710228	0.00711696
ENSDARG00000089586	ncam3	-0.774173	0.007197
ENSDARG00000041747	sspn	-0.80761	0.00724231
ENSDARG00000042652	rreb1b	-0.585083	0.00741812
ENSDARG00000075532	slc4a11	-0.652779	0.00745608
ENSDARG00000077007	abcc8b	-1.07837	0.00748065
ENSDARG00000071029	si:dkey-147f3.8	-1.67299	0.00750373
ENSDARG00000095909	BX539325.2	-2.20927	0.00752799
ENSDARG00000098438	slc6a6b	-0.681183	0.00755321
ENSDARG00000090524	f2rl2	-1.01898	0.00787818
ENSDARG00000058953	abcc4	-0.756372	0.00792019
ENSDARG00000077691	slc13a5a	-0.96598	0.00795153
ENSDARG00000068217	stx2b	-0.653239	0.00800041
ENSDARG00000076292	tns2a	-1.00145	0.0080378
ENSDARG00000014047	cldn7b	-1.51043	0.00837382
ENSDARG00000104484	itgb1b	-0.696387	0.00837402
ENSDARG00000099755	pfklb	-0.663568	0.00850678
ENSDARG00000052094	notch1b	-0.828342	0.00850702
ENSDARG00000023287	hsd17b3	-0.7749	0.00882258
ENSDARG00000038822	mrc1b	-0.823228	0.00890676
ENSDARG00000014670	colgalt2	-0.948913	0.00906608
ENSDARG00000076144	icam3	-0.806467	0.00916098
ENSDARG00000086314	ACKR2	-1.40963	0.00936945
ENSDARG00000056379	si:ch73-86n18.1	-0.738992	0.00939263
ENSDARG00000004177	fam169ab	-0.71617	0.00942976
ENSDARG00000055317	c1ql4b	-0.738712	0.00946231
ENSDARG00000055100	cxcl12b	-0.771997	0.00949355
ENSDARG00000077749	usp54b	-0.854015	0.00963882
ENSDARG00000069377	si:dkey-242g16.2	-1.7835	0.00970973
ENSDARG00000102272	coro6	-1.26862	0.0100916
ENSDARG00000110056	CU929160.1	-0.959566	0.0101506
ENSDARG00000045066	entpd1	-0.775127	0.0103045
ENSDARG00000035810	rgcc	-0.726339	0.0103933
ENSDARG00000099758	igf2bp2b	-0.722937	0.0105351
ENSDARG00000007950	itga11b	-0.921616	0.0108795
ENSDARG00000069701	lgi2b	-0.596774	0.0109341
ENSDARG00000034559	srpx2	-1.3741	0.0113104
ENSDARG00000057239	tph2	-1.00459	0.0113843
ENSDARG00000053617	camk2a	-0.612171	0.0114552
ENSDARG00000043011	chst14	-0.807897	0.0115484
ENSDARG00000096519	irbpl	-1.48036	0.0115484
ENSDARG00000035694	stm	-1.1294	0.0115532
ENSDARG00000079834	kdf1a	-1.94964	0.012171
ENSDARG00000077845	si:ch211-67f13.7	-2.22461	0.0124822
ENSDARG00000071082	p4ha1b	-0.780087	0.0125926
ENSDARG00000053858	crip1	-0.859198	0.0126714
ENSDARG00000017321	kdr	-0.728249	0.0128653
ENSDARG00000086300	FAM107A	-0.755317	0.0132464
ENSDARG00000103167	si:dkey-245n4.2	-0.64021	0.0133766
ENSDARG00000070669	cxcr3.3	-1.26269	0.0133923
ENSDARG00000021480	olfml2bb	-0.914352	0.0137551
ENSDARG00000031848	pparg	-0.929855	0.0140926
ENSDARG00000103409	uhrf1	-0.654251	0.0149666
ENSDARG00000007693	nfkbiab	-0.600872	0.0153418
ENSDARG00000042545	sema3ga	-0.587442	0.0153886
ENSDARG00000075147	lrrc38a	-0.596695	0.0159321
ENSDARG00000071192	cx40.8	-1.14153	0.0160569
ENSDARG00000011797	tent5bb	-1.23688	0.0161309
ENSDARG00000075557	apcdd1l	-0.742855	0.01615
ENSDARG00000017386	sobpb	-0.62397	0.0164919
ENSDARG00000073933	gareml	-0.928761	0.0168077
ENSDARG00000067964	slc6a5	-0.696741	0.0168164
ENSDARG00000099791	pdk3b	-0.947392	0.0168337
ENSDARG00000090890	cmklr1	-1.1509	0.0169062
ENSDARG00000068572	slc16a1b	-0.647685	0.0171234
ENSDARG00000069404	pln	-0.861963	0.0173224
ENSDARG00000034541	tgfbr2b	-0.590749	0.017664
ENSDARG00000104847	ptger1b	-1.15115	0.018213
ENSDARG00000061039	atp10a	-0.804311	0.0183254
ENSDARG00000079907	ptger4c	-1.44019	0.0186719
ENSDARG00000105653	BX323797.4	-0.95246	0.0191806
ENSDARG00000033999	cyp26a1	-0.682109	0.0192772
ENSDARG00000045190	ch25h	-1.07759	0.019517
ENSDARG00000006840	gnmt	-0.837804	0.0196319
ENSDARG00000075345	C3H16orf89	-0.771775	0.0199671
ENSDARG00000075400	fbxo33	-0.591182	0.0208137
ENSDARG00000069473	frem1a	-0.642329	0.0208781
ENSDARG00000051914	slc14a2	-1.07573	0.0209016
ENSDARG00000094016	si:ch211-130h14.4	-1.5126	0.0211427
ENSDARG00000079045	opn8b	-0.904628	0.0212165
ENSDARG00000060830	fam83hb	-0.686429	0.0215541
ENSDARG00000093093	adam17b	-0.701091	0.0218106
ENSDARG00000036086	itga11a	-0.641109	0.022567
ENSDARG00000003216	anxa2a	-0.636211	0.0231578
ENSDARG00000045254	zmp:0000000624	-0.740123	0.0232895
ENSDARG00000043806	postna	-1.17219	0.0233491
ENSDARG00000029305	baiap2l1a	-0.671473	0.0233541
ENSDARG00000029751	wbp1lb	-0.611223	0.0234598
ENSDARG00000102336	SLC5A7	-0.919192	0.0235898
ENSDARG00000079267	fermt3a	-1.11118	0.023595
ENSDARG00000046148	tnfaip8l2b	-1.75447	0.0239059
ENSDARG00000074488	ifngr1l	-0.630964	0.0239382
ENSDARG00000051762	CABZ01080568.1	-0.589994	0.0244104
ENSDARG00000009839	fam117bb	-0.612279	0.0250353
ENSDARG00000101062	fdft1	-0.620337	0.0251874
ENSDARG00000029766	nr1i2	-0.759827	0.0254721
ENSDARG00000038541	ccr12a	-1.04925	0.0255599
ENSDARG00000056910	CU234171.1	-0.852256	0.0257395
ENSDARG00000097559	cyp8b3	-2.94052	0.02593
ENSDARG00000044935	hpdb	-2.20208	0.0259874
ENSDARG00000100364	FO907110.1	-1.11809	0.0261271
ENSDARG00000105022	KCNJ10	-1.00318	0.0261271
ENSDARG00000098112	btc	-1.17189	0.0263627
ENSDARG00000055186	ccr9a	-1.65658	0.02641
ENSDARG00000054340	sla1a	-1.09258	0.0272287
ENSDARG00000074698	sdsl	-1.06546	0.0273557
ENSDARG00000013711	zgc:77486	-0.595324	0.0274303
ENSDARG00000055290	mpeg1.1	-0.801526	0.027697
ENSDARG00000036560	gpr185b	-0.648319	0.0279632
ENSDARG00000044795	entpd2b	-1.54649	0.0292299
ENSDARG00000009131	slc10a4	-0.857778	0.0292645
ENSDARG00000055534	grk7b	-1.22193	0.0292645
ENSDARG00000051729	nfatc3b	-0.606132	0.0292645
ENSDARG00000102048	slc25a43	-0.651756	0.0302436
ENSDARG00000068194	klf9	-0.972238	0.0303935
ENSDARG00000103457	spartb	-0.595279	0.0304703
ENSDARG00000051975	cd99	-0.636658	0.0306918
ENSDARG00000015576	itprip	-0.639486	0.0308973
ENSDARG00000022518	pex5la	-0.741676	0.0310914
ENSDARG00000056024	eva1c	-0.643398	0.0311757
ENSDARG00000021787	abcb5	-1.95918	0.0315844
ENSDARG00000034941	si:dkey-224e22.2	-0.615691	0.0322157
ENSDARG00000052343	spata18	-0.864218	0.0335649
ENSDARG00000117611	FP102052.2	-0.640732	0.0336306
ENSDARG00000100128	CU861477.1	-0.693134	0.0337819
ENSDARG00000078882	slc22a31	-0.768148	0.0339854
ENSDARG00000012496	0	-0.778573	0.0348051
ENSDARG00000053481	entpd5a	-1.31565	0.0349916
ENSDARG00000037782	sox8b	-1.13697	0.0352941
ENSDARG00000078864	lats2	-0.597947	0.0355822
ENSDARG00000041394	dnajb1b	-0.773855	0.0359792
ENSDARG00000045589	kcnj8	-0.989794	0.03642
ENSDARG00000040503	sb:cb81	-0.743434	0.03642
ENSDARG00000115070	si:dkeyp-74b6.2	-0.584764	0.0367377
ENSDARG00000101366	gpr1	-0.594765	0.0370406
ENSDARG00000011549	c1ql4a	-0.784087	0.0370406
ENSDARG00000060106	crb2a	-0.922908	0.0381268
ENSDARG00000095512	rca2.2	-0.741322	0.0384593
ENSDARG00000044318	itgb7	-0.692931	0.0385054
ENSDARG00000102986	csf1ra	-0.883662	0.0393534
ENSDARG00000076487	haao	-0.937776	0.0397295
ENSDARG00000013050	abcc12	-0.591347	0.0397939
ENSDARG00000045669	si:dkey-39a18.1	-0.920974	0.0405038
ENSDARG00000059053	slc13a4	-0.65519	0.0411278
ENSDARG00000069998	si:ch211-145b13.6	-0.678065	0.0411494
ENSDARG00000056530	cpamd8	-0.669078	0.041208
ENSDARG00000041348	cyp19a1a	-1.34922	0.0413038
ENSDARG00000094045	si:dkeyp-73d8.8	-0.78558	0.0413561
ENSDARG00000105470	si:dkey-23a13.2	-0.621138	0.042555
ENSDARG00000101090	pappaa	-1.20838	0.042756
ENSDARG00000062606	si:dkey-26i13.8	-1.14666	0.0430748
ENSDARG00000054755	alox5ap	-1.17059	0.0436351
ENSDARG00000059363	tgfbr2a	-0.773072	0.0440912
ENSDARG00000039512	ap1m3	-0.636693	0.0446484
ENSDARG00000076787	angpt4	-0.721881	0.0453609
ENSDARG00000033089	CR735102.1	-0.653471	0.0453609
ENSDARG00000052903	rtkn2b	-0.795845	0.0453887
ENSDARG00000041959	cxcr4b	-0.775376	0.0471914
ENSDARG00000091817	CR391998.1	-0.825257	0.0473242
ENSDARG00000099377	si:cabz01030277.1	-1.68103	0.0474123
ENSDARG00000071549	ecm2	-0.749	0.047415
ENSDARG00000102106	tgm1l1	-1.26787	0.0478477
ENSDARG00000101715	arsg	-1.01022	0.0488603
ENSDARG00000071463	zgc:154125	-1.02615	0.0498309
