# Supplementary material for: Dysfunction of Prkcaa Links Social Behavior Defects with Disturbed Circadian Rhythm in Zebrafish
Source: Int J Mol Sci. 2023 Feb 14;24(4):3849. doi: 10.3390/ijms24043849 (PMC9961154; doi:10.3390/ijms24043849)
Supplement: Supplementary file 1 [file ijms-24-03849-s001.zip › Table S7 List of Prkcaa-deficiency affected circadian genes.xlsx]

## Sheet: Sheet1
131 morning-preferring genes
GeneID	Gene name	Description
ENSDARG00000071095	abi3bpb	ABI family, member 3 (NESH) binding protein b [Source:ZFIN;Acc:ZDB-GENE-030131-6041]
ENSDARG00000038643	alas2	aminolevulinate, delta-, synthase 2 [Source:NCBI gene;Acc:64607]
ENSDARG00000093708	arhgap20b	Rho GTPase activating protein 20b [Source:ZFIN;Acc:ZDB-GENE-060526-383]
ENSDARG00000086977	atxn1l	ataxin 1-like [Source:ZFIN;Acc:ZDB-GENE-090908-1]
ENSDARG00000076440	btbd6a	BTB (POZ) domain containing 6a [Source:NCBI gene;Acc:100141360]
ENSDARG00000029997	BX511121.1
ENSDARG00000102689	BX663516.2
ENSDARG00000117613	CABZ01030033.1
ENSDARG00000105972	CABZ01050944.1	protein shisa-9-like [Source:NCBI gene;Acc:100535636]
ENSDARG00000106579	CABZ01060030.2	rho-related BTB domain-containing protein 2-like [Source:NCBI gene;Acc:100331257]
ENSDARG00000067815	CABZ01060891.1	leucine-rich repeat and immunoglobulin-like domain-containing nogo receptor-interacting protein 3 [Source:NCBI gene;Acc:100151059]
ENSDARG00000116404	CABZ01086574.1
ENSDARG00000070522	cacna1ia	calcium voltage-gated channel subunit alpha1 Ia [Source:ZFIN;Acc:ZDB-GENE-060503-324]
ENSDARG00000103390	cacna2d2a	calcium channel, voltage-dependent, alpha 2/delta subunit 2a [Source:ZFIN;Acc:ZDB-GENE-050320-71]
ENSDARG00000104363	CARTPT	CART prepropeptide [Source:HGNC Symbol;Acc:HGNC:24323]
ENSDARG00000076824	CCKBR	cholecystokinin receptor-like [Source:NCBI gene;Acc:100331465]
ENSDARG00000022437	cd81b	CD81 molecule b [Source:ZFIN;Acc:ZDB-GENE-040808-52]
ENSDARG00000013647	cntn3a.2	contactin 3a, tandem duplicate 2 [Source:ZFIN;Acc:ZDB-GENE-090312-57]
ENSDARG00000103847	CR339059.1
ENSDARG00000117690	CR339059.4
ENSDARG00000102899	cremb	cAMP responsive element modulator b [Source:ZFIN;Acc:ZDB-GENE-050417-150]
ENSDARG00000024831	crhbp	corticotropin releasing hormone binding protein [Source:ZFIN;Acc:ZDB-GENE-040801-196]
ENSDARG00000059826	crtac1a	cartilage acidic protein 1a [Source:ZFIN;Acc:ZDB-GENE-030131-9704]
ENSDARG00000002396	cry-dash	cryptochrome DASH [Source:NCBI gene;Acc:402986]
ENSDARG00000077920	csmd3a	CUB and Sushi multiple domains 3a [Source:ZFIN;Acc:ZDB-GENE-050419-118]
ENSDARG00000077905	csmd3a	CUB and Sushi multiple domains 3a [Source:ZFIN;Acc:ZDB-GENE-050419-118]
ENSDARG00000117660	CU459145.1
ENSDARG00000035765	CU633984.1
ENSDARG00000021172	cyp2ad2	cytochrome P450, family 2, subfamily AD, polypeptide 2 [Source:ZFIN;Acc:ZDB-GENE-020812-2]
ENSDARG00000016494	ddc	dopa decarboxylase [Source:ZFIN;Acc:ZDB-GENE-040426-2656]
ENSDARG00000094857	dio2	iodothyronine deiodinase 2 [Source:ZFIN;Acc:ZDB-GENE-030327-4]
ENSDARG00000044688	dusp4	dual specificity phosphatase 4 [Source:ZFIN;Acc:ZDB-GENE-040426-709]
ENSDARG00000044098	egr2a	early growth response 2a [Source:ZFIN;Acc:ZDB-GENE-030723-6]
ENSDARG00000077799	egr4	early growth response 4 [Source:ZFIN;Acc:ZDB-GENE-080204-90]
ENSDARG00000077609	elfn2a	extracellular leucine-rich repeat and fibronectin type III domain containing 2a [Source:ZFIN;Acc:ZDB-GENE-080327-26]
ENSDARG00000044795	entpd2b	ectonucleoside triphosphate diphosphohydrolase 2b [Source:ZFIN;Acc:ZDB-GENE-061013-2]
ENSDARG00000076757	ephb1	EPH receptor B1 [Source:ZFIN;Acc:ZDB-GENE-070912-219]
ENSDARG00000090408	ERBB4	si:ch73-383l1.1 [Source:ZFIN;Acc:ZDB-GENE-121214-64]
ENSDARG00000059719	fam169aa	family with sequence similarity 169 member Aa [Source:ZFIN;Acc:ZDB-GENE-060825-117]
ENSDARG00000074317	fam20ca	FAM20C golgi associated secretory pathway kinase a [Source:ZFIN;Acc:ZDB-GENE-130530-750]
ENSDARG00000038956	fdx1b	ferredoxin 1b [Source:ZFIN;Acc:ZDB-GENE-060526-382]
ENSDARG00000012586	fmnl2a	formin-like 2a [Source:ZFIN;Acc:ZDB-GENE-081105-70]
ENSDARG00000040135	fosaa	v-fos FBJ murine osteosarcoma viral oncogene homolog Aa [Source:ZFIN;Acc:ZDB-GENE-131121-552]
ENSDARG00000031683	fosab	v-fos FBJ murine osteosarcoma viral oncogene homolog Ab [Source:ZFIN;Acc:ZDB-GENE-031222-4]
ENSDARG00000055751	fosb	FBJ murine osteosarcoma viral oncogene homolog B [Source:ZFIN;Acc:ZDB-GENE-041114-181]
ENSDARG00000087094	foxa	forkhead box A sequence [Source:ZFIN;Acc:ZDB-GENE-990415-76]
ENSDARG00000003411	foxa2	forkhead box A2 [Source:NCBI gene;Acc:30126]
ENSDARG00000109215	FQ377603.1
ENSDARG00000104571	gadd45ab	growth arrest and DNA-damage-inducible, alpha, b [Source:ZFIN;Acc:ZDB-GENE-040704-60]
ENSDARG00000102564	gfra1b	gdnf family receptor alpha 1b [Source:ZFIN;Acc:ZDB-GENE-010226-3]
ENSDARG00000094860	gpr186	G protein-coupled receptor 186 [Source:ZFIN;Acc:ZDB-GENE-060503-489]
ENSDARG00000102067	grm5b	glutamate receptor, metabotropic 5b [Source:ZFIN;Acc:ZDB-GENE-090821-6]
ENSDARG00000068516	hapln1b	hyaluronan and proteoglycan link protein 1b [Source:ZFIN;Acc:ZDB-GENE-050920-1]
ENSDARG00000044550	hif1al2	hypoxia inducible factor 1 subunit alpha, like 2 [Source:ZFIN;Acc:ZDB-GENE-050211-2]
ENSDARG00000027082	hmbox1a	homeobox containing 1a [Source:ZFIN;Acc:ZDB-GENE-050913-89]
ENSDARG00000052734	hmgcra	3-hydroxy-3-methylglutaryl-CoA reductase a [Source:ZFIN;Acc:ZDB-GENE-040401-2]
ENSDARG00000029688	hsp70.1	heat shock cognate 70-kd protein, tandem duplicate 1 [Source:ZFIN;Acc:ZDB-GENE-990415-91]
ENSDARG00000092362	hsp70.2	heat shock cognate 70-kd protein, tandem duplicate 2 [Source:ZFIN;Acc:ZDB-GENE-110405-1]
ENSDARG00000021924	hsp70.3	heat shock cognate 70-kd protein, tandem duplicate 3 [Source:ZFIN;Acc:ZDB-GENE-110713-1]
ENSDARG00000055723	hsp70l	heat shock cognate 70-kd protein, like [Source:ZFIN;Acc:ZDB-GENE-050321-1]
ENSDARG00000094132	igf1	insulin-like growth factor 1 [Source:ZFIN;Acc:ZDB-GENE-010607-2]
ENSDARG00000012671	inhbaa	inhibin subunit beta Aa [Source:ZFIN;Acc:ZDB-GENE-000210-21]
ENSDARG00000039650	itm2cb	integral membrane protein 2Cb [Source:ZFIN;Acc:ZDB-GENE-030131-7806]
ENSDARG00000013946	ivns1abpb	influenza virus NS1A binding protein b [Source:NCBI gene;Acc:334334]
ENSDARG00000068194	klf9	Kruppel-like factor 9 [Source:ZFIN;Acc:ZDB-GENE-060526-244]
ENSDARG00000100908	lcor	ligand dependent nuclear receptor corepressor [Source:ZFIN;Acc:ZDB-GENE-061201-6]
ENSDARG00000004597	lrrc4ba	leucine rich repeat containing 4Ba [Source:ZFIN;Acc:ZDB-GENE-080327-25]
ENSDARG00000098345	mamdc2a	MAM domain containing 2a [Source:ZFIN;Acc:ZDB-GENE-060526-16]
ENSDARG00000101362	mibp	muscle-specific beta 1 integrin binding protein [Source:ZFIN;Acc:ZDB-GENE-030404-1]
ENSDARG00000105389	mmel1	membrane metallo-endopeptidase-like 1 [Source:ZFIN;Acc:ZDB-GENE-101112-2]
ENSDARG00000053833	mtnr1ba	melatonin receptor type 1Ba [Source:NCBI gene;Acc:30669]
ENSDARG00000104906	mtr	5-methyltetrahydrofolate-homocysteine methyltransferase [Source:ZFIN;Acc:ZDB-GENE-031001-5]
ENSDARG00000078238	nacc1b	nucleus accumbens associated 1, BEN and BTB (POZ) domain containing b [Source:ZFIN;Acc:ZDB-GENE-121212-1]
ENSDARG00000070227	nhsa	Nance-Horan syndrome a (congenital cataracts and dental anomalies) [Source:ZFIN;Acc:ZDB-GENE-090617-1]
ENSDARG00000022569	nkx6.1	NK6 homeobox 1 [Source:ZFIN;Acc:ZDB-GENE-040718-178]
ENSDARG00000077167	nmbb	neuromedin Bb [Source:ZFIN;Acc:ZDB-GENE-081022-31]
ENSDARG00000055752	npas4a	neuronal PAS domain protein 4a [Source:NCBI gene;Acc:724016]
ENSDARG00000003820	nr1d2a	nuclear receptor subfamily 1, group D, member 2a [Source:ZFIN;Acc:ZDB-GENE-040504-1]
ENSDARG00000034852	nt5c2l1	5'-nucleotidase, cytosolic II, like 1 [Source:ZFIN;Acc:ZDB-GENE-031006-8]
ENSDARG00000071017	nt5e	5'-nucleotidase, ecto (CD73) [Source:ZFIN;Acc:ZDB-GENE-040426-1261]
ENSDARG00000025555	ormdl3	ORMDL sphingolipid biosynthesis regulator 3 [Source:NCBI gene;Acc:450067]
ENSDARG00000059858	pappab	pregnancy-associated plasma protein A, pappalysin 1b [Source:ZFIN;Acc:ZDB-GENE-060526-71]
ENSDARG00000090398	PDE1C	phosphodiesterase 1C, calmodulin-dependent b [Source:NCBI gene;Acc:100536162]
ENSDARG00000001953	pfkfb3	6-phosphofructo-2-kinase/fructose-2,6-biphosphatase 3 [Source:ZFIN;Acc:ZDB-GENE-040426-2724]
ENSDARG00000057562	polr3c	polymerase (RNA) III (DNA directed) polypeptide C [Source:NCBI gene;Acc:393201]
ENSDARG00000099841	prkcab	protein kinase C, alpha, b [Source:ZFIN;Acc:ZDB-GENE-131121-412]
ENSDARG00000071735	prlh2	prolactin releasing hormone 2 [Source:ZFIN;Acc:ZDB-GENE-091204-205]
ENSDARG00000069823	proca1	protein interacting with cyclin A1 [Source:ZFIN;Acc:ZDB-GENE-110418-1]
ENSDARG00000008249	ptchd4	patched domain containing 4 [Source:NCBI gene;Acc:564097]
ENSDARG00000022951	pth2	parathyroid hormone 2 [Source:NCBI gene;Acc:402812]
ENSDARG00000052222	rasd2	RASD family member 2 [Source:ZFIN;Acc:ZDB-GENE-050913-57]
ENSDARG00000058725	rfesd	Rieske (Fe-S) domain containing [Source:ZFIN;Acc:ZDB-GENE-050417-254]
ENSDARG00000002644	rgs5a	regulator of G protein signaling 5a [Source:ZFIN;Acc:ZDB-GENE-030131-7570]
ENSDARG00000074828	rhobtb2a	Rho related BTB domain containing 2a [Source:ZFIN;Acc:ZDB-GENE-081105-67]
ENSDARG00000068582	rnf44	ring finger protein 44 [Source:NCBI gene;Acc:767686]
ENSDARG00000032272	sat1b	spermidine/spermine N1-acetyltransferase 1b [Source:ZFIN;Acc:ZDB-GENE-041001-39]
ENSDARG00000075766	sccpdha.1	saccharopine dehydrogenase a, tandem duplicate 1 [Source:ZFIN;Acc:ZDB-GENE-040718-51]
ENSDARG00000052642	shisa9b	shisa family member 9b [Source:NCBI gene;Acc:566015]
ENSDARG00000068428	si:ch211-153j24.3	si:ch211-153j24.3 [Source:ZFIN;Acc:ZDB-GENE-041014-38]
ENSDARG00000069305	si:ch211-203k16.3	si:ch211-203k16.3 [Source:ZFIN;Acc:ZDB-GENE-041014-290]
ENSDARG00000010183	si:ch73-265h17.1	si:ch73-265h17.1 [Source:ZFIN;Acc:ZDB-GENE-131121-358]
ENSDARG00000086665	si:dkey-175g6.2	si:dkey-175g6.2 [Source:ZFIN;Acc:ZDB-GENE-030131-8061]
ENSDARG00000076797	si:dkey-178o16.4	si:dkey-178o16.4 [Source:ZFIN;Acc:ZDB-GENE-131127-163]
ENSDARG00000090081	si:dkey-1m11.5	si:dkey-1m11.5 [Source:ZFIN;Acc:ZDB-GENE-131127-283]
ENSDARG00000038979	si:dkey-24c2.9	si:dkey-24c2.9 [Source:ZFIN;Acc:ZDB-GENE-070912-476]
ENSDARG00000090698	si:dkey-52j6.3	si:dkey-52j6.3 [Source:ZFIN;Acc:ZDB-GENE-121214-255]
ENSDARG00000094489	si:dkey-58f10.6	si:dkey-58f10.6 [Source:ZFIN;Acc:ZDB-GENE-060526-320]
ENSDARG00000093350	si:dkey-58f10.7	si:dkey-58f10.7 [Source:ZFIN;Acc:ZDB-GENE-060526-321]
ENSDARG00000092141	si:dkeyp-100a1.6	si:dkeyp-100a1.6 [Source:ZFIN;Acc:ZDB-GENE-081104-448]
ENSDARG00000045051	slc16a3	solute carrier family 16 member 3 [Source:ZFIN;Acc:ZDB-GENE-030131-5487]
ENSDARG00000104949	slc27a1b	solute carrier family 27 member 1b [Source:ZFIN;Acc:ZDB-GENE-061013-672]
ENSDARG00000075909	slc35f3a	solute carrier family 35 member F3a [Source:ZFIN;Acc:ZDB-GENE-080204-20]
ENSDARG00000044433	sned1	sushi, nidogen and EGF-like domains 1 [Source:ZFIN;Acc:ZDB-GENE-100913-1]
ENSDARG00000103535	SORCS3	zmp:0000001327 [Source:NCBI gene;Acc:100534837]
ENSDARG00000101982	spryd3	SPRY domain containing 3 [Source:ZFIN;Acc:ZDB-GENE-070928-22]
ENSDARG00000045301	st8sia3	ST8 alpha-N-acetyl-neuraminide alpha-2,8-sialyltransferase 3 [Source:ZFIN;Acc:ZDB-GENE-060228-4]
ENSDARG00000002210	stk25a	serine/threonine kinase 25a [Source:ZFIN;Acc:ZDB-GENE-041010-92]
ENSDARG00000035533	tacr1a	tachykinin receptor 1a [Source:ZFIN;Acc:ZDB-GENE-060526-185]
ENSDARG00000052654	thrab	thyroid hormone receptor alpha b [Source:ZFIN;Acc:ZDB-GENE-060613-1]
ENSDARG00000015057	ube2d4	ubiquitin-conjugating enzyme E2D 4 (putative) [Source:ZFIN;Acc:ZDB-GENE-070424-86]
ENSDARG00000023151	ucp1	uncoupling protein 1 [Source:ZFIN;Acc:ZDB-GENE-010503-1]
ENSDARG00000099034	unc5a	unc-5 netrin receptor A [Source:ZFIN;Acc:ZDB-GENE-080219-19]
ENSDARG00000074120	usp2b	ubiquitin specific peptidase 2b [Source:ZFIN;Acc:ZDB-GENE-100208-2]
ENSDARG00000112923	VDR	vitamin D receptor [Source:HGNC Symbol;Acc:HGNC:12679]
ENSDARG00000099483	vdra	vitamin D receptor [Source:HGNC Symbol;Acc:HGNC:12679]
ENSDARG00000087210	vwa3a	von Willebrand factor A domain containing 3A [Source:ZFIN;Acc:ZDB-GENE-131121-527]
ENSDARG00000089187	wfdc2	WAP four-disulfide core domain 2 [Source:ZFIN;Acc:ZDB-GENE-090313-47]
ENSDARG00000004256	wnt11f2	wnt 11, family member 2 [Source:NCBI gene;Acc:791595]
ENSDARG00000005586	zbtb20	zinc finger and BTB domain containing 20 [Source:ZFIN;Acc:ZDB-GENE-070112-1992]
ENSDARG00000004187	zgc:122979	zgc:122979 [Source:ZFIN;Acc:ZDB-GENE-051127-45]
ENSDARG00000117308	zgc:194629	zgc:194629 [Source:ZFIN;Acc:ZDB-GENE-081022-133]
44 night-preferring genes
GeneID	Gene name	Description
ENSDARG00000078853	arhgef19	Rho guanine nucleotide exchange factor (GEF) 19 [Source:ZFIN;Acc:ZDB-GENE-090313-243]
ENSDARG00000061602	ssx2ipb	synovial sarcoma, X breakpoint 2 interacting protein b [Source:ZFIN;Acc:ZDB-GENE-050208-601]
ENSDARG00000000730	slc6a22.1	solute carrier family 6 member 22, tandem duplicate 1 [Source:ZFIN;Acc:ZDB-GENE-030616-629]
ENSDARG00000100792	zgc:154142	zgc:154142 [Source:ZFIN;Acc:ZDB-GENE-070615-2]
ENSDARG00000062487	si:dkey-6n6.1	si:dkey-6n6.1 [Source:ZFIN;Acc:ZDB-GENE-060503-80]
ENSDARG00000086805	itprid1	ITPR interacting domain containing 1 [Source:ZFIN;Acc:ZDB-GENE-091204-197]
ENSDARG00000104118	antxr2a	ANTXR cell adhesion molecule 2a [Source:ZFIN;Acc:ZDB-GENE-060526-14]
ENSDARG00000094400	si:dkey-199f5.6	si:dkey-199f5.6 [Source:ZFIN;Acc:ZDB-GENE-100922-107]
ENSDARG00000093471	CR361551.1	uncharacterized LOC108191306 [Source:NCBI gene;Acc:108191306]
ENSDARG00000020976	ubald1b	UBA-like domain containing 1b [Source:ZFIN;Acc:ZDB-GENE-050522-446]
ENSDARG00000013997	ern1	endoplasmic reticulum to nucleus signaling 1 [Source:ZFIN;Acc:ZDB-GENE-050522-431]
ENSDARG00000101407	tgm1l4	transglutaminase 1 like 4 [Source:ZFIN;Acc:ZDB-GENE-050913-29]
ENSDARG00000078859	g0s2	G0/G1 switch 2 [Source:ZFIN;Acc:ZDB-GENE-081022-103]
ENSDARG00000040944	ntd5	ntl-dependent gene 5 [Source:ZFIN;Acc:ZDB-GENE-031030-7]
ENSDARG00000045016	npffl	neuropeptide FF-amide peptide precursor like [Source:ZFIN;Acc:ZDB-GENE-030806-1]
ENSDARG00000088641	grn2	granulin 2 [Source:ZFIN;Acc:ZDB-GENE-050522-264]
ENSDARG00000035809	col1a1b	collagen, type I, alpha 1b [Source:ZFIN;Acc:ZDB-GENE-030131-4400]
ENSDARG00000052739	egf	epidermal growth factor [Source:ZFIN;Acc:ZDB-GENE-070922-1]
ENSDARG00000098026	si:dkey-238d18.8	si:dkey-238d18.8 [Source:ZFIN;Acc:ZDB-GENE-131119-29]
ENSDARG00000028625	jph2	junctophilin 2 [Source:ZFIN;Acc:ZDB-GENE-030131-9848]
ENSDARG00000088514	and1	actinodin1 [Source:ZFIN;Acc:ZDB-GENE-030131-9105]
ENSDARG00000017038	zgc:152670	zgc:152670 [Source:ZFIN;Acc:ZDB-GENE-060929-954]
ENSDARG00000019815	fn1a	fibronectin 1a [Source:ZFIN;Acc:ZDB-GENE-000426-1]
ENSDARG00000074851	s1pr4	sphingosine-1-phosphate receptor 4 [Source:ZFIN;Acc:ZDB-GENE-050506-8]
ENSDARG00000034650	fabp7b	fatty acid binding protein 7, brain, b [Source:ZFIN;Acc:ZDB-GENE-040614-4]
ENSDARG00000012506	rnpep	arginyl aminopeptidase (aminopeptidase B) [Source:ZFIN;Acc:ZDB-GENE-040718-241]
ENSDARG00000036809	ANPEP	si:ch211-106j24.1 [Source:ZFIN;Acc:ZDB-GENE-130530-595]
ENSDARG00000039963	fgfbp1b	fibroblast growth factor binding protein 1b [Source:ZFIN;Acc:ZDB-GENE-081106-1]
ENSDARG00000089107	mlxipl	MLX interacting protein like [Source:ZFIN;Acc:ZDB-GENE-100922-66]
ENSDARG00000043719	c3a.6	complement component c3a, duplicate 6 [Source:ZFIN;Acc:ZDB-GENE-041212-2]
ENSDARG00000020007	col1a2	collagen, type I, alpha 2 [Source:ZFIN;Acc:ZDB-GENE-030131-8415]
ENSDARG00000010423	npsn	nephrosin [Source:ZFIN;Acc:ZDB-GENE-040420-2]
ENSDARG00000067848	nmrk2	nicotinamide riboside kinase 2 [Source:ZFIN;Acc:ZDB-GENE-040912-44]
ENSDARG00000033227	lect2l	leukocyte cell-derived chemotaxin 2 like [Source:ZFIN;Acc:ZDB-GENE-070127-4]
ENSDARG00000075783	hmgxb4a	HMG box domain containing 4a [Source:ZFIN;Acc:ZDB-GENE-070912-675]
ENSDARG00000026017	xpnpep2	X-prolyl aminopeptidase (aminopeptidase P) 2, membrane-bound [Source:ZFIN;Acc:ZDB-GENE-040426-1151]
ENSDARG00000094133	wu:fc21g02	wu:fc21g02 [Source:ZFIN;Acc:ZDB-GENE-030131-2925]
ENSDARG00000098700	il1b	interleukin 1, beta [Source:ZFIN;Acc:ZDB-GENE-040702-2]
ENSDARG00000037598	prf1.5	perforin 1.5 [Source:ZFIN;Acc:ZDB-GENE-081105-3]
ENSDARG00000103013	pcdh1g22	protocadherin 1 gamma 22 [Source:ZFIN;Acc:ZDB-GENE-030131-2695]
ENSDARG00000091211	adh8a	alcohol dehydrogenase 8a [Source:ZFIN;Acc:ZDB-GENE-030529-3]
ENSDARG00000055901	steap4	STEAP family member 4 [Source:ZFIN;Acc:ZDB-GENE-070424-244]
ENSDARG00000013771	ctss2.2	cathepsin S, ortholog 2, tandem duplicate 2 [Source:ZFIN;Acc:ZDB-GENE-050626-55]
ENSDARG00000095724	si:ch211-196c10.15	si:ch211-196c10.15 [Source:ZFIN;Acc:ZDB-GENE-141216-138]
