# Supplementary material for: Dysfunction of Prkcaa Links Social Behavior Defects with Disturbed Circadian Rhythm in Zebrafish
Source: Int J Mol Sci. 2023 Feb 14;24(4):3849. doi: 10.3390/ijms24043849 (PMC9961154; doi:10.3390/ijms24043849)
Supplement: Supplementary file 1 [file ijms-24-03849-s001.zip › Table S8 GO enrichments for the differentially expressed genes.xlsx]

## Sheet: Sheet1
WT_N vs. WT_M
Term	Term PValue	FDR	Nr. Genes	% Associated Genes	Associated Genes Found
photoperiodism	4.3e-14	3.65e-11	16	69.5652	[arntl1a, arntl1b, arntl2, clocka, cry1a, cry1b, cry2, cry3a, cry3b, cry4, cry5, fbxl3l, npas2, per1a, per1b, per3]
circadian regulation of gene expression	5.56e-14	4.71e-11	21	50	[bhlhe40, bhlhe41, ciarta, clocka, cry1a, cry1b, cry2, cry3a, cry3b, cry4, cry5, egr1, nfil3-5, nfil3-6, nocta, npas2, nr1d1, nr1d2a, per1a, per1b, per3]
regulation of circadian rhythm	1.44e-11	1.22e-08	17	50	[cipca, cipcb, cry1a, cry1b, cry2, cry3a, cry3b, cry4, cry5, csnk1da, csnk1db, fbxl3l, nr1d1, per1a, per1b, per3, si:ch211-132b12.7]
entrainment of circadian clock by photoperiod	5.68e-10	4.79e-07	11	68.75	[cry1a, cry1b, cry2, cry3a, cry3b, cry4, cry5, fbxl3l, per1a, per1b, per3]
organic anion transport	2.27e-08	1.92e-05	39	18.3099	[abcb11a, abcc2, proca1, si:ch211-234h8.7, si:ch73-196l6.5, si:dkey-106n21.1, slc10a4, slc16a12a, slc16a12b, slc16a1a, slc16a3, slc16a6b, slc17a6b, slc1a6, slc25a15b, slc25a18, slc25a25a, slc25a32a, slc25a38a, slc26a10, slc27a1b, slc2a1a, slc2a1b, slc38a3b, slc4a2a, slc4a4a, slc4a8, slc6a11b, slc6a22.1, slc6a5, slc6a6a, slc6a6b, slc7a10a, slc7a10b, slc7a7, slc7a8b, slco1d1, slco4a1, zgc:110789]
organic acid transport	1.16e-07	9.78e-05	35	18.3246	[abcb11a, cpt1b, crabp1a, fabp7b, mfsd2aa, proca1, rbp1, si:ch211-234h8.7, si:dkey-106n21.1, slc10a4, slc16a12a, slc16a12b, slc16a1a, slc16a3, slc16a6b, slc17a6b, slc1a6, slc25a15b, slc25a18, slc25a32a, slc25a38a, slc26a10, slc27a1b, slc38a3b, slc3a2a, slc6a11b, slc6a22.1, slc6a5, slc6a6a, slc6a6b, slc7a10a, slc7a10b, slc7a7, slc7a8b, zgc:110789]
organic acid transmembrane transporter activity	1.77e-07	0.000148	28	20.5882	[abcb11a, si:ch211-234h8.7, si:dkey-106n21.1, slc10a4, slc16a12a, slc16a12b, slc16a1a, slc16a3, slc16a6b, slc17a6b, slc1a6, slc25a15b, slc25a18, slc25a32a, slc25a38a, slc26a10, slc27a1b, slc38a3b, slc6a11b, slc6a22.1, slc6a5, slc6a6a, slc6a6b, slc7a10a, slc7a10b, slc7a7, slc7a8b, zgc:110789]
response to light stimulus	3.31e-07	0.000278	26	20.9677	[arntl1a, arntl1b, arntl2, clocka, cry1a, cry1b, cry2, cry3a, cry3b, cry4, cry5, ddb2, fbxl3l, npas2, opn3, opn4xa, opn8c, per1a, per1b, per3, pim1, rgra, tefa, tefb, tmtops3a, valopa]
anion transport	3.71e-07	0.000311	52	14.4847	[abcb11a, abcc2, ankha, aqp9b, gabrr1, glra4b, glrba, proca1, si:ch211-106h11.1, si:ch211-234h8.7, si:ch73-196l6.5, si:dkey-106n21.1, slc10a4, slc13a1, slc16a12a, slc16a12b, slc16a1a, slc16a3, slc16a6b, slc17a6b, slc18a2, slc1a6, slc25a15b, slc25a18, slc25a25a, slc25a32a, slc25a38a, slc26a10, slc27a1b, slc2a1a, slc2a1b, slc38a3b, slc4a11, slc4a2a, slc4a4a, slc4a8, slc6a11b, slc6a22.1, slc6a3, slc…
response to temperature stimulus	6.71e-07	0.000562	15	30.6122	[bhlhe41, cirbpb, clocka, cry2, cry3a, dnaja1, hsp70.1, hsp70l, hsp90aa1.2, hspb15, metrnlb, per1b, slc27a1b, ucp1, ucp2]
response to radiation	6.73e-07	0.000564	29	18.9542	[arntl1a, arntl1b, arntl2, bbc3, cdkn1a, clocka, cry1a, cry1b, cry2, cry3a, cry3b, cry4, cry5, ddb2, fbxl3l, npas2, opn3, opn4xa, opn8c, per1a, per1b, per3, pim1, rgra, tefa, tefb, ticrr, tmtops3a, valopa]
carboxylic acid transmembrane transporter activity	1.59e-06	0.0013278	26	19.403	[abcb11a, si:ch211-234h8.7, si:dkey-106n21.1, slc10a4, slc16a12a, slc16a12b, slc16a1a, slc16a3, slc16a6b, slc17a6b, slc1a6, slc25a15b, slc25a18, slc25a32a, slc25a38a, slc26a10, slc27a1b, slc38a3b, slc6a11b, slc6a22.1, slc6a5, slc7a10a, slc7a10b, slc7a7, slc7a8b, zgc:110789]
solute:sodium symporter activity	2.24e-06	0.0018704	16	26.6667	[mfsd2aa, slc10a4, slc13a1, slc18a2, slc1a6, slc4a4a, slc4a8, slc5a3b, slc5a7a, slc6a11b, slc6a22.1, slc6a3, slc6a4a, slc6a5, slc6a6a, slc6a6b]
organic hydroxy compound biosynthetic process	2.56e-06	0.00213703	21	21.6495	[ch25h, cyp51, cyp7a1, cyp7b1, dbh, ddc, ebp, fdft1, fdx1b, hmgcra, hmgcs1, hsd17b3, hsd17b7, itpkcb, lss, msmo1, sqlea, th2, tph1a, tph2, zgc:162608]
protein-chromophore linkage	3.23e-06	0.0026927	12	33.3333	[cry-dash, cry1a, cry1b, cry2, cry3a, cry3b, cry4, cry5, opn3, opn4xa, tmtops3a, valopa]
organic anion transmembrane transporter activity	3.25e-06	0.00270311	26	18.705	[abcc2, si:ch211-234h8.7, si:ch73-196l6.5, si:dkey-106n21.1, slc16a12b, slc16a1a, slc16a3, slc17a6b, slc1a6, slc25a15b, slc25a18, slc25a25a, slc25a32a, slc25a38a, slc26a10, slc38a3b, slc4a4a, slc4a8, slc6a11b, slc6a22.1, slc6a5, slc6a6a, slc6a6b, slco1d1, slco4a1, zgc:110789]
carboxylic acid transport	3.48e-06	0.00288905	27	18.2432	[abcb11a, proca1, si:ch211-234h8.7, si:dkey-106n21.1, slc10a4, slc16a12a, slc16a12b, slc16a1a, slc16a3, slc16a6b, slc17a6b, slc1a6, slc25a15b, slc25a18, slc25a32a, slc25a38a, slc26a10, slc27a1b, slc38a3b, slc6a11b, slc6a22.1, slc6a5, slc7a10a, slc7a10b, slc7a7, slc7a8b, zgc:110789]
steroid biosynthetic process	4.5e-06	0.00373312	16	25.3968	[ch25h, cyp51, cyp7a1, cyp7b1, ebp, fdft1, fdx1b, hmgcra, hmgcs1, hsd17b3, hsd17b7, lss, msmo1, nsdhl, sqlea, zgc:162608]
organic hydroxy compound transmembrane transporter activity	4.92e-06	0.00408235	10	38.4615	[abcb11a, aqp1a.1, aqp9b, si:ch211-234h8.7, slc10a4, slc16a1a, slc16a3, slc18a2, slc6a3, slc6a4a]
sterol biosynthetic process	8.33e-06	0.00689859	11	33.3333	[ch25h, cyp51, ebp, fdft1, hmgcra, hmgcs1, hsd17b7, lss, msmo1, sqlea, zgc:162608]
small molecule biosynthetic process	8.77e-06	0.00724924	40	14.4404	[aclya, adkb, amd1, cbsb, coq10b, cthl, cyp51, cyp7a1, cyp7b1, dbh, ebp, elovl5, fasn, fdft1, fdx1b, ggt5b, glula, glulb, got1l1, gpib, hmgcra, hmgcs1, hsd17b3, hsd17b7, itpkcb, lss, mtr, oat, phgdh, pnp6, ptges, ptgs2a, pycr1b, rbp1, rgn, scd, sdsl, tecrl2a, zgc:162608, zgc:92749]
steroid metabolic process	9.6e-06	0.00792795	21	20	[ch25h, cubn, cyp1b1, cyp51, cyp7a1, cyp7b1, cyp8b2, ebp, ebpl, fdft1, fdx1b, hmgcra, hmgcs1, hsd11b2, hsd17b3, hsd17b7, lss, msmo1, nsdhl, sqlea, zgc:162608]
sterol metabolic process	9.87e-06	0.00814049	17	22.973	[ch25h, cubn, cyp51, cyp7a1, cyp7b1, cyp8b2, ebp, ebpl, fdft1, hmgcra, hmgcs1, hsd17b7, lss, msmo1, nsdhl, sqlea, zgc:162608]
alpha-amino acid metabolic process	1.17e-05	0.0096165	25	17.8571	[afmid, agxt2, aldh4a1, arg2, cbsb, cthl, ctps1b, ftcd, glula, glulb, got1l1, gpt2l, mtr, nos2a, oat, phgdh, prodha, pycr1b, sdsl, slc7a7, tdh, tdh2, th2, uroc1, zgc:162816]
sodium ion transport	1.67e-05	0.0137124	30	15.9574	[atp1a1b, atp1a3b, atp1b1b, atp1b2b, atp1b4, ca2, cacna1i, mfsd2aa, scn4bb, si:ch211-225b11.1, si:dkey-56f14.4, slc10a4, slc13a1, slc17a6b, slc18a2, slc1a6, slc4a4a, slc4a8, slc5a3b, slc5a7a, slc6a11b, slc6a22.1, slc6a3, slc6a4a, slc6a5, slc6a6a, slc6a6b, slc8a2a, wnk1a, wnk4b]
sodium ion transmembrane transport	1.74e-05	0.0142725	28	16.4706	[atp1a1b, atp1a3b, atp1b1b, atp1b2b, ca2, cacna1i, mfsd2aa, scn4bb, si:ch211-225b11.1, si:dkey-56f14.4, slc10a4, slc13a1, slc18a2, slc1a6, slc4a4a, slc4a8, slc5a3b, slc5a7a, slc6a11b, slc6a22.1, slc6a3, slc6a4a, slc6a5, slc6a6a, slc6a6b, slc8a2a, wnk1a, wnk4b]
chaperone-mediated protein folding	1.93e-05	0.0158659	12	28.5714	[dnajb1a, dnajb1b, fkbp1ab, hsp70.1, hsp70.2, hsp70.3, hsp70l, hspa8, hspe1, si:ch211-199o1.2, si:dkey-4p15.3, zgc:122979]
cholesterol metabolic process	2.07e-05	0.0169385	15	23.8095	[ch25h, cubn, cyp51, cyp7a1, cyp7b1, cyp8b2, ebp, fdft1, hmgcra, hmgcs1, hsd17b7, lss, nsdhl, sqlea, zgc:162608]
organic acid metabolic process	2.08e-05	0.0169971	63	11.8868	[aclya, acsf2, acss2l, afmid, agxt2, aldh4a1, aldocb, arg2, cbsb, cpt1ab, cpt1b, crabp1a, cthl, ctps1b, cyp2ad2, cyp2ad3, cyp2ad6, cyp2n13, cyp2p6, cyp2p7, cyp7a1, cyp7b1, ddc, elovl5, eno1a, eno1b, ephx5, fasn, ftcd, gapdh, ggt5b, glula, glulb, got1l1, gpib, gpt2l, ldha, mtr, nos2a, oat, pfkmb, phgdh, pkma, prodha, ptges, ptgs2a, pycr1b, rbp1, rgn, scd, sdsl, slc27a1b, slc7a7, tdh, tdh2, tecrl2a…
ion transport	2.18e-05	0.0178263	109	10.2733	[LOC100329607, LOC100535636, LOC110438919, abcb11a, abcc2, abcc8b, ankha, aqp1a.1, aqp9b, atp1a1b, atp1a3b, atp1b1b, atp1b2b, atp1b4, atp2a1, atp2b1b, ca2, cacna1fb, cacna1i, cacna2d2a, cacna2d3, cacng1b, cacng5a, casq1b, chrnb4, gabrr1, glra4b, glrba, gpm6bb, gpr161, grin2bb, grin2cb, itpr2, kcnd1, kcng1, kcng4a, kcnk3b, kcns3a, mfsd2aa, pex5la, proca1, ramp2, rem1, rrad, scn4bb, shisa9b, si:ch2…
organic hydroxy compound metabolic process	2.18e-05	0.0178475	33	15.0685	[adh8a, ch25h, cubn, cyp1b1, cyp51, cyp7a1, cyp7b1, cyp8b2, dbh, ddc, dhrs9, dio2, ebp, ebpl, fdft1, fdx1b, hmgcra, hmgcs1, hsd11b2, hsd17b3, hsd17b7, itpkcb, lratb.1, lss, msmo1, nsdhl, rpe65b, slc5a3b, sqlea, th2, tph1a, tph2, zgc:162608]
hormone activity	2.45e-05	0.0199884	20	19.4175	[adcyap1a, adm2a, cart1, ccka, edn1, gnrh2, gnrh3, igf1, igf2b, metrnlb, nmba, nmbb, npffl, prlh2, pthlha, rln3a, si:dkey-175g6.2, ucn3l, uts1, vgf]
G protein-coupled receptor activity	2.56e-05	0.0208612	53	12.4706	[LOC100331465, LOC110440145, ackr3a, ackr4b, adgrb1b, adgrd2, adgrl2a, adgrl4, adra1ab, adra1bb, adra2c, adrb2a, celsr2, cmklr1, cxcr4a, cxcr4b, f2r, f2rl2, gpr161, gpr185b, gpr186, gpr22a, gpr37l1b, gpr39, gpr6, gpr61l, gprc5bb, grm5a, grm5b, htr1ab, kiss1ra, lpar6a, mc5ra, mtnr1ab, mtnr1ba, opn3, opn4xa, opn8c, ptger4c, pth2r, rgra, rxfp2b, s1pr1, s1pr4, s1pr5a, si:dkey-163m14.2, si:dkey-178o16…
anion transmembrane transport	2.83e-05	0.0230489	40	13.7457	[abcc2, ankha, aqp9b, gabrr1, glra4b, glrba, si:ch211-106h11.1, si:ch211-234h8.7, si:ch73-196l6.5, si:dkey-106n21.1, slc13a1, slc16a12b, slc16a1a, slc16a3, slc17a6b, slc18a2, slc1a6, slc25a15b, slc25a18, slc25a25a, slc25a32a, slc25a38a, slc26a10, slc38a3b, slc4a11, slc4a2a, slc4a4a, slc4a8, slc6a11b, slc6a22.1, slc6a3, slc6a4a, slc6a5, slc6a6a, slc6a6b, slco1d1, slco4a1, wnk1a, wnk4b, zgc:110789]
response to cold	3.07e-05	0.0249688	7	46.6667	[bhlhe41, cirbpb, hsp90aa1.2, metrnlb, slc27a1b, ucp1, ucp2]
adenylate cyclase-activating G protein-coupled receptor signaling pathway	3.09e-05	0.0250658	24	17.2662	[adcy1b, adcyap1a, adgrd2, adgrl2a, adgrl4, adm2a, adra1ab, adra1bb, adra2c, adrb2a, gpr161, gpr185b, gpr186, gpr6, mc5ra, ptger4c, pth2, pth2r, pthlha, rxfp2b, s1pr1, s1pr4, s1pr5a, ucn3l]
adenylate cyclase-modulating G protein-coupled receptor signaling pathway	4.33e-05	0.0351047	31	14.9758	[adcy1b, adcyap1a, adgrd2, adgrl2a, adgrl4, adm2a, adra1ab, adra1bb, adra2c, adrb2a, gpr161, gpr185b, gpr186, gpr37l1b, gpr6, grm5a, grm5b, htr1ab, lpar6a, mc5ra, paqr7b, ptger4c, pth2, pth2r, pthlha, rxfp2b, s1pr1, s1pr4, s1pr5a, si:dkeyp-4h4.1, ucn3l]
cholesterol biosynthetic process	4.87e-05	0.039461	8	38.0952	[cyp51, ebp, fdft1, hmgcra, hmgcs1, hsd17b7, lss, zgc:162608]
3145A_N vs. 3145A_M
Term	Term PValue	FDR	Nr. Genes	% Associated Genes	Associated Genes Found
circadian regulation of gene expression	7.17895e-16	5.24063e-13	21	50	[bhlhe40, bhlhe41, ciarta, clocka, cry1a, cry1b, cry2, cry3a, cry3b, cry4, cry5, egr1, id4, nfil3-5, nfil3-6, npas2, nr1d1, nr1d2a, per1a, per1b, per3]
photoperiodism	1.39181e-15	1.01463e-12	16	69.5652	[arntl1a, arntl1b, arntl2, clocka, cry1a, cry1b, cry2, cry3a, cry3b, cry4, cry5, fbxl3l, npas2, per1a, per1b, per3]
regulation of circadian rhythm	4.27726e-13	3.11385e-10	17	50	[cipca, cipcb, cry1a, cry1b, cry2, cry3a, cry3b, cry4, cry5, csnk1da, csnk1db, fbxl3l, nr1d1, per1a, per1b, per3, si:ch211-132b12.7]
entrainment of circadian clock by photoperiod	5.40248e-11	3.9276e-08	11	68.75	[cry1a, cry1b, cry2, cry3a, cry3b, cry4, cry5, fbxl3l, per1a, per1b, per3]
circulatory system development	1.42386e-10	1.03372e-07	98	10.8407	[ackr3a, actn2b, acvrl1, alox5ap, angpt4, arap3, arhgef9b, arntl1a, cald1a, camk2a, cav1, cdkn1a, cobl, colec12, cpt1ab, crip1, cx40.8, cx43, cxcl12b, cyp26a1, dhrs9, dsc2l, dusp6, ephb2a, ephx2, fbn2b, fli1a, flt1, fn1b, foxf2b, ftr82, gata1a, gna13b, heg1, hopx, hsp70l, hspa12b, id4, itgb1b, junba, junbb, kdr, kdrl, klf1, klf2a, lats2, lpar1, lpar6a, lrp1aa, mcamb, mical2b, mmd2a, mt2, mybpc3, …
response to radiation	1.44155e-09	1.04512e-06	30	19.6078	[arntl1a, arntl1b, arntl2, cdkn1a, clocka, crip1, cry1a, cry1b, cry2, cry3a, cry3b, cry4, cry5, ddb2, fbxl3l, lamb1a, lamc1, npas2, opn3, opn6b, opn8b, per1a, per1b, per3, perp, pim1, pim2, tefa, tefb, valopa]
vasculature development	1.66104e-09	1.2026e-06	62	12.5761	[ackr3a, acvrl1, alox5ap, angpt4, arap3, arhgef9b, arntl1a, cald1a, cdkn1a, colec12, cpt1ab, cxcl12b, cyp26a1, ephb2a, ephx2, fbn2b, fli1a, flt1, foxf2b, ftr82, gna13b, hsp70l, hspa12b, itgb1b, junba, junbb, kdr, kdrl, klf2a, lpar1, lpar6a, lrp1aa, mcamb, mt2, notch1b, notch3, npas4a, npas4b, pdgfbb, perp, plk2b, ptprb, rasgrp4, rasip1, rca2.2, reck, s1pr1, s1pr5a, serpine1, sestd1, si:ch73-217n2…
blood vessel development	3.13816e-07	0.000226889	50	11.9617	[ackr3a, acvrl1, alox5ap, angpt4, arhgef9b, cald1a, cdkn1a, colec12, cxcl12b, cyp26a1, ephb2a, ephx2, fbn2b, fli1a, flt1, gna13b, hsp70l, hspa12b, itgb1b, kdr, kdrl, klf2a, lpar1, lpar6a, mcamb, mt2, notch1b, notch3, npas4a, npas4b, pdgfbb, perp, plk2b, ptprb, rasip1, reck, s1pr1, s1pr5a, serpine1, sestd1, slc2a1a, slc2a1b, sox18, srpx2, thbs1b, tie1, tinagl1, vegfc, vhl, wnk1a]
protein-chromophore linkage	3.17467e-07	0.000229211	12	33.3333	[cry-dash, cry1a, cry1b, cry2, cry3a, cry3b, cry4, cry5, opn3, opn6b, opn8b, valopa]
anion transport	4.88237e-06	0.00352019	42	11.6992	[LOC100537771, abcc2, abcc4, ankha, aqp9b, clcn2a, gabrr1, glra4b, si:ch211-106h11.1, si:ch211-234h8.7, si:ch73-352p4.8, si:dkey-106n21.1, slc10a4, slc12a4, slc13a4, slc13a5a, slc16a1a, slc16a1b, slc16a6b, slc1a2b, slc1a3a, slc22a6l, slc25a15b, slc25a38a, slc25a38b, slc27a1b, slc2a1a, slc2a1b, slc43a2b, slc4a11, slc4a4a, slc6a11b, slc6a13, slc6a4a, slc6a5, slc6a6b, slc7a10a, slc7a10b, slc7a8b, sl…
organic acid transmembrane transport	5.62879e-06	0.00405273	23	15.8621	[LOC100537809, si:ch211-234h8.7, si:ch73-352p4.8, si:dkey-106n21.1, slc10a4, slc13a5a, slc16a1a, slc16a1b, slc16a6b, slc1a2b, slc1a3a, slc25a15b, slc25a38a, slc25a38b, slc27a1b, slc43a2b, slc6a11b, slc6a13, slc6a5, slc6a6b, slc7a10a, slc7a10b, slc7a8b]
organic anion transport	8.28404e-06	0.00595623	29	13.615	[abcc2, si:ch211-234h8.7, si:ch73-352p4.8, si:dkey-106n21.1, slc10a4, slc13a5a, slc16a1a, slc16a1b, slc16a6b, slc1a2b, slc1a3a, slc22a6l, slc25a15b, slc25a38a, slc25a38b, slc27a1b, slc2a1a, slc2a1b, slc43a2b, slc4a4a, slc6a11b, slc6a13, slc6a5, slc6a6b, slc7a10a, slc7a10b, slc7a8b, slco1d1, slco4a1]
angiogenesis	1.30873e-05	0.00939669	37	11.859	[ackr3a, acvrl1, alox5ap, angpt4, arhgef9b, cald1a, cxcl12b, fli1a, flt1, gna13b, hspa12b, kdr, kdrl, klf2a, lpar1, lpar6a, mcamb, mt2, notch1b, pdgfbb, plk2b, ptprb, rasip1, reck, s1pr1, s1pr5a, serpine1, slc2a1a, slc2a1b, sox18, srpx2, thbs1b, tie1, tinagl1, vegfc, vhl, wnk1a]
blood vessel morphogenesis	1.53451e-05	0.0110025	42	11.1702	[ackr3a, acvrl1, alox5ap, angpt4, arhgef9b, cald1a, colec12, cxcl12b, fbn2b, fli1a, flt1, gna13b, hspa12b, kdr, kdrl, klf2a, lpar1, lpar6a, mcamb, mt2, notch1b, notch3, pdgfbb, perp, plk2b, ptprb, rasip1, reck, s1pr1, s1pr5a, serpine1, sestd1, slc2a1a, slc2a1b, sox18, srpx2, thbs1b, tie1, tinagl1, vegfc, vhl, wnk1a]
signal transduction	2.37912e-05	0.0170345	252	7.01364	[LOC100331257, LOC100333265, LOC100535636, LOC101887081, LOC110440145, LOC571737, abhd2b, ackr3a, ackr4b, acvrl1, adam17b, adcy1a, adgrd2, adgrl4, adm2a, adrb2a, adrb3a, agtr1a, ankdd1a, apcdd1l, arap3, arhgap17b, arhgap29a, asb5b, baiap2l1a, btc, cacng5a, camkk1b, castor1, cav1, ccdc88aa, ccn1, ccn1l2, ccr12a, ccr9a, cdkn1a, celsr2, cish, clec11a, cmklr1, cpne3, crb2a, crhr1, crip1, crlf1b, csf1…
organ growth	4.14979e-05	0.029671	10	25.641	[cav1, cx43, dusp6, klf1, lats2, myo5b, ndrg4, npr3, tsku, wwc1]
lymph vessel development	4.47741e-05	0.0319687	13	20.3125	[arap3, cpt1ab, junba, junbb, lpar1, mcamb, notch1b, rasgrp4, rca2.2, si:ch73-217n20.1, sox18, svep1, vegfc]
neutral amino acid transmembrane transporter activity	5.93445e-05	0.0423126	9	27.2727	[slc1a2b, slc1a3a, slc25a38a, slc25a38b, slc43a2b, slc6a5, slc7a10a, slc7a10b, slc7a8b]
tube morphogenesis	5.95237e-05	0.0423809	56	9.57265	[ackr3a, acvrl1, alox5ap, angpt4, arhgef19, arhgef9b, cald1a, camk2a, cldn7b, cobl, colec12, cxcl12b, dhrs9, fbn2b, fli1a, flt1, gna13b, hspa12b, kdr, kdrl, klf2a, lpar1, lpar6a, mcamb, mical2b, mt2, myh11a, myo5b, ndrg4, nfe2, notch1b, notch3, nphp4, pard6gb, pdgfbb, perp, plk2b, ptprb, rasip1, reck, s1pr1, s1pr5a, scn5lab, serpine1, sestd1, slc2a1a, slc2a1b, sox18, srpx2, stm, thbs1b, tie1, tin…
G protein-coupled receptor activity	6.19444e-05	0.0440424	44	10.3529	[LOC100333265, LOC101887081, LOC110440145, ackr3a, ackr4b, adgrd2, adgrl4, adrb2a, adrb3a, agtr1a, ccr12a, ccr9a, celsr2, cmklr1, crhr1, cxcr3.3, cxcr4b, f2rl2, fmn2a, gabbr1a, gpr1, gpr185b, gpr186, gpr37a, gpr37l1b, gprc5ba, grm5b, lpar1, lpar6a, mc5ra, mtnr1al, mtnr1ba, opn3, opn6b, opn8b, p2ry1, ptger1b, ptger4c, s1pr1, s1pr5a, si:ch211-213o11.11, sstr2a, tacr1a, valopa]
response to temperature stimulus	6.54953e-05	0.0465017	11	22.449	[bhlhe41, cirbpb, clocka, cry2, cry3a, hsp70.1, hsp70l, hsp90aa1.2, hspb15, per1b, slc27a1b]
cellular response to chemical stimulus	6.59832e-05	0.0467821	90	8.3877	[LOC101887081, abhd2b, ackr3a, ackr4b, acvrl1, agtr1a, alox5ap, baiap2l1a, ca2, castor1, cav1, ccr12a, ccr9a, ch25h, cmklr1, cpne3, cpne5b, cpne8, crhr1, crip1, crlf1b, csf1ra, cxcl12b, cxcr3.3, cxcr4b, cyp1b1, cyp26a1, cyp2ad3, cyp2ad6, cyp2n13, cyp2p6, dusp4, dusp6, dynlrb1, entpd1, entpd2b, epas1a, epas1b, fgfr1b, flt1, fmn2a, grb14, gstp1, hbba2, hsp70.1, hsp70.2, hsp70l, ifngr1l, il2rb, irs2…
organic acid transport	6.61796e-05	0.0468552	25	13.089	[LOC100537809, crabp1a, fabp7b, si:ch211-234h8.7, si:ch73-352p4.8, si:dkey-106n21.1, slc10a4, slc13a5a, slc16a1a, slc16a1b, slc16a6b, slc1a2b, slc1a3a, slc25a15b, slc25a38a, slc25a38b, slc27a1b, slc43a2b, slc6a11b, slc6a13, slc6a5, slc6a6b, slc7a10a, slc7a10b, slc7a8b]
3145A_M vs. WT_M
Term	Term PValue	FDR	Nr. Genes	% Associated Genes	Associated Genes Found
response to external biotic stimulus	2.67e-35	3.32e-32	111	33.6364	[LOC101883994, LOC567656, acod1, atf3, b2m, b2ml, batf, bnip3la, caspa, caspb, ccl19a.1, ccl19b, ccl34b.4, ccl35.1, ccl36.1, ccl38a.4, ccl38a.5, ccny, cebpb, cgas, ch25h, coch, colec11, crfb1, crp2, crtam, csf1ra, cxcl11.1, cxcl11.8, cxcl18b, cxcl32b.1, cxcr3.2, cxcr4b, cyp51, dhx58, dram1, f5, gig2i, gpatch3, ifit10, ifit11, ifit12, ifit16, ifit8, ifng1, igic1s1, il10, il1b, irak3, irf1b, irf5, …
response to other organism	2.67e-35	3.32e-32	111	33.6364	[LOC101883994, LOC567656, acod1, atf3, b2m, b2ml, batf, bnip3la, caspa, caspb, ccl19a.1, ccl19b, ccl34b.4, ccl35.1, ccl36.1, ccl38a.4, ccl38a.5, ccny, cebpb, cgas, ch25h, coch, colec11, crfb1, crp2, crtam, csf1ra, cxcl11.1, cxcl11.8, cxcl18b, cxcl32b.1, cxcr3.2, cxcr4b, cyp51, dhx58, dram1, f5, gig2i, gpatch3, ifit10, ifit11, ifit12, ifit16, ifit8, ifng1, igic1s1, il10, il1b, irak3, irf1b, irf5, …
defense response to other organism	3.83e-30	4.75e-27	91	34.6008	[LOC101883994, LOC567656, acod1, b2m, b2ml, batf, bnip3la, caspa, caspb, ccl19a.1, ccl19b, ccl34b.4, ccl35.1, ccl36.1, ccl38a.4, ccl38a.5, cgas, ch25h, coch, colec11, crfb1, crtam, csf1ra, cxcl11.1, cxcl11.8, cxcl18b, cxcl32b.1, cxcr3.2, dhx58, dram1, gig2i, gpatch3, ifit10, ifit11, ifit12, ifit16, ifit8, ifng1, igic1s1, il10, il1b, irak3, irf1b, irf5, lck, lygl1, lyn, marco, mpeg1.1, mpeg1.2, mx…
defense response	8.93e-27	1.11e-23	105	28.6104	[LOC101883994, LOC567656, acod1, b2m, b2ml, batf, bnip3la, caspa, caspb, ccl19a.1, ccl19b, ccl34b.4, ccl35.1, ccl36.1, ccl38a.4, ccl38a.5, cd44b, cgas, ch25h, ciita, coch, colec11, crfb1, crtam, csf1ra, cxcl11.1, cxcl11.8, cxcl12b, cxcl18b, cxcl32b.1, cxcr3.1, cxcr3.2, cxcr4b, dhx58, dram1, gig2i, gpatch3, ifit10, ifit11, ifit12, ifit16, ifit8, ifng1, igic1s1, il10, il1b, il4r.1, irak3, irf1b, ir…
regulation of immune system process	4.88e-23	6.04e-20	86	29.4521	[b2m, b2ml, bcl6ab, c1qa, c1qb, c1qc, c3a.4, c4, c4b, caspa, caspb, cd40lg, cd74a, cd74b, cd79a, cd8b, cgas, cish, coch, colec11, crfb1, crtam, csf1ra, cxcr3.1, cxcr4b, fam49ba, fcer1g, fcer1gl, fybb, gpatch3, igic1s1, il15l, il34, inpp5d, irak3, irf1b, irf4a, irf7, irf8, itk, lck, lgals17, lgals9l1, lgals9l3, loxl3a, loxl3b, lyn, mhc2b, myb, myd88, ndrg1b, nlrc5, pycard, rac2, rhogd, rsad2, si:c…
response to virus	1.25e-17	1.55e-14	33	50.7692	[atf3, bnip3la, ccl35.1, ccl36.1, ccl38a.4, ccl38a.5, cgas, ch25h, crfb1, dhx58, gig2i, gpatch3, ifit10, ifit11, ifit12, ifit16, ifit8, ifng1, il1b, irf1b, irf5, irf7, mxa, mxb, mxc, mxd, mxe, mxf, mxg, nfkbiaa, pkz, rsad2, tnfrsf1a]
regulation of immune response	2.36e-17	2.91e-14	56	32.1839	[b2m, b2ml, c1qa, c1qb, c1qc, c3a.4, c4, c4b, caspa, caspb, cd74a, cd74b, cd79a, cd8b, cgas, coch, colec11, crfb1, crtam, fcer1g, fcer1gl, fybb, gpatch3, igic1s1, il15l, irak3, irf1b, itk, lck, loxl3a, loxl3b, myd88, nlrc5, pycard, rsad2, si:ch211-196f2.6, si:ch211-214p13.8, si:dkey-169i5.4, si:dkey-1h24.6, si:dkey-237j10.2, slc15a2, socs1a, socs1b, tapbp.1, tec, themis, themis2, ticam1, tlr1, tl…
cytokine-mediated signaling pathway	3.93e-16	4.86e-13	56	30.4348	[LOC101883994, LOC567656, cabz01093075.1, ccl19a.1, ccl19b, ccl34b.4, ccl35.1, ccl36.1, ccl38a.4, ccl38a.5, ccr7, ccr9a, cd4-1, cd44b, cd74a, cd74b, cmklr1, crfb1, csf1ra, csf2rb, cxcl11.1, cxcl11.8, cxcl12b, cxcl18b, cxcl32b.1, cxcr3.1, cxcr3.2, cxcr4b, dicp3.3, fas, igf2bp2a, il10ra, il12ba, il1b, il21r.1, il2rb, il2rga, il2rgb, il4r.1, il6r, il7r, irak3, irf5, jak3, m17, nlrc5, si:cabz01093077…
response to bacterium	7.86e-16	9.71e-13	45	35.1562	[LOC101883994, LOC567656, acod1, caspb, cebpb, coch, crp2, cxcl11.1, cxcl11.8, cxcl18b, cxcr3.2, cxcr4b, dram1, f5, ifng1, igic1s1, il10, il1b, lgals17, lta4h, lygl1, marco, mpeg1.1, mpeg1.2, mxa, myd88, nitr2a, nitr2b, nitr5, nos2b, pglyrp2, psmb9a, pycard, rac2, rbck1, rnf213a, rnf213b, si:ch211-153b23.7, si:ch211-241b2.5, ticam1, tlr21, tlr22, tnfrsf1a, tnip2, zgc:153631]
cellular response to cytokine stimulus	2.44e-15	3.01e-12	56	29.3194	[LOC101883994, LOC567656, cabz01093075.1, ccl19a.1, ccl19b, ccl34b.4, ccl35.1, ccl36.1, ccl38a.4, ccl38a.5, ccr7, ccr9a, cd4-1, cd44b, cd74a, cd74b, cmklr1, crfb1, csf1ra, csf2rb, cxcl11.1, cxcl11.8, cxcl12b, cxcl18b, cxcl32b.1, cxcr3.1, cxcr3.2, cxcr4b, dicp3.3, fas, igf2bp2a, il10ra, il12ba, il1b, il21r.1, il2rb, il2rga, il2rgb, il4r.1, il6r, il7r, irak3, irf5, jak3, m17, nlrc5, si:cabz01093077…
leukocyte activation	3.55e-15	4.37e-12	47	32.8671	[ada, arpc1b, b2m, b2ml, batf, cd4-1, cd74a, cd74b, cd79a, cd83, cish, cxcr3.2, dicp3.3, eomesb, fam49ba, gpr183a, igic1s1, ikzf1, il15l, il1b, il2rb, il2rga, il7r, irf7, itk, jak3, lck, lgals17, lgals9l1, lgals9l3, loxl3a, loxl3b, mhc2b, myd88, ndrg1b, si:ch211-196f2.6, si:ch211-241b2.5, si:ch211-67e16.3, si:dkey-1h24.6, skap2, spi1b, themis, ticam1, vsir, zgc:103700, zgc:123107, zgc:153631]
lymphocyte activation	8.66e-15	1.07e-11	42	35	[ada, arpc1b, b2m, b2ml, batf, cd4-1, cd74a, cd74b, cd79a, cd83, cish, dicp3.3, eomesb, fam49ba, gpr183a, igic1s1, ikzf1, il15l, il2rb, il2rga, il7r, irf7, itk, jak3, lck, lgals17, lgals9l1, lgals9l3, loxl3a, loxl3b, mhc2b, ndrg1b, si:ch211-241b2.5, si:ch211-67e16.3, si:dkey-1h24.6, skap2, themis, ticam1, vsir, zgc:103700, zgc:123107, zgc:153631]
T cell activation	1.73e-14	2.12e-11	35	39.7727	[ada, arpc1b, b2m, b2ml, batf, cd4-1, cd74a, cd74b, cd83, dicp3.3, eomesb, fam49ba, gpr183a, ikzf1, il15l, il7r, irf7, itk, jak3, lck, lgals17, lgals9l1, lgals9l3, loxl3a, loxl3b, mhc2b, ndrg1b, si:ch211-241b2.5, si:ch211-67e16.3, si:dkey-1h24.6, themis, vsir, zgc:103700, zgc:123107, zgc:153631]
response to cytokine	8.68e-14	1.07e-10	56	27.1845	[LOC101883994, LOC567656, cabz01093075.1, ccl19a.1, ccl19b, ccl34b.4, ccl35.1, ccl36.1, ccl38a.4, ccl38a.5, ccr7, ccr9a, cd4-1, cd44b, cd74a, cd74b, cmklr1, crfb1, csf1ra, csf2rb, cxcl11.1, cxcl11.8, cxcl12b, cxcl18b, cxcl32b.1, cxcr3.1, cxcr3.2, cxcr4b, dicp3.3, fas, igf2bp2a, il10ra, il12ba, il1b, il21r.1, il2rb, il2rga, il2rgb, il4r.1, il6r, il7r, irak3, irf5, jak3, m17, nlrc5, si:cabz01093077…
innate immune response	1.03e-13	1.26e-10	49	29.5181	[b2m, b2ml, caspa, caspb, ccl19a.1, ccl19b, ccl34b.4, ccl35.1, ccl36.1, ccl38a.4, ccl38a.5, cgas, coch, colec11, crtam, csf1ra, cxcl32b.1, cxcr3.2, dhx58, igic1s1, irak3, lck, lyn, myd88, nlrc5, nrros, ptpn6, pycard, rsad2, si:ch211-108d22.2, si:ch211-167j9.5, si:ch211-195h23.3, si:ch211-196f2.6, si:ch211-66k16.27, slc15a2, socs1a, socs1b, stat1a, stat1b, styk1b, ticam1, tlr1, tlr21, tlr22, tlr8b…
defense response to virus	2.91e-12	3.57e-09	23	48.9362	[bnip3la, cgas, ch25h, crfb1, dhx58, gig2i, gpatch3, ifit10, ifit11, ifit12, ifit16, ifit8, irf1b, irf5, mxa, mxb, mxc, mxd, mxe, mxf, mxg, pkz, rsad2]
defense response to symbiont	2.91e-12	3.57e-09	23	48.9362	[bnip3la, cgas, ch25h, crfb1, dhx58, gig2i, gpatch3, ifit10, ifit11, ifit12, ifit16, ifit8, irf1b, irf5, mxa, mxb, mxc, mxd, mxe, mxf, mxg, pkz, rsad2]
positive regulation of immune system process	4.14e-12	5.09e-09	45	28.481	[b2m, b2ml, c1qa, c1qb, c1qc, c3a.4, c4, c4b, cd40lg, cd74a, cd74b, cd79a, cgas, coch, colec11, crfb1, crtam, csf1ra, fam49ba, fybb, igic1s1, il15l, il34, itk, lck, lgals17, mhc2b, myd88, rac2, rsad2, si:ch211-196f2.6, si:ch211-241b2.5, si:dkey-169i5.4, si:dkey-1h24.6, socs1a, tec, themis, themis2, ticam1, vsir, zgc:103700, zgc:123107, zgc:153631, zgc:174863, zgc:194627]
cell chemotaxis	9.96e-12	1.22e-08	38	31.1475	[LOC101883994, LOC567656, aanat2, cabz01093075.1, ccl19a.1, ccl19b, ccl34b.4, ccl35.1, ccl36.1, ccl38a.4, ccl38a.5, ccr7, ccr9a, ch25h, cmklr1, coro1a, csf1ra, cxcl11.1, cxcl11.8, cxcl12b, cxcl18b, cxcl32b.1, cxcr3.1, cxcr3.2, cxcr4b, cyba, gpr183a, il1b, inpp5d, lta4h, lyn, myd88, p2rx7, rab13, rac2, tnfrsf1a, wasb, xcr1b.2]
leukocyte chemotaxis	4.58e-11	5.61e-08	30	35.2941	[LOC101883994, LOC567656, aanat2, ccl19a.1, ccl19b, ccl34b.4, ccl35.1, ccl36.1, ccl38a.4, ccl38a.5, ch25h, coro1a, csf1ra, cxcl11.1, cxcl11.8, cxcl18b, cxcl32b.1, cxcr3.2, cxcr4b, cyba, gpr183a, il1b, inpp5d, lta4h, lyn, myd88, p2rx7, rac2, tnfrsf1a, wasb]
immune response-regulating signaling pathway	5.44e-11	6.66e-08	33	32.6733	[b2m, b2ml, caspa, caspb, cd79a, crfb1, fcer1g, fcer1gl, fybb, gpatch3, igic1s1, irak3, itk, lck, myd88, pycard, si:ch211-196f2.6, si:ch211-214p13.8, si:dkey-169i5.4, si:dkey-1h24.6, si:dkey-237j10.2, slc15a2, tec, themis, themis2, ticam1, tlr1, tlr21, tlr22, tlr8b, tnip2, zgc:174863, zgc:194627]
neutrophil chemotaxis	8.66e-10	1.06e-06	23	38.9831	[LOC101883994, LOC567656, aanat2, ccl19a.1, ccl19b, ccl34b.4, ccl35.1, ccl36.1, ccl38a.4, ccl38a.5, cxcl11.1, cxcl11.8, cxcl18b, cxcl32b.1, cxcr4b, il1b, inpp5d, lta4h, lyn, myd88, rac2, tnfrsf1a, wasb]
granulocyte chemotaxis	1.38e-09	1.68e-06	24	36.9231	[LOC101883994, LOC567656, aanat2, ccl19a.1, ccl19b, ccl34b.4, ccl35.1, ccl36.1, ccl38a.4, ccl38a.5, csf1ra, cxcl11.1, cxcl11.8, cxcl18b, cxcl32b.1, cxcr4b, il1b, inpp5d, lta4h, lyn, myd88, rac2, tnfrsf1a, wasb]
leukocyte migration	1.69e-09	2.07e-06	36	27.4809	[LOC101883994, LOC567656, aanat2, ccl19a.1, ccl19b, ccl34b.4, ccl35.1, ccl36.1, ccl38a.4, ccl38a.5, ch25h, coro1a, csf1ra, cxcl11.1, cxcl11.8, cxcl18b, cxcl32b.1, cxcr3.1, cxcr3.2, cxcr4b, cyba, gpr183a, il1b, inpp5d, lta4h, lyn, myd88, p2rx7, rac2, rhogd, selplg, socs1a, tbx21, tnfrsf1a, wasb, zgc:153631]
chemokine-mediated signaling pathway	2.72e-09	3.32e-06	23	37.0968	[LOC101883994, LOC567656, cabz01093075.1, ccl19a.1, ccl19b, ccl34b.4, ccl35.1, ccl36.1, ccl38a.4, ccl38a.5, ccr7, ccr9a, cmklr1, cxcl11.1, cxcl11.8, cxcl12b, cxcl18b, cxcl32b.1, cxcr3.1, cxcr3.2, cxcr4b, si:cabz01093077.1, xcr1b.2]
inflammatory response	3.46e-09	4.21e-06	41	24.8485	[LOC101883994, LOC567656, caspa, caspb, ccl19a.1, ccl19b, ccl34b.4, ccl35.1, ccl36.1, ccl38a.4, ccl38a.5, cd44b, ciita, csf1ra, cxcl11.1, cxcl11.8, cxcl18b, cxcl32b.1, cxcr3.1, cxcr4b, il1b, il4r.1, loxl3a, loxl3b, lta4h, myd88, nos2b, nrros, pycard, si:cabz01093077.1, si:ch211-195h23.3, si:ch211-66k16.27, si:ch73-63e15.2, ticam1, tlr1, tlr21, tlr22, tlr8b, tnfrsf1a, uhrf1, zgc:195173]
response to chemokine	5.58e-09	6.79e-06	23	35.9375	[LOC101883994, LOC567656, cabz01093075.1, ccl19a.1, ccl19b, ccl34b.4, ccl35.1, ccl36.1, ccl38a.4, ccl38a.5, ccr7, ccr9a, cmklr1, cxcl11.1, cxcl11.8, cxcl12b, cxcl18b, cxcl32b.1, cxcr3.1, cxcr3.2, cxcr4b, si:cabz01093077.1, xcr1b.2]
cellular response to chemokine	5.58e-09	6.79e-06	23	35.9375	[LOC101883994, LOC567656, cabz01093075.1, ccl19a.1, ccl19b, ccl34b.4, ccl35.1, ccl36.1, ccl38a.4, ccl38a.5, ccr7, ccr9a, cmklr1, cxcl11.1, cxcl11.8, cxcl12b, cxcl18b, cxcl32b.1, cxcr3.1, cxcr3.2, cxcr4b, si:cabz01093077.1, xcr1b.2]
neutrophil migration	7.28e-09	8.86e-06	25	33.3333	[LOC101883994, LOC567656, aanat2, ccl19a.1, ccl19b, ccl34b.4, ccl35.1, ccl36.1, ccl38a.4, ccl38a.5, cxcl11.1, cxcl11.8, cxcl18b, cxcl32b.1, cxcr4b, cyba, il1b, inpp5d, lta4h, lyn, myd88, rac2, rhogd, tnfrsf1a, wasb]
granulocyte migration	9.03e-09	1.1e-05	26	32.0988	[LOC101883994, LOC567656, aanat2, ccl19a.1, ccl19b, ccl34b.4, ccl35.1, ccl36.1, ccl38a.4, ccl38a.5, csf1ra, cxcl11.1, cxcl11.8, cxcl18b, cxcl32b.1, cxcr4b, cyba, il1b, inpp5d, lta4h, lyn, myd88, rac2, rhogd, tnfrsf1a, wasb]
defense response to bacterium	1.1e-08	1.34e-05	23	34.8485	[acod1, caspb, coch, dram1, ifng1, igic1s1, il10, il1b, lygl1, marco, mpeg1.1, mpeg1.2, myd88, nos2b, pglyrp2, pycard, rac2, rbck1, rnf213a, rnf213b, tlr21, tnfrsf1a, zgc:153631]
myeloid leukocyte migration	1.57e-08	1.91e-05	28	29.7872	[LOC101883994, LOC567656, aanat2, ccl19a.1, ccl19b, ccl34b.4, ccl35.1, ccl36.1, ccl38a.4, ccl38a.5, csf1ra, cxcl11.1, cxcl11.8, cxcl18b, cxcl32b.1, cxcr3.2, cxcr4b, cyba, il1b, inpp5d, lta4h, lyn, myd88, p2rx7, rac2, rhogd, tnfrsf1a, wasb]
positive regulation of immune response	2.19e-08	2.66e-05	29	28.7129	[c1qa, c1qb, c1qc, c3a.4, c4, c4b, cd74a, cd74b, cd79a, cgas, coch, colec11, crfb1, crtam, fybb, igic1s1, il15l, itk, lck, myd88, rsad2, si:ch211-196f2.6, si:dkey-169i5.4, si:dkey-1h24.6, tec, themis, themis2, zgc:174863, zgc:194627]
regulation of lymphocyte activation	5.77e-08	7e-05	22	33.3333	[b2m, b2ml, cish, fam49ba, igic1s1, il15l, irf7, lgals17, lgals9l1, lgals9l3, loxl3a, loxl3b, mhc2b, ndrg1b, si:ch211-241b2.5, si:ch211-67e16.3, si:dkey-1h24.6, ticam1, vsir, zgc:103700, zgc:123107, zgc:153631]
regulation of leukocyte activation	9.49e-08	0.000115	23	31.5068	[b2m, b2ml, cish, fam49ba, igic1s1, il15l, irf7, lgals17, lgals9l1, lgals9l3, loxl3a, loxl3b, mhc2b, ndrg1b, si:ch211-196f2.6, si:ch211-241b2.5, si:ch211-67e16.3, si:dkey-1h24.6, ticam1, vsir, zgc:103700, zgc:123107, zgc:153631]
regulation of T cell activation	1.23e-07	0.000149	19	35.8491	[b2m, b2ml, fam49ba, il15l, irf7, lgals17, lgals9l1, lgals9l3, loxl3a, loxl3b, mhc2b, ndrg1b, si:ch211-241b2.5, si:ch211-67e16.3, si:dkey-1h24.6, vsir, zgc:103700, zgc:123107, zgc:153631]
regulation of cell activation	1.26e-07	0.000152	23	31.0811	[b2m, b2ml, cish, fam49ba, igic1s1, il15l, irf7, lgals17, lgals9l1, lgals9l3, loxl3a, loxl3b, mhc2b, ndrg1b, si:ch211-196f2.6, si:ch211-241b2.5, si:ch211-67e16.3, si:dkey-1h24.6, ticam1, vsir, zgc:103700, zgc:123107, zgc:153631]
leukocyte cell-cell adhesion	1.61e-07	0.000194	17	38.6364	[b2m, b2ml, fam49ba, fermt3b, il15l, lgals17, lgals9l1, lgals9l3, loxl3a, loxl3b, mhc2b, selplg, si:ch211-241b2.5, vsir, zgc:103700, zgc:123107, zgc:153631]
adaptive immune response	1.72e-07	0.000208	18	36.7347	[batf, c1qa, c1qb, c1qc, csf2rb, gpr183a, igic1s1, il21r.1, il4r.1, itk, loxl3a, loxl3b, si:ch211-165d12.4, si:ch211-196f2.6, si:rp71-81e14.2, tec, themis, zgc:123107]
pattern recognition receptor signaling pathway	3.17e-07	0.000382	16	39.0244	[b2m, b2ml, caspa, caspb, gpatch3, irak3, myd88, pycard, si:dkey-237j10.2, slc15a2, ticam1, tlr1, tlr21, tlr22, tlr8b, tnip2]
response to molecule of bacterial origin	3.17e-07	0.000382	16	39.0244	[LOC101883994, LOC567656, cxcl11.1, cxcl11.8, cxcl18b, cxcr4b, il10, il1b, lgals17, myd88, nos2b, psmb9a, si:ch211-153b23.7, si:ch211-241b2.5, ticam1, tnip2]
cytokine production	4.07e-07	0.000491	25	27.7778	[batf, bcl6ab, caspa, caspb, cd74a, cd74b, cgas, dhx58, gpatch3, il10, il15l, irak3, lgals9l1, lgals9l3, nrros, pycard, serpinb1l1, serpinb1l2, si:ch211-196f2.6, si:dkey-169i5.4, ticam1, tlr1, zgc:153631, zgc:174863, zgc:194627]
cytokine receptor activity	6.3e-07	0.000758	24	27.907	[cabz01093075.1, ccr7, ccr9a, cd44b, cd74a, cd74b, cmklr1, crfb1, csf2rb, cxcr3.1, cxcr3.2, cxcr4b, igf2bp2a, il10ra, il12ba, il21r.1, il2rb, il2rga, il2rgb, il4r.1, il6r, il7r, si:cabz01093077.1, xcr1b.2]
activation of immune response	7.67e-07	0.000923	23	28.3951	[c1qa, c1qb, c1qc, c3a.4, c4, c4b, cd79a, cgas, colec11, crfb1, fybb, igic1s1, itk, lck, myd88, si:ch211-196f2.6, si:dkey-169i5.4, si:dkey-1h24.6, tec, themis, themis2, zgc:174863, zgc:194627]
regulation of response to stimulus	8.56e-07	0.0010295	192	12.9206	[LOC100535316, LOC100535636, ada, adra1ba, angptl2a, ankrd39, arhgap17b, arhgap25, arhgef3l, b2m, b2ml, baiap2l1a, bmp3, bmp8a, btc, c1qa, c1qb, c1qc, c3a.4, c4, c4b, caspa, caspb, ccdc125, ccl19a.1, ccl19b, ccl34b.4, ccl35.1, ccl36.1, ccl38a.4, ccl38a.5, ccny, ccr7, cd4-1, cd44b, cd74a, cd74b, cd79a, cd8b, cflara, cgas, chrd, cish, cnn2, coch, colec11, cpxm1a, cpxm1b, crb2a, crfb1, crtam, csf1ra…
response to lipopolysaccharide	9.25e-07	0.00111037	15	38.4615	[LOC101883994, LOC567656, cxcl11.1, cxcl11.8, cxcl18b, cxcr4b, il10, il1b, lgals17, nos2b, psmb9a, si:ch211-153b23.7, si:ch211-241b2.5, ticam1, tnip2]
regulation of leukocyte cell-cell adhesion	9.25e-07	0.00111037	15	38.4615	[b2m, b2ml, fam49ba, il15l, lgals17, lgals9l1, lgals9l3, loxl3a, loxl3b, mhc2b, si:ch211-241b2.5, vsir, zgc:103700, zgc:123107, zgc:153631]
regulation of peptidase activity	9.76e-07	0.0011718	36	21.8182	[agt, ahsg1, anos1b, c3a.4, c4, c4b, casp8, caspa, caspb, cenph, cflara, col28a2a, esco2, fas, kng1, lamtor5, mcl1a, mcl1b, pcolcea, pcolceb, psme1, psme2, psmf1, pycard, serpinb14, serpinb1l1, serpinb1l2, serpinf1, serpinh1a, serpinh1b, serpinh2, si:ch1073-416d2.3, si:ch211-195h23.3, si:dkey-103e21.5, zgc:165518, zgc:173729]
cellular response to chemical stimulus	1.19e-06	0.00142673	146	13.6067	[LOC101883994, LOC103909721, LOC567656, aanat2, adh8b, akr1a1b, baiap2l1a, bmp8a, cabz01093075.1, ccl19a.1, ccl19b, ccl34b.4, ccl35.1, ccl36.1, ccl38a.4, ccl38a.5, ccr7, ccr9a, cd4-1, cd44b, cd74a, cd74b, cgas, ch25h, chrd, cmklr1, coro1a, crfb1, crip1, csf1ra, csf2rb, cxcl11.1, cxcl11.8, cxcl12b, cxcl18b, cxcl32b.1, cxcr3.1, cxcr3.2, cxcr4b, cyba, cyp1b1, cyp26a1, cyp2aa2, cyp2j20, cyp2p10, cyp2…
regulation of cytokine production	1.24e-06	0.0014914	24	26.9663	[batf, bcl6ab, caspa, caspb, cd74a, cd74b, cgas, dhx58, gpatch3, il10, il15l, irak3, lgals9l1, lgals9l3, pycard, serpinb1l1, serpinb1l2, si:ch211-196f2.6, si:dkey-169i5.4, ticam1, tlr1, zgc:153631, zgc:174863, zgc:194627]
cysteine-type endopeptidase activity involved in apoptotic signaling pathway	1.94e-06	0.00232748	8	66.6667	[casp8, caspa, caspb, cflara, fas, pycard, si:ch211-195h23.3, si:dkey-103e21.5]
alpha-beta T cell activation	1.99e-06	0.00238371	10	52.6316	[batf, eomesb, gpr183a, itk, lgals9l1, lgals9l3, loxl3a, loxl3b, vsir, zgc:153631]
regulation of endopeptidase activity	2.25e-06	0.00268859	33	22	[agt, ahsg1, c3a.4, c4, c4b, casp8, caspa, caspb, cenph, cflara, col28a2a, esco2, fas, kng1, lamtor5, mcl1a, mcl1b, psme1, psme2, psmf1, pycard, serpinb14, serpinb1l1, serpinb1l2, serpinf1, serpinh1a, serpinh1b, serpinh2, si:ch1073-416d2.3, si:ch211-195h23.3, si:dkey-103e21.5, zgc:165518, zgc:173729]
T cell differentiation	2.77e-06	0.00331188	15	35.7143	[arpc1b, batf, eomesb, gpr183a, ikzf1, il7r, irf7, itk, jak3, lck, loxl3a, loxl3b, ndrg1b, themis, vsir]
antigen processing and presentation of peptide antigen	3.2e-06	0.00381264	9	56.25	[b2m, b2ml, erap1a, erap1b, mhc2b, tap2t, tapbp.1, zgc:103700, zgc:123107]
cysteine-type endopeptidase activity involved in execution phase of apoptosis	3.2e-06	0.00381264	9	56.25	[casp6l2, casp7, casp8, caspa, caspb, cflara, pycard, si:ch211-195h23.3, si:dkey-103e21.5]
negative regulation of immune system process	3.36e-06	0.00401097	17	32.0755	[b2m, b2ml, cish, cxcr4b, inpp5d, irak3, lgals17, lgals9l1, lgals9l3, loxl3a, loxl3b, nlrc5, si:ch211-241b2.5, socs1a, spi1b, vsir, zgc:153631]
chemokine activity	3.89e-06	0.00463698	14	36.8421	[LOC101883994, LOC567656, ccl19a.1, ccl19b, ccl34b.4, ccl35.1, ccl36.1, ccl38a.4, ccl38a.5, cxcl11.1, cxcl11.8, cxcl12b, cxcl18b, cxcl32b.1]
MHC protein complex assembly	4.15e-06	0.00493978	6	85.7143	[b2m, b2ml, mhc2b, tapbp.1, zgc:103700, zgc:123107]
leukocyte differentiation	5.49e-06	0.0065254	28	22.9508	[ada2b, arpc1b, batf, cd79a, cish, csf1ra, eomesb, gpr183a, ikzf1, il2rga, il34, il7r, irf7, irf8, itk, jak3, lck, loxl3a, loxl3b, myb, ndrg1b, nrros, slc7a7, smarcd2, spi1a, spi1b, themis, vsir]
lymphocyte differentiation	6.62e-06	0.00786527	18	29.5082	[arpc1b, batf, cd79a, cish, eomesb, gpr183a, ikzf1, il2rga, il7r, irf7, itk, jak3, lck, loxl3a, loxl3b, ndrg1b, themis, vsir]
MHC class II protein complex assembly	6.94e-06	0.00824133	5	100	[b2m, b2ml, mhc2b, zgc:103700, zgc:123107]
peptide antigen assembly with MHC protein complex	6.94e-06	0.00824133	5	100	[b2m, b2ml, mhc2b, zgc:103700, zgc:123107]
peptide antigen assembly with MHC class II protein complex	6.94e-06	0.00824133	5	100	[b2m, b2ml, mhc2b, zgc:103700, zgc:123107]
antigen processing and presentation of exogenous peptide antigen via MHC class II	6.94e-06	0.00824133	5	100	[b2m, b2ml, mhc2b, zgc:103700, zgc:123107]
mononuclear cell differentiation	7.05e-06	0.00836609	19	28.3582	[arpc1b, batf, cd79a, cish, eomesb, gpr183a, ikzf1, il2rga, il34, il7r, irf7, itk, jak3, lck, loxl3a, loxl3b, ndrg1b, themis, vsir]
lymphocyte migration	7.78e-06	0.00921783	13	37.1429	[ccl19a.1, ccl19b, ccl34b.4, ccl35.1, ccl36.1, ccl38a.4, ccl38a.5, ch25h, cxcl32b.1, gpr183a, socs1a, tbx21, zgc:153631]
positive regulation of response to stimulus	8.36e-06	0.00990319	87	14.7959	[adra1ba, angptl2a, ankrd39, arhgef3l, bmp3, bmp8a, btc, c1qa, c1qb, c1qc, c3a.4, c4, c4b, caspa, caspb, ccl19a.1, ccl19b, ccl34b.4, ccl35.1, ccl36.1, ccl38a.4, ccl38a.5, cd4-1, cd44b, cd74a, cd74b, cd79a, cgas, coch, colec11, crfb1, crtam, csf1ra, cxcl12b, cxcl32b.1, cxcr4b, dicp3.3, edar, fgf10b, fybb, gdf3, gpr18, gpr183a, gpr4, igic1s1, il15l, il7r, ing5b, itk, lamtor5, lck, lgals2a, lims2, l…
T cell activation involved in immune response	9.94e-06	0.0117623	8	57.1429	[batf, cd74a, cd74b, cd83, eomesb, gpr183a, loxl3a, loxl3b]
cellular response to molecule of bacterial origin	1.06e-05	0.0125492	12	38.7097	[LOC101883994, LOC567656, cxcl11.1, cxcl11.8, cxcl18b, il1b, lgals17, psmb9a, si:ch211-153b23.7, si:ch211-241b2.5, ticam1, tnip2]
cellular response to lipopolysaccharide	1.06e-05	0.0125492	12	38.7097	[LOC101883994, LOC567656, cxcl11.1, cxcl11.8, cxcl18b, il1b, lgals17, psmb9a, si:ch211-153b23.7, si:ch211-241b2.5, ticam1, tnip2]
lymphocyte chemotaxis	1.07e-05	0.0126864	10	45.4545	[ccl19a.1, ccl19b, ccl34b.4, ccl35.1, ccl36.1, ccl38a.4, ccl38a.5, ch25h, cxcl32b.1, gpr183a]
mononuclear cell migration	1.09e-05	0.0128177	14	34.1463	[ccl19a.1, ccl19b, ccl34b.4, ccl35.1, ccl36.1, ccl38a.4, ccl38a.5, ch25h, csf1ra, cxcl32b.1, gpr183a, socs1a, tbx21, zgc:153631]
signal transduction	1.82e-05	0.0214813	399	11.1049	[LOC100535316, LOC100535636, LOC101883994, LOC110438218, LOC110438919, LOC567656, LOC793750, ada, adcy1b, adgre15, adgre5b.3, adgre9, adgrg11, adra1ba, adra2c, angptl2a, ankrd39, anxa6, apaf1, apbb1ip, arhgap11a, arhgap17b, arhgap23b, arhgap25, arhgap39, arhgap45b, arhgef3l, asb1, asb15b, b2m, b2ml, baiap2l1a, batf, blnk, bmp3, bmp8a, bnip3la, bnip4, btc, bub1, c1qtnf12, cabz01093075.1, casp8, ca…
regulation of response to biotic stimulus	2.19e-05	0.025767	13	34.2105	[b2m, b2ml, cgas, coch, crtam, gpatch3, irak3, irf1b, myd88, nlrc5, si:ch211-196f2.6, socs1a, socs1b]
execution phase of apoptosis	2.24e-05	0.0263427	12	36.3636	[casp6l2, casp7, casp8, caspa, caspb, cflara, dffb, pycard, si:ch211-195h23.3, si:dkey-103e21.5, xkr5b, xkr6a]
humoral immune response	2.37e-05	0.0278682	15	30.6122	[LOC101883994, LOC567656, c1qa, c1qb, c1qc, c3a.4, c4, c4b, colec11, cxcl11.1, cxcl11.8, cxcl18b, igic1s1, tlr21, traf3ip2l]
regulation of defense response	2.6e-05	0.0305688	20	25.3165	[b2m, b2ml, caspa, caspb, cgas, coch, crtam, cxcr4b, gpatch3, irak3, irf1b, myd88, nlrc5, pycard, si:ch211-196f2.6, si:ch73-63e15.2, socs1a, socs1b, tlr1, tnfrsf1a]
chemotaxis	3.1e-05	0.0364057	65	15.4394	[LOC101883994, LOC567656, aanat2, adcy1b, arl3l1, arl3l2, cabz01093075.1, ccdc141, ccl19a.1, ccl19b, ccl34b.4, ccl35.1, ccl36.1, ccl38a.4, ccl38a.5, ccr7, ccr9a, ch25h, chad, cmklr1, col2a1a, coro1a, csf1ra, cxcl11.1, cxcl11.8, cxcl12b, cxcl18b, cxcl32b.1, cxcr3.1, cxcr3.2, cxcr4b, cyba, cyfip1, dpysl5b, e2f8, epha7, ephb6, fgf10b, fgf7, gpr183a, hdc, il1b, inpp5d, isl2a, kif5ab, lta4h, lyn, mmp2…
taxis	3.1e-05	0.0364057	65	15.4394	[LOC101883994, LOC567656, aanat2, adcy1b, arl3l1, arl3l2, cabz01093075.1, ccdc141, ccl19a.1, ccl19b, ccl34b.4, ccl35.1, ccl36.1, ccl38a.4, ccl38a.5, ccr7, ccr9a, ch25h, chad, cmklr1, col2a1a, coro1a, csf1ra, cxcl11.1, cxcl11.8, cxcl12b, cxcl18b, cxcl32b.1, cxcr3.1, cxcr3.2, cxcr4b, cyba, cyfip1, dpysl5b, e2f8, epha7, ephb6, fgf10b, fgf7, gpr183a, hdc, il1b, inpp5d, isl2a, kif5ab, lta4h, lyn, mmp2…
CD4-positive, alpha-beta T cell activation	3.1e-05	0.036436	7	58.3333	[batf, gpr183a, lgals9l1, lgals9l3, loxl3a, loxl3b, vsir]
cell activation involved in immune response	3.17e-05	0.0371229	12	35.2941	[batf, cd74a, cd74b, cd83, cxcr3.2, eomesb, gpr183a, loxl3a, loxl3b, myd88, spi1b, tcima]
cellular response to biotic stimulus	3.17e-05	0.0371229	12	35.2941	[LOC101883994, LOC567656, cxcl11.1, cxcl11.8, cxcl18b, il1b, lgals17, psmb9a, si:ch211-153b23.7, si:ch211-241b2.5, ticam1, tnip2]
positive regulation of leukocyte activation	4.07e-05	0.0476919	13	32.5	[b2m, b2ml, fam49ba, igic1s1, il15l, lgals17, mhc2b, si:ch211-196f2.6, si:ch211-241b2.5, ticam1, vsir, zgc:103700, zgc:123107]
positive regulation of cell activation	4.07e-05	0.0476919	13	32.5	[b2m, b2ml, fam49ba, igic1s1, il15l, lgals17, mhc2b, si:ch211-196f2.6, si:ch211-241b2.5, ticam1, vsir, zgc:103700, zgc:123107]
cellular response to interferon-gamma	4.18e-05	0.0489501	10	40	[ccl19a.1, ccl19b, ccl34b.4, ccl35.1, ccl36.1, ccl38a.4, ccl38a.5, cxcl32b.1, socs1a, socs1b]
3145A_N vs. WT_N
Term	Term PValue	FDR	Nr. Genes	% Associated Genes	Associated Genes Found
response to external biotic stimulus	9.14557e-29	1.11576e-25	102	30.9091	[LOC100004582, LOC100332583, LOC100334604, LOC567656, acod1, b2m, blk, bnip3la, caspa, caspb, ccl19a.1, ccl34b.4, ccl35.1, ccl36.1, ccl38a.4, ccl38a.5, ccl39.2, cd40, cfbl, ch25h, crfb1, crtam, csf1ra, cxcl11.1, cxcl11.5, cxcl11.8, cxcl18b, cxcl20, cxcl32b.1, cxcl8b.1, cxcr3.2, cxcr4b, dram1, gig2i, gpatch3, gpr84, hadhaa, hck, hhla2a.1, ifit11, ifit12, ifit16, ifng1, igic1s1, il17d, il1b, irak3,…
response to other organism	9.14557e-29	1.11576e-25	102	30.9091	[LOC100004582, LOC100332583, LOC100334604, LOC567656, acod1, b2m, blk, bnip3la, caspa, caspb, ccl19a.1, ccl34b.4, ccl35.1, ccl36.1, ccl38a.4, ccl38a.5, ccl39.2, cd40, cfbl, ch25h, crfb1, crtam, csf1ra, cxcl11.1, cxcl11.5, cxcl11.8, cxcl18b, cxcl20, cxcl32b.1, cxcl8b.1, cxcr3.2, cxcr4b, dram1, gig2i, gpatch3, gpr84, hadhaa, hck, hhla2a.1, ifit11, ifit12, ifit16, ifng1, igic1s1, il17d, il1b, irak3,…
defense response	9.55871e-28	1.16521e-24	107	29.1553	[LOC100332583, LOC100334604, LOC567656, acod1, anxa1b, b2m, blk, bnip3la, c5ar1, caspa, caspb, ccl19a.1, ccl34b.4, ccl35.1, ccl36.1, ccl38a.4, ccl38a.5, ccl39.2, cd40, cd44b, cfbl, ch25h, ciita, crfb1, crtam, csf1ra, cxcl11.1, cxcl11.5, cxcl11.8, cxcl12b, cxcl18b, cxcl20, cxcl32b.1, cxcl8b.1, cxcr3.1, cxcr3.2, cxcr4b, dram1, fn1a, gig2i, gpatch3, hck, ifit11, ifit12, ifit16, ifng1, igic1s1, il17d…
defense response to other organism	6.13559e-25	7.47315e-22	84	31.9392	[LOC100332583, LOC100334604, LOC567656, acod1, b2m, blk, bnip3la, caspa, caspb, ccl19a.1, ccl34b.4, ccl35.1, ccl36.1, ccl38a.4, ccl38a.5, ccl39.2, cd40, cfbl, ch25h, crfb1, crtam, csf1ra, cxcl11.1, cxcl11.5, cxcl11.8, cxcl18b, cxcl20, cxcl32b.1, cxcl8b.1, cxcr3.2, dram1, gig2i, gpatch3, hck, ifit11, ifit12, ifit16, ifng1, igic1s1, il1b, irak3, irf1b, irf5, lck, lygl1, lyn, mpeg1.1, mpeg1.2, mxc, …
regulation of immune system process	8.17804e-23	9.95268e-20	86	29.4521	[LOC100004582, LOC100332583, LOC101886973, anxa1b, b2m, bcl6b, blk, c1qa, c1qb, c1qc, c3a.6, c4, c4b, c5ar1, caspa, caspb, cd40, cd40lg, cd74a, cd74b, cd79a, cd79b, cd8b, cfbl, crfb1, crtam, csf1ra, cxcr3.1, cxcr4b, fam49ba, fcer1g, fcer1gl, fybb, gata1a, gpatch3, hhla2a.1, igic1s1, il15l, il34, inpp5d, irak3, irf1b, irf4a, irf8, itk, klhl6, lck, lgals9l1, lgals9l3, loxl3b, lyn, mhc2b, ndrg1b, nf…
cytokine-mediated signaling pathway	4.72812e-20	5.74939e-17	62	33.6957	[LOC100334604, LOC567656, cabz01093075.1, ccl19a.1, ccl34b.4, ccl35.1, ccl36.1, ccl38a.4, ccl38a.5, ccl39.2, ccr12a, ccr2, ccr7, ccr9a, cd4-1, cd44b, cd74a, cd74b, cmklr1, crfb1, crlf1b, csf1ra, csf2rb, csf3r, cxcl11.1, cxcl11.5, cxcl11.8, cxcl12b, cxcl18b, cxcl20, cxcl32b.1, cxcl8b.1, cxcr3.1, cxcr3.2, cxcr3.3, cxcr4b, epor, igf2bp2a, il10ra, il17ra1a, il1b, il21r.1, il2rb, il2rga, il4r.1, il6r,…
cellular response to cytokine stimulus	8.24712e-20	1.00202e-16	63	32.9843	[LOC100334604, LOC567656, cabz01093075.1, ccl19a.1, ccl34b.4, ccl35.1, ccl36.1, ccl38a.4, ccl38a.5, ccl39.2, ccr12a, ccr2, ccr7, ccr9a, cd4-1, cd40, cd44b, cd74a, cd74b, cmklr1, crfb1, crlf1b, csf1ra, csf2rb, csf3r, cxcl11.1, cxcl11.5, cxcl11.8, cxcl12b, cxcl18b, cxcl20, cxcl32b.1, cxcl8b.1, cxcr3.1, cxcr3.2, cxcr3.3, cxcr4b, epor, igf2bp2a, il10ra, il17ra1a, il1b, il21r.1, il2rb, il2rga, il4r.1,…
response to cytokine	2.96965e-19	3.60515e-16	65	31.5534	[LOC100334604, LOC567656, anxa1b, cabz01093075.1, ccl19a.1, ccl34b.4, ccl35.1, ccl36.1, ccl38a.4, ccl38a.5, ccl39.2, ccr12a, ccr2, ccr7, ccr9a, cd4-1, cd40, cd44b, cd74a, cd74b, cmklr1, crfb1, crlf1b, csf1ra, csf2rb, csf3r, cxcl11.1, cxcl11.5, cxcl11.8, cxcl12b, cxcl18b, cxcl20, cxcl32b.1, cxcl8b.1, cxcr3.1, cxcr3.2, cxcr3.3, cxcr4b, epor, igf2bp2a, il10ra, il17ra1a, il1b, il21r.1, il2rb, il2rga,…
cell chemotaxis	3.46055e-18	4.19764e-15	47	38.5246	[LOC100334604, LOC567656, anxa1b, cabz01093075.1, ccl19a.1, ccl34b.4, ccl35.1, ccl36.1, ccl38a.4, ccl38a.5, ccl39.2, ccr12a, ccr2, ccr7, ccr9a, ch25h, cmklr1, coro1a, csf1ra, cxcl11.1, cxcl11.5, cxcl11.8, cxcl12b, cxcl18b, cxcl20, cxcl32b.1, cxcl8b.1, cxcr3.1, cxcr3.2, cxcr3.3, cxcr4b, cyba, gpr183a, il16, il1b, inpp5d, lta4h, lyn, rab13, rac2, s1pr4, si:dkey-81e3.1, si:dkey-92i15.4, wasb, xcr1b.…
response to bacterium	5.57291e-18	6.75437e-15	48	37.5	[LOC100004582, LOC100334604, LOC567656, acod1, caspb, cfbl, cxcl11.1, cxcl11.5, cxcl11.8, cxcl18b, cxcl20, cxcl8b.1, cxcr3.2, cxcr4b, dram1, gpr84, hadhaa, hhla2a.1, ifng1, igic1s1, il17d, il1b, lect2l, lta4h, lygl1, mpeg1.1, mpeg1.2, mpx, nitr2a, nitr2b, nkl.2, nod2, npsn, pglyrp2, psmb9a, pycard, rac2, si:ch211-153b23.7, si:ch211-241b2.5, si:dkey-15j16.6, tet1, tfa, tlr21, tlr22, tnip2, wfdc2, …
regulation of immune response	3.32722e-17	4.02926e-14	56	32.1839	[LOC100332583, LOC101886973, anxa1b, b2m, blk, c1qa, c1qb, c1qc, c3a.6, c4, c4b, c5ar1, caspa, caspb, cd40, cd74a, cd74b, cd79a, cd79b, cd8b, cfbl, crfb1, crtam, fcer1g, fcer1gl, fybb, gpatch3, igic1s1, il15l, irak3, irf1b, itk, klhl6, lck, loxl3b, nlrc5, pycard, si:ch211-196f2.6, si:ch211-214p13.8, si:dkey-1h24.6, si:dkey-237j10.2, slc15a2, socs1a, socs1b, tapbp.1, tec, themis, tlr1, tlr21, tlr2…
leukocyte activation	1.84184e-16	2.22863e-13	49	34.2657	[LOC100004582, ada, anxa1b, arpc1b, axl, b2m, blk, ccr2, cd4-1, cd40, cd74a, cd74b, cd79a, cd79b, cd83, cxcl8b.1, cxcr3.2, fam49ba, foxa2, gpr183a, hhla2a.1, igic1s1, ikzf1, il15l, il1b, il2rb, il2rga, il7r, itk, jak3, klf9, lck, lgals9l1, lgals9l3, loxl3b, mhc2b, ndrg1b, si:ch211-196f2.6, si:ch211-241b2.5, si:ch211-67e16.3, si:dkey-15j16.6, si:dkey-1h24.6, skap2, spi1b, themis, vsir, zgc:103700,…
lymphocyte activation	2.05445e-15	2.48383e-12	43	35.8333	[LOC100004582, ada, anxa1b, arpc1b, axl, b2m, blk, cd4-1, cd40, cd74a, cd74b, cd79a, cd79b, cd83, fam49ba, foxa2, gpr183a, hhla2a.1, igic1s1, ikzf1, il15l, il2rb, il2rga, il7r, itk, jak3, klf9, lck, lgals9l1, lgals9l3, loxl3b, mhc2b, ndrg1b, si:ch211-241b2.5, si:ch211-67e16.3, si:dkey-15j16.6, si:dkey-1h24.6, skap2, themis, vsir, zgc:103700, zgc:123107, zgc:153631]
chemokine-mediated signaling pathway	2.53921e-15	3.06737e-12	30	48.3871	[LOC100334604, LOC567656, cabz01093075.1, ccl19a.1, ccl34b.4, ccl35.1, ccl36.1, ccl38a.4, ccl38a.5, ccl39.2, ccr12a, ccr2, ccr7, ccr9a, cmklr1, cxcl11.1, cxcl11.5, cxcl11.8, cxcl12b, cxcl18b, cxcl20, cxcl32b.1, cxcl8b.1, cxcr3.1, cxcr3.2, cxcr3.3, cxcr4b, si:cabz01093077.1, xcr1b.1, xcr1b.2]
inflammatory response	5.55382e-15	6.70347e-12	51	30.9091	[LOC100332583, LOC100334604, LOC567656, anxa1b, c5ar1, caspa, caspb, ccl19a.1, ccl34b.4, ccl35.1, ccl36.1, ccl38a.4, ccl38a.5, ccl39.2, cd40, cd44b, ciita, csf1ra, cxcl11.1, cxcl11.5, cxcl11.8, cxcl18b, cxcl20, cxcl32b.1, cxcl8b.1, cxcr3.1, cxcr4b, fn1a, il17d, il1b, il1fma, il4r.1, loxl3b, lta4h, mpx, mst1, nrros, ptger3, ptgs2b, pycard, sbno2a, si:cabz01093077.1, si:ch211-195h23.3, si:ch211-66k…
response to chemokine	7.57435e-15	9.13466e-12	30	46.875	[LOC100334604, LOC567656, cabz01093075.1, ccl19a.1, ccl34b.4, ccl35.1, ccl36.1, ccl38a.4, ccl38a.5, ccl39.2, ccr12a, ccr2, ccr7, ccr9a, cmklr1, cxcl11.1, cxcl11.5, cxcl11.8, cxcl12b, cxcl18b, cxcl20, cxcl32b.1, cxcl8b.1, cxcr3.1, cxcr3.2, cxcr3.3, cxcr4b, si:cabz01093077.1, xcr1b.1, xcr1b.2]
cellular response to chemokine	7.57435e-15	9.13466e-12	30	46.875	[LOC100334604, LOC567656, cabz01093075.1, ccl19a.1, ccl34b.4, ccl35.1, ccl36.1, ccl38a.4, ccl38a.5, ccl39.2, ccr12a, ccr2, ccr7, ccr9a, cmklr1, cxcl11.1, cxcl11.5, cxcl11.8, cxcl12b, cxcl18b, cxcl20, cxcl32b.1, cxcl8b.1, cxcr3.1, cxcr3.2, cxcr3.3, cxcr4b, si:cabz01093077.1, xcr1b.1, xcr1b.2]
leukocyte chemotaxis	4.18448e-14	5.04229e-11	34	40	[LOC100334604, LOC567656, anxa1b, ccl19a.1, ccl34b.4, ccl35.1, ccl36.1, ccl38a.4, ccl38a.5, ccl39.2, ch25h, coro1a, csf1ra, cxcl11.1, cxcl11.5, cxcl11.8, cxcl18b, cxcl20, cxcl32b.1, cxcl8b.1, cxcr3.2, cxcr4b, cyba, gpr183a, il16, il1b, inpp5d, lta4h, lyn, rac2, s1pr4, si:dkey-92i15.4, wasb, yrk]
leukocyte migration	3.51219e-13	4.22867e-10	42	32.0611	[LOC100334604, LOC567656, anxa1b, ccl19a.1, ccl34b.4, ccl35.1, ccl36.1, ccl38a.4, ccl38a.5, ccl39.2, ch25h, coro1a, csf1ra, cxcl11.1, cxcl11.5, cxcl11.8, cxcl18b, cxcl20, cxcl32b.1, cxcl8b.1, cxcr3.1, cxcr3.2, cxcr4b, cyba, gpr183a, il16, il1b, inpp5d, lta4h, lyn, rac2, rhoga, rhogd, s1pr4, sele, selplg, si:dkey-92i15.4, socs1a, tbx21, wasb, yrk, zgc:153631]
immune response-regulating signaling pathway	4.75232e-13	5.71704e-10	36	35.6436	[LOC100332583, LOC101886973, b2m, blk, c5ar1, caspa, caspb, cd40, cd79a, cd79b, crfb1, fcer1g, fcer1gl, fybb, gpatch3, igic1s1, irak3, itk, klhl6, lck, pycard, si:ch211-196f2.6, si:ch211-214p13.8, si:dkey-1h24.6, si:dkey-237j10.2, slc15a2, tec, themis, tlr1, tlr21, tlr22, tlr8b, tnip2, unc93b1, zgc:174863, zgc:194627]
T cell activation	8.59801e-13	1.03348e-09	33	37.5	[LOC100004582, ada, anxa1b, arpc1b, b2m, cd4-1, cd74a, cd74b, cd83, fam49ba, gpr183a, hhla2a.1, ikzf1, il15l, il7r, itk, jak3, klf9, lck, lgals9l1, lgals9l3, loxl3b, mhc2b, ndrg1b, si:ch211-241b2.5, si:ch211-67e16.3, si:dkey-15j16.6, si:dkey-1h24.6, themis, vsir, zgc:103700, zgc:123107, zgc:153631]
positive regulation of immune system process	1.32545e-12	1.59187e-09	46	29.1139	[LOC100004582, LOC101886973, anxa1b, b2m, blk, c1qa, c1qb, c1qc, c3a.6, c4, c4b, c5ar1, cd40, cd40lg, cd74a, cd74b, cd79a, cd79b, cfbl, crfb1, crtam, csf1ra, fam49ba, fybb, hhla2a.1, igic1s1, il15l, il34, itk, klhl6, lck, mhc2b, rac2, si:ch211-196f2.6, si:ch211-241b2.5, si:dkey-15j16.6, si:dkey-1h24.6, socs1a, tec, themis, vsir, zgc:103700, zgc:123107, zgc:153631, zgc:174863, zgc:194627]
innate immune response	2.29956e-12	2.75947e-09	47	28.3133	[LOC100332583, b2m, blk, caspa, caspb, ccl19a.1, ccl34b.4, ccl35.1, ccl36.1, ccl38a.4, ccl38a.5, ccl39.2, cd40, cfbl, crtam, csf1ra, cxcl32b.1, cxcr3.2, hck, igic1s1, irak3, lck, lyn, nlrc5, nod2, nrros, ptpn6, pycard, si:ch211-108d22.2, si:ch211-167j9.5, si:ch211-195h23.3, si:ch211-196f2.6, si:ch211-66k16.27, si:dkey-118k5.3, sla1, slc15a2, socs1a, socs1b, tlr1, tlr21, tlr22, tlr8b, tnfaip8l2a, …
cellular response to biotic stimulus	1.24056e-11	1.48743e-08	19	55.8824	[LOC100004582, LOC100334604, LOC567656, cxcl11.1, cxcl11.5, cxcl11.8, cxcl18b, cxcl20, cxcl8b.1, hhla2a.1, il17d, il1b, notch2, psmb9a, si:ch211-153b23.7, si:ch211-241b2.5, si:dkey-15j16.6, tet1, tnip2]
cytokine receptor activity	1.41028e-11	1.68951e-08	31	36.0465	[cabz01093075.1, ccr12a, ccr2, ccr7, ccr9a, cd44b, cd74a, cd74b, cmklr1, crfb1, crlf1b, csf2rb, csf3r, cxcr3.1, cxcr3.2, cxcr3.3, cxcr4b, epor, igf2bp2a, il10ra, il17ra1a, il21r.1, il2rb, il2rga, il4r.1, il6r, il7r, lifrb, si:cabz01093077.1, xcr1b.1, xcr1b.2]
cellular response to molecule of bacterial origin	1.79179e-11	2.14477e-08	18	58.0645	[LOC100004582, LOC100334604, LOC567656, cxcl11.1, cxcl11.5, cxcl11.8, cxcl18b, cxcl20, cxcl8b.1, hhla2a.1, il17d, il1b, psmb9a, si:ch211-153b23.7, si:ch211-241b2.5, si:dkey-15j16.6, tet1, tnip2]
cellular response to lipopolysaccharide	1.79179e-11	2.14477e-08	18	58.0645	[LOC100004582, LOC100334604, LOC567656, cxcl11.1, cxcl11.5, cxcl11.8, cxcl18b, cxcl20, cxcl8b.1, hhla2a.1, il17d, il1b, psmb9a, si:ch211-153b23.7, si:ch211-241b2.5, si:dkey-15j16.6, tet1, tnip2]
response to lipopolysaccharide	2.94556e-11	3.52289e-08	20	51.2821	[LOC100004582, LOC100334604, LOC567656, cxcl11.1, cxcl11.5, cxcl11.8, cxcl18b, cxcl20, cxcl8b.1, cxcr4b, gpr84, hhla2a.1, il17d, il1b, psmb9a, si:ch211-153b23.7, si:ch211-241b2.5, si:dkey-15j16.6, tet1, tnip2]
granulocyte chemotaxis	4.12453e-11	4.92881e-08	26	40	[LOC100334604, LOC567656, anxa1b, ccl19a.1, ccl34b.4, ccl35.1, ccl36.1, ccl38a.4, ccl38a.5, ccl39.2, csf1ra, cxcl11.1, cxcl11.5, cxcl11.8, cxcl18b, cxcl20, cxcl32b.1, cxcl8b.1, cxcr4b, il1b, inpp5d, lta4h, lyn, rac2, s1pr4, wasb]
granulocyte migration	7.75627e-11	9.26098e-08	29	35.8025	[LOC100334604, LOC567656, anxa1b, ccl19a.1, ccl34b.4, ccl35.1, ccl36.1, ccl38a.4, ccl38a.5, ccl39.2, csf1ra, cxcl11.1, cxcl11.5, cxcl11.8, cxcl18b, cxcl20, cxcl32b.1, cxcl8b.1, cxcr4b, cyba, il1b, inpp5d, lta4h, lyn, rac2, rhoga, rhogd, s1pr4, wasb]
adaptive immune response	8.64422e-11	1.03126e-07	22	44.898	[anxa1b, btk, c1qa, c1qb, c1qc, cd40, cd7al, csf2rb, gpr183a, igic1s1, il21r.1, il4r.1, itk, klhl6, loxl3b, msh2, si:ch211-165d12.4, si:ch211-196f2.6, si:rp71-81e14.2, tec, themis, zgc:123107]
response to molecule of bacterial origin	9.56852e-11	1.14057e-07	20	48.7805	[LOC100004582, LOC100334604, LOC567656, cxcl11.1, cxcl11.5, cxcl11.8, cxcl18b, cxcl20, cxcl8b.1, cxcr4b, gpr84, hhla2a.1, il17d, il1b, psmb9a, si:ch211-153b23.7, si:ch211-241b2.5, si:dkey-15j16.6, tet1, tnip2]
neutrophil chemotaxis	1.52342e-10	1.81439e-07	24	40.678	[LOC100334604, LOC567656, ccl19a.1, ccl34b.4, ccl35.1, ccl36.1, ccl38a.4, ccl38a.5, ccl39.2, cxcl11.1, cxcl11.5, cxcl11.8, cxcl18b, cxcl20, cxcl32b.1, cxcl8b.1, cxcr4b, il1b, inpp5d, lta4h, lyn, rac2, s1pr4, wasb]
myeloid leukocyte migration	1.92593e-10	2.29186e-07	31	32.9787	[LOC100334604, LOC567656, anxa1b, ccl19a.1, ccl34b.4, ccl35.1, ccl36.1, ccl38a.4, ccl38a.5, ccl39.2, csf1ra, cxcl11.1, cxcl11.5, cxcl11.8, cxcl18b, cxcl20, cxcl32b.1, cxcl8b.1, cxcr3.2, cxcr4b, cyba, il1b, inpp5d, lta4h, lyn, rac2, rhoga, rhogd, s1pr4, wasb, yrk]
neutrophil migration	3.0119e-10	3.58115e-07	27	36	[LOC100334604, LOC567656, ccl19a.1, ccl34b.4, ccl35.1, ccl36.1, ccl38a.4, ccl38a.5, ccl39.2, cxcl11.1, cxcl11.5, cxcl11.8, cxcl18b, cxcl20, cxcl32b.1, cxcl8b.1, cxcr4b, cyba, il1b, inpp5d, lta4h, lyn, rac2, rhoga, rhogd, s1pr4, wasb]
cellular response to chemical stimulus	5.95665e-10	7.0765e-07	161	15.0047	[LOC100004582, LOC100334396, LOC100334604, LOC103909721, LOC567656, adh8a, adh8b, akr1a1a, akr1a1b, anxa1b, baiap2l1b, bmp8a, cabz01093075.1, ccl19a.1, ccl34b.4, ccl35.1, ccl36.1, ccl38a.4, ccl38a.5, ccl39.2, ccr12a, ccr2, ccr7, ccr9a, cd4-1, cd40, cd44b, cd74a, cd74b, ch25h, chrm2a, cmklr1, coro1a, cpeb1b, cpne5b, cpne8, crfb1, crhbp, crip1, crlf1b, csf1ra, csf2rb, csf3r, cxcl11.1, cxcl11.5, cxc…
signal transduction	8.59303e-10	1.01999e-06	432	12.0234	[LOC100004582, LOC100150280, LOC100331257, LOC100331465, LOC100332583, LOC100334396, LOC100334604, LOC100535636, LOC101883459, LOC101886098, LOC101886973, LOC110438218, LOC567656, LOC571410, LOC571737, LOC793750, ada, adgre5b.3, adgrg11, adgrg3, adm2a, adora4a, adrb3a, afap1, aldh1a2, ank1a, anxa1b, anxa6, apaf1, apbb1ip, arhgap15, arhgap17b, arhgap23b, arhgap25, arhgap27l, arhgap45b, arhgap4a, a…
intracellular signal transduction	8.9605e-10	1.06272e-06	194	14.2125	[LOC100150280, LOC100331257, LOC100332583, LOC100334396, LOC101883459, LOC110438218, LOC571737, arhgap17b, arhgap25, arhgef18a, arhgef3l, axl, blnk, btk, c5ar1, cabz01093075.1, cap2, ccl19a.1, ccl34b.4, ccl35.1, ccl36.1, ccl38a.4, ccl38a.5, ccl39.2, ccr12a, ccr2, ccr7, ccr9a, cd4-1, cd40, cd44b, cd74a, cd74b, cdc42l2, cdc42se1, cdk1, cdkn1a, cmklr1, cnn2, crip1, cxcl32b.1, cxcr3.1, cxcr3.2, cxcr3…
leukocyte cell-cell adhesion	3.761e-09	4.45678e-06	19	43.1818	[LOC100004582, anxa1b, b2m, fam49ba, fermt3b, hhla2a.1, il15l, lgals9l1, lgals9l3, loxl3b, mhc2b, sele, selplg, si:ch211-241b2.5, si:dkey-15j16.6, vsir, zgc:103700, zgc:123107, zgc:153631]
humoral immune response	4.81941e-09	5.70618e-06	20	40.8163	[LOC100334604, LOC567656, c1qa, c1qb, c1qc, c3a.6, c4, c4b, cfbl, cxcl11.1, cxcl11.5, cxcl11.8, cxcl18b, cxcl20, cxcl8b.1, igic1s1, tfa, tlr21, traf3ip2l, wfdc2]
positive regulation of immune response	6.2613e-09	7.40712e-06	30	29.703	[LOC101886973, anxa1b, blk, c1qa, c1qb, c1qc, c3a.6, c4, c4b, c5ar1, cd40, cd74a, cd74b, cd79a, cd79b, cfbl, crfb1, crtam, fybb, igic1s1, il15l, itk, klhl6, lck, si:ch211-196f2.6, si:dkey-1h24.6, tec, themis, zgc:174863, zgc:194627]
response to virus	9.1102e-09	1.07683e-05	23	35.3846	[LOC100332583, bnip3la, ccl35.1, ccl36.1, ccl38a.4, ccl38a.5, cd40, ch25h, crfb1, gig2i, gpatch3, ifit11, ifit12, ifit16, ifng1, il1b, irf1b, irf5, mxc, mxd, mxf, mxg, nod2]
chemokine activity	1.30219e-08	1.53789e-05	17	44.7368	[LOC100334604, LOC567656, ccl19a.1, ccl34b.4, ccl35.1, ccl36.1, ccl38a.4, ccl38a.5, ccl39.2, cxcl11.1, cxcl11.5, cxcl11.8, cxcl12b, cxcl18b, cxcl20, cxcl32b.1, cxcl8b.1]
regulation of cell activation	3.08841e-08	3.64432e-05	24	32.4324	[LOC100004582, anxa1b, b2m, blk, cd40, fam49ba, hhla2a.1, igic1s1, il15l, lgals9l1, lgals9l3, loxl3b, mhc2b, ndrg1b, ptbp1a, si:ch211-196f2.6, si:ch211-241b2.5, si:ch211-67e16.3, si:dkey-15j16.6, si:dkey-1h24.6, vsir, zgc:103700, zgc:123107, zgc:153631]
cell migration	4.06382e-08	4.79124e-05	112	15.5772	[LOC100334604, LOC567656, anos1b, anxa1b, anxa6, arhgap4a, astn2, axl, cabz01093075.1, cald1b, cbfb, ccl19a.1, ccl34b.4, ccl35.1, ccl36.1, ccl38a.4, ccl38a.5, ccl39.2, ccr12a, ccr2, ccr7, ccr9a, cd40, cdc42l2, ch25h, cmklr1, cnn2, coro1a, csf1ra, cxcl11.1, cxcl11.5, cxcl11.8, cxcl12b, cxcl18b, cxcl20, cxcl32b.1, cxcl8b.1, cxcr3.1, cxcr3.2, cxcr3.3, cxcr4b, cyba, def6a, enpp2, fgf10b, fgf23, fgf7,…
regulation of peptidase activity	4.48764e-08	5.28644e-05	39	23.6364	[agt, ahsg1, anos1b, birc5a, c3a.6, c4, c4b, caspa, caspb, cflara, col28a2a, cst14b.1, hdr, hpn, lamtor5, mcl1b, ntd5, pcolcea, pcolceb, ppm1f, psme1, psme2, pycard, serpinb1l1, serpinb1l2, serpinf1, serpinh2, si:ch1073-416d2.3, si:ch211-195h23.3, si:ch211-262h13.5, si:dkey-103e21.5, spink2.4, spink2.5, tfpia, tp53, uacaa, wfdc2, zgc:165518, zgc:173729]
regulation of lymphocyte activation	6.6173e-08	7.78856e-05	22	33.3333	[LOC100004582, anxa1b, b2m, blk, cd40, fam49ba, hhla2a.1, igic1s1, il15l, lgals9l1, lgals9l3, loxl3b, mhc2b, ndrg1b, si:ch211-241b2.5, si:ch211-67e16.3, si:dkey-15j16.6, si:dkey-1h24.6, vsir, zgc:103700, zgc:123107, zgc:153631]
antimicrobial humoral response	8.14476e-08	9.57823e-05	11	61.1111	[LOC100334604, LOC567656, cxcl11.1, cxcl11.5, cxcl11.8, cxcl18b, cxcl20, cxcl8b.1, tfa, tlr21, wfdc2]
regulation of leukocyte activation	1.0914e-07	0.000128239	23	31.5068	[LOC100004582, anxa1b, b2m, blk, cd40, fam49ba, hhla2a.1, igic1s1, il15l, lgals9l1, lgals9l3, loxl3b, mhc2b, ndrg1b, si:ch211-196f2.6, si:ch211-241b2.5, si:ch211-67e16.3, si:dkey-15j16.6, si:dkey-1h24.6, vsir, zgc:103700, zgc:123107, zgc:153631]
mononuclear cell proliferation	1.18282e-07	0.000138863	15	44.1176	[LOC100004582, anxa1b, blk, cd40, hhla2a.1, il15l, klf9, lgals9l1, lgals9l3, si:ch211-241b2.5, si:ch211-67e16.3, si:dkey-15j16.6, si:dkey-1h24.6, vsir, zgc:153631]
lymphocyte proliferation	1.18282e-07	0.000138863	15	44.1176	[LOC100004582, anxa1b, blk, cd40, hhla2a.1, il15l, klf9, lgals9l1, lgals9l3, si:ch211-241b2.5, si:ch211-67e16.3, si:dkey-15j16.6, si:dkey-1h24.6, vsir, zgc:153631]
leukocyte proliferation	1.18282e-07	0.000138863	15	44.1176	[LOC100004582, anxa1b, blk, cd40, hhla2a.1, il15l, klf9, lgals9l1, lgals9l3, si:ch211-241b2.5, si:ch211-67e16.3, si:dkey-15j16.6, si:dkey-1h24.6, vsir, zgc:153631]
regulation of T cell activation	1.39385e-07	0.000163498	19	35.8491	[LOC100004582, anxa1b, b2m, fam49ba, hhla2a.1, il15l, lgals9l1, lgals9l3, loxl3b, mhc2b, ndrg1b, si:ch211-241b2.5, si:ch211-67e16.3, si:dkey-15j16.6, si:dkey-1h24.6, vsir, zgc:103700, zgc:123107, zgc:153631]
regulation of leukocyte cell-cell adhesion	1.54231e-07	0.000180758	16	41.0256	[LOC100004582, anxa1b, b2m, fam49ba, hhla2a.1, il15l, lgals9l1, lgals9l3, loxl3b, mhc2b, si:ch211-241b2.5, si:dkey-15j16.6, vsir, zgc:103700, zgc:123107, zgc:153631]
immune response-regulating cell surface receptor signaling pathway	1.90341e-07	0.000222889	20	33.8983	[LOC101886973, blk, c5ar1, cd40, cd79a, cd79b, fcer1g, fcer1gl, fybb, igic1s1, itk, klhl6, lck, si:ch211-196f2.6, si:ch211-214p13.8, si:dkey-1h24.6, tec, themis, zgc:174863, zgc:194627]
activation of immune response	2.13021e-07	0.000249235	24	29.6296	[LOC101886973, blk, c1qa, c1qb, c1qc, c3a.6, c4, c4b, c5ar1, cd79a, cd79b, cfbl, crfb1, fybb, igic1s1, itk, klhl6, lck, si:ch211-196f2.6, si:dkey-1h24.6, tec, themis, zgc:174863, zgc:194627]
regulation of endopeptidase activity	3.03807e-07	0.000355151	35	23.3333	[agt, ahsg1, birc5a, c3a.6, c4, c4b, caspa, caspb, cflara, col28a2a, cst14b.1, hdr, hpn, lamtor5, mcl1b, ppm1f, psme1, psme2, pycard, serpinb1l1, serpinb1l2, serpinf1, serpinh2, si:ch1073-416d2.3, si:ch211-195h23.3, si:ch211-262h13.5, si:dkey-103e21.5, spink2.4, spink2.5, tfpia, tp53, uacaa, wfdc2, zgc:165518, zgc:173729]
cell motility	3.09734e-07	0.000361769	116	14.8528	[LOC100334604, LOC567656, anos1b, anxa1b, anxa6, arhgap4a, astn2, axl, cabz01093075.1, cacna1i, cald1b, cbfb, ccl19a.1, ccl34b.4, ccl35.1, ccl36.1, ccl38a.4, ccl38a.5, ccl39.2, ccr12a, ccr2, ccr7, ccr9a, cd40, cdc42l2, ch25h, cmklr1, cnn2, coro1a, csf1ra, cxcl11.1, cxcl11.5, cxcl11.8, cxcl12b, cxcl18b, cxcl20, cxcl32b.1, cxcl8b.1, cxcr3.1, cxcr3.2, cxcr3.3, cxcr4b, cyba, def6a, elmo3, enpp2, fgf1…
pattern recognition receptor signaling pathway	3.51594e-07	0.00041031	16	39.0244	[LOC100332583, b2m, caspa, caspb, cd40, gpatch3, irak3, pycard, si:dkey-237j10.2, slc15a2, tlr1, tlr21, tlr22, tlr8b, tnip2, unc93b1]
mononuclear cell differentiation	4.2713e-07	0.000498033	21	31.3433	[anxa1b, arpc1b, axl, blk, cd79a, cd79b, csf3r, foxa2, gata1a, gpr183a, ikzf1, il2rga, il34, il7r, itk, jak3, lck, loxl3b, ndrg1b, themis, vsir]
defense response to virus	5.4648e-07	0.000636649	17	36.1702	[LOC100332583, bnip3la, cd40, ch25h, crfb1, gig2i, gpatch3, ifit11, ifit12, ifit16, irf1b, irf5, mxc, mxd, mxf, mxg, nod2]
defense response to symbiont	5.4648e-07	0.000636649	17	36.1702	[LOC100332583, bnip3la, cd40, ch25h, crfb1, gig2i, gpatch3, ifit11, ifit12, ifit16, irf1b, irf5, mxc, mxd, mxf, mxg, nod2]
regulation of mononuclear cell proliferation	5.6567e-07	0.000658439	14	42.4242	[LOC100004582, anxa1b, blk, cd40, hhla2a.1, il15l, lgals9l1, lgals9l3, si:ch211-241b2.5, si:ch211-67e16.3, si:dkey-15j16.6, si:dkey-1h24.6, vsir, zgc:153631]
regulation of lymphocyte proliferation	5.6567e-07	0.000658439	14	42.4242	[LOC100004582, anxa1b, blk, cd40, hhla2a.1, il15l, lgals9l1, lgals9l3, si:ch211-241b2.5, si:ch211-67e16.3, si:dkey-15j16.6, si:dkey-1h24.6, vsir, zgc:153631]
regulation of leukocyte proliferation	5.6567e-07	0.000658439	14	42.4242	[LOC100004582, anxa1b, blk, cd40, hhla2a.1, il15l, lgals9l1, lgals9l3, si:ch211-241b2.5, si:ch211-67e16.3, si:dkey-15j16.6, si:dkey-1h24.6, vsir, zgc:153631]
G protein-coupled chemoattractant receptor activity	6.65396e-07	0.000773855	13	44.8276	[cabz01093075.1, ccr12a, ccr2, ccr7, ccr9a, cmklr1, cxcr3.1, cxcr3.2, cxcr3.3, cxcr4b, si:cabz01093077.1, xcr1b.1, xcr1b.2]
chemokine receptor activity	6.65396e-07	0.000773855	13	44.8276	[cabz01093075.1, ccr12a, ccr2, ccr7, ccr9a, cmklr1, cxcr3.1, cxcr3.2, cxcr3.3, cxcr4b, si:cabz01093077.1, xcr1b.1, xcr1b.2]
plasma membrane invagination	6.8669e-07	0.000797934	15	39.4737	[arhgap25, bin2a, bin2b, havcr1, igic1s1, kif23, rac2, rhobtb2b, rhoga, rhogd, snx33, snx9b, xkr5b, xkr6a, zgc:114123]
chemotaxis	7.16204e-07	0.000831513	71	16.8646	[LOC100334604, LOC567656, anxa1b, c5ar1, cabz01093075.1, ccl19a.1, ccl34b.4, ccl35.1, ccl36.1, ccl38a.4, ccl38a.5, ccl39.2, ccr12a, ccr2, ccr7, ccr9a, ch25h, cmklr1, cntn3a.2, coro1a, csf1ra, cxcl11.1, cxcl11.5, cxcl11.8, cxcl12b, cxcl18b, cxcl20, cxcl32b.1, cxcl8b.1, cxcr3.1, cxcr3.2, cxcr3.3, cxcr4b, cyba, cyfip1, enpp2, ephb1, fgf10b, fgf7, flt4, foxc1a, gpr183a, hdc, il16, il1b, inpp5d, isl2a…
taxis	7.16204e-07	0.000831513	71	16.8646	[LOC100334604, LOC567656, anxa1b, c5ar1, cabz01093075.1, ccl19a.1, ccl34b.4, ccl35.1, ccl36.1, ccl38a.4, ccl38a.5, ccl39.2, ccr12a, ccr2, ccr7, ccr9a, ch25h, cmklr1, cntn3a.2, coro1a, csf1ra, cxcl11.1, cxcl11.5, cxcl11.8, cxcl12b, cxcl18b, cxcl20, cxcl32b.1, cxcl8b.1, cxcr3.1, cxcr3.2, cxcr3.3, cxcr4b, cyba, cyfip1, enpp2, ephb1, fgf10b, fgf7, flt4, foxc1a, gpr183a, hdc, il16, il1b, inpp5d, isl2a…
negative regulation of immune system process	7.51285e-07	0.00087149	18	33.9623	[LOC100004582, anxa1b, b2m, blk, cxcr4b, hhla2a.1, inpp5d, irak3, lgals9l1, lgals9l3, loxl3b, nlrc5, si:ch211-241b2.5, si:dkey-15j16.6, socs1a, spi1b, vsir, zgc:153631]
membrane invagination	1.01948e-06	0.00118157	15	38.4615	[arhgap25, bin2a, bin2b, havcr1, igic1s1, kif23, rac2, rhobtb2b, rhoga, rhogd, snx33, snx9b, xkr5b, xkr6a, zgc:114123]
cellular response to organic substance	1.03357e-06	0.00119687	120	14.3885	[LOC100004582, LOC100334396, LOC100334604, LOC567656, anxa1b, baiap2l1b, bmp8a, cabz01093075.1, ccl19a.1, ccl34b.4, ccl35.1, ccl36.1, ccl38a.4, ccl38a.5, ccl39.2, ccr12a, ccr2, ccr7, ccr9a, cd4-1, cd40, cd44b, cd74a, cd74b, chrm2a, cmklr1, cpeb1b, crfb1, crhbp, crlf1b, csf1ra, csf2rb, csf3r, cxcl11.1, cxcl11.5, cxcl11.8, cxcl12b, cxcl18b, cxcl20, cxcl32b.1, cxcl8b.1, cxcr3.1, cxcr3.2, cxcr3.3, cx…
T cell proliferation	1.07355e-06	0.0012421	13	43.3333	[LOC100004582, anxa1b, hhla2a.1, il15l, klf9, lgals9l1, lgals9l3, si:ch211-241b2.5, si:ch211-67e16.3, si:dkey-15j16.6, si:dkey-1h24.6, vsir, zgc:153631]
response to interferon-gamma	1.2265e-06	0.00141661	12	46.1538	[ccl19a.1, ccl34b.4, ccl35.1, ccl36.1, ccl38a.4, ccl38a.5, ccl39.2, cd40, cxcl32b.1, nod2, socs1a, socs1b]
regulation of hydrolase activity	1.22558e-06	0.00141677	71	16.6276	[agt, ahsg1, anos1b, anxa1b, arhgap15, arhgap25, arhgap27l, arhgap45b, arhgef16, arhgef19, birc5a, c3a.6, c4, c4b, caspa, caspb, ccl19a.1, ccl34b.4, ccl35.1, ccl36.1, ccl38a.4, ccl38a.5, ccl39.2, cflara, col28a2a, cst14b.1, cxcl32b.1, gmip, hdr, hpn, iqgap1, iqgap2, lamtor5, mastl, mcl1b, ntd5, pcolcea, pcolceb, plxnb2b, plxnc1, ppm1f, psme1, psme2, pycard, rasal3, rasgrp4, rgl1, rgl3a, serpinb1l…
defense response to bacterium	1.45937e-06	0.00168411	20	30.303	[acod1, caspb, dram1, ifng1, igic1s1, il1b, lygl1, mpeg1.1, mpeg1.2, nkl.2, nod2, npsn, pglyrp2, pycard, rac2, tfa, tlr21, wfdc2, zgc:153631, znf365]
positive regulation of leukocyte activation	1.49032e-06	0.00171833	15	37.5	[LOC100004582, anxa1b, b2m, cd40, fam49ba, hhla2a.1, igic1s1, il15l, mhc2b, si:ch211-196f2.6, si:ch211-241b2.5, si:dkey-15j16.6, vsir, zgc:103700, zgc:123107]
positive regulation of cell activation	1.49032e-06	0.00171833	15	37.5	[LOC100004582, anxa1b, b2m, cd40, fam49ba, hhla2a.1, igic1s1, il15l, mhc2b, si:ch211-196f2.6, si:ch211-241b2.5, si:dkey-15j16.6, vsir, zgc:103700, zgc:123107]
positive regulation of cell adhesion	1.53486e-06	0.00176816	16	35.5556	[LOC100004582, abi3bpb, anxa1b, b2m, fam49ba, hhla2a.1, il15l, lims2, mhc2b, si:ch1073-291c23.1, si:ch211-241b2.5, si:dkey-15j16.6, si:dkey-6n6.1, vsir, zgc:103700, zgc:123107]
negative regulation of mononuclear cell proliferation	1.6265e-06	0.00187211	9	60	[LOC100004582, blk, hhla2a.1, lgals9l1, lgals9l3, si:ch211-241b2.5, si:dkey-15j16.6, vsir, zgc:153631]
negative regulation of lymphocyte proliferation	1.6265e-06	0.00187211	9	60	[LOC100004582, blk, hhla2a.1, lgals9l1, lgals9l3, si:ch211-241b2.5, si:dkey-15j16.6, vsir, zgc:153631]
negative regulation of leukocyte proliferation	1.6265e-06	0.00187211	9	60	[LOC100004582, blk, hhla2a.1, lgals9l1, lgals9l3, si:ch211-241b2.5, si:dkey-15j16.6, vsir, zgc:153631]
actin cytoskeleton organization	1.74167e-06	0.00200292	85	15.5963	[actn2b, adprhl1, anln, anxa1b, arhgap17b, arhgap25, arhgef19, arpc1b, baiap2l1b, baiap2l2b, cald1b, capgb, cbfb, cdc42bpaa, cnn2, cnn3b, coro1a, cyfip1, daam2, ehd2b, elmo3, epb41b, espnla, fam49ba, fhdc4, fhl3a, fhl3b, fmnl2a, fmnl3, frmd3, gas7b, gna12a, hcls1, inhbaa, iqgap1, iqgap2, iqsec3b, itgb1b, klf1, lcp1, limk1b, mical1, myl9b, myo1f, myo5aa, myo5c, parvaa, parvg, pfn1, plek, pstpip1a,…
cytokine production	1.77487e-06	0.00203933	24	26.6667	[LOC100332583, LOC101886973, anxa1b, bcl6b, caspa, caspb, cd40, cd74a, cd74b, gpatch3, il15l, irak3, lgals9l1, lgals9l3, nrros, pycard, serpinb1l1, serpinb1l2, si:ch211-196f2.6, tet1, tlr1, zgc:153631, zgc:174863, zgc:194627]
response to organic substance	1.94124e-06	0.00222854	136	13.8071	[LOC100004582, LOC100334396, LOC100334604, LOC567656, adh8a, adh8b, akr1a1a, akr1a1b, anxa1b, baiap2l1b, bcl3, bmp8a, cabz01093075.1, ccl19a.1, ccl34b.4, ccl35.1, ccl36.1, ccl38a.4, ccl38a.5, ccl39.2, ccr12a, ccr2, ccr7, ccr9a, cd4-1, cd40, cd44b, cd74a, cd74b, chrm2a, cmklr1, cnn2, cpeb1b, crfb1, crhbp, crlf1b, csf1ra, csf2rb, csf3r, cxcl11.1, cxcl11.5, cxcl11.8, cxcl12b, cxcl18b, cxcl20, cxcl32…
positive regulation of T cell activation	2.01944e-06	0.0023163	12	44.4444	[LOC100004582, anxa1b, b2m, fam49ba, hhla2a.1, il15l, mhc2b, si:ch211-241b2.5, si:dkey-15j16.6, vsir, zgc:103700, zgc:123107]
positive regulation of leukocyte cell-cell adhesion	2.01944e-06	0.0023163	12	44.4444	[LOC100004582, anxa1b, b2m, fam49ba, hhla2a.1, il15l, mhc2b, si:ch211-241b2.5, si:dkey-15j16.6, vsir, zgc:103700, zgc:123107]
leukocyte differentiation	2.06036e-06	0.00236117	29	23.7705	[ada2b, anxa1b, arpc1b, axl, blk, cd79a, cd79b, csf1ra, csf3r, foxa2, gata1a, gpr183a, ikzf1, il2rga, il34, il7r, irf8, itk, jak3, lck, loxl3b, ndrg1b, nrros, si:dkey-11p23.7, smarcd2, spi1b, themis, vsir, zbtb11]
immune response-activating signal transduction	2.77792e-06	0.00318072	17	32.6923	[LOC101886973, blk, c5ar1, cd79a, cd79b, crfb1, fybb, igic1s1, itk, klhl6, lck, si:ch211-196f2.6, si:dkey-1h24.6, tec, themis, zgc:174863, zgc:194627]
positive regulation of lymphocyte activation	2.9439e-06	0.00336782	14	37.8378	[LOC100004582, anxa1b, b2m, cd40, fam49ba, hhla2a.1, igic1s1, il15l, mhc2b, si:ch211-241b2.5, si:dkey-15j16.6, vsir, zgc:103700, zgc:123107]
cytokine activity	3.15003e-06	0.00360048	30	22.9008	[LOC100334604, LOC567656, bmp8a, ccl19a.1, ccl34b.4, ccl35.1, ccl36.1, ccl38a.4, ccl38a.5, ccl39.2, cd40lg, cxcl11.1, cxcl11.5, cxcl11.8, cxcl12b, cxcl18b, cxcl20, cxcl32b.1, cxcl8b.1, il15l, il16, il17d, il1b, il1fma, il34, inhbaa, si:dkey-92i15.4, tgfb1b, tnfsf10, wnt11]
C-C chemokine receptor activity	3.23285e-06	0.00369192	12	42.8571	[cabz01093075.1, ccr12a, ccr2, ccr7, ccr9a, cmklr1, cxcr3.1, cxcr3.2, cxcr3.3, cxcr4b, xcr1b.1, xcr1b.2]
adaptive immune response based on somatic recombination of immune receptors built from immunoglobulin superfamily domains	3.92767e-06	0.00448147	13	39.3939	[anxa1b, c1qa, c1qb, c1qc, cd40, csf2rb, igic1s1, il21r.1, il4r.1, klhl6, loxl3b, msh2, si:ch211-196f2.6]
antigen receptor-mediated signaling pathway	4.28284e-06	0.00488244	15	34.8837	[LOC101886973, blk, cd79a, cd79b, fybb, igic1s1, itk, klhl6, lck, si:ch211-196f2.6, si:dkey-1h24.6, tec, themis, zgc:174863, zgc:194627]
response to lipid	4.85925e-06	0.00553469	29	22.8346	[LOC100004582, LOC100334604, LOC567656, anxa1b, bcl3, cnn2, cxcl11.1, cxcl11.5, cxcl11.8, cxcl18b, cxcl20, cxcl8b.1, cxcr4b, gpr84, hhla2a.1, il17d, il1b, nr1i2, psmb9a, rbp4, si:ch211-153b23.7, si:ch211-241b2.5, si:dkey-15j16.6, si:dkey-4c23.3, sstr2a, sstr2b, tet1, tnip2, ucp1]
negative regulation of T cell proliferation	4.9175e-06	0.00559611	8	61.5385	[LOC100004582, hhla2a.1, lgals9l1, lgals9l3, si:ch211-241b2.5, si:dkey-15j16.6, vsir, zgc:153631]
antimicrobial humoral immune response mediated by antimicrobial peptide	4.9175e-06	0.00559611	8	61.5385	[LOC100334604, LOC567656, cxcl11.1, cxcl11.5, cxcl11.8, cxcl18b, cxcl20, cxcl8b.1]
regulation of T cell proliferation	5.04518e-06	0.00573636	12	41.3793	[LOC100004582, anxa1b, hhla2a.1, il15l, lgals9l1, lgals9l3, si:ch211-241b2.5, si:ch211-67e16.3, si:dkey-15j16.6, si:dkey-1h24.6, vsir, zgc:153631]
regulation of cytokine production	5.17423e-06	0.00587792	23	25.8427	[LOC100332583, LOC101886973, anxa1b, bcl6b, caspa, caspb, cd40, cd74a, cd74b, gpatch3, il15l, irak3, lgals9l1, lgals9l3, pycard, serpinb1l1, serpinb1l2, si:ch211-196f2.6, tet1, tlr1, zgc:153631, zgc:174863, zgc:194627]
cellular response to lipid	5.17423e-06	0.00587792	23	25.8427	[LOC100004582, LOC100334604, LOC567656, anxa1b, cxcl11.1, cxcl11.5, cxcl11.8, cxcl18b, cxcl20, cxcl8b.1, hhla2a.1, il17d, il1b, nr1i2, psmb9a, si:ch211-153b23.7, si:ch211-241b2.5, si:dkey-15j16.6, sstr2a, sstr2b, tet1, tnip2, ucp1]
negative regulation of leukocyte activation	6.13295e-06	0.0069609	11	44	[LOC100004582, anxa1b, blk, hhla2a.1, lgals9l1, lgals9l3, loxl3b, si:ch211-241b2.5, si:dkey-15j16.6, vsir, zgc:153631]
negative regulation of cell activation	6.13295e-06	0.0069609	11	44	[LOC100004582, anxa1b, blk, hhla2a.1, lgals9l1, lgals9l3, loxl3b, si:ch211-241b2.5, si:dkey-15j16.6, vsir, zgc:153631]
negative regulation of lymphocyte activation	6.13295e-06	0.0069609	11	44	[LOC100004582, anxa1b, blk, hhla2a.1, lgals9l1, lgals9l3, loxl3b, si:ch211-241b2.5, si:dkey-15j16.6, vsir, zgc:153631]
cellular response to interferon-gamma	6.13295e-06	0.0069609	11	44	[ccl19a.1, ccl34b.4, ccl35.1, ccl36.1, ccl38a.4, ccl38a.5, ccl39.2, cxcl32b.1, nod2, socs1a, socs1b]
regulation of cell adhesion	6.73771e-06	0.00764056	29	22.4806	[LOC100004582, abi3bpb, anxa1b, b2m, blk, fam49ba, fermt3b, gna12a, gpr183a, hhla2a.1, ifng1, il15l, lgals9l1, lgals9l3, lims2, lmo7b, loxl3b, mhc2b, plaub, plxnb2b, plxnc1, si:ch1073-291c23.1, si:ch211-241b2.5, si:dkey-15j16.6, si:dkey-6n6.1, vsir, zgc:103700, zgc:123107, zgc:153631]
immune response-activating cell surface receptor signaling pathway	7.43424e-06	0.00842299	16	32	[LOC101886973, blk, c5ar1, cd79a, cd79b, fybb, igic1s1, itk, klhl6, lck, si:ch211-196f2.6, si:dkey-1h24.6, tec, themis, zgc:174863, zgc:194627]
positive regulation of cell-cell adhesion	7.69292e-06	0.00870839	12	40	[LOC100004582, anxa1b, b2m, fam49ba, hhla2a.1, il15l, mhc2b, si:ch211-241b2.5, si:dkey-15j16.6, vsir, zgc:103700, zgc:123107]
lymphocyte migration	8.46016e-06	0.00956844	13	37.1429	[ccl19a.1, ccl34b.4, ccl35.1, ccl36.1, ccl38a.4, ccl38a.5, ccl39.2, ch25h, cxcl32b.1, gpr183a, socs1a, tbx21, zgc:153631]
positive regulation of cytosolic calcium ion concentration	9.84459e-06	0.0111244	22	25.5814	[c5ar1, cabz01093075.1, ccr12a, ccr2, ccr7, ccr9a, cmklr1, cxcr3.1, cxcr3.2, cxcr3.3, cxcr4b, gpr18, gpr35.1, lpar5b, lpar6b, p2ry8, ptbp1a, ptger3, si:cabz01093077.1, si:dkey-163m14.7, xcr1b.1, xcr1b.2]
B cell receptor signaling pathway	1.05276e-05	0.0118856	8	57.1429	[blk, cd79a, cd79b, igic1s1, itk, klhl6, lck, tec]
peptidase regulator activity	1.08115e-05	0.0121953	26	23.2143	[agt, ahsg1, anos1b, birc5a, c3a.6, c4, c4b, col28a2a, cst14b.1, ntd5, pcolcea, pcolceb, psme1, psme2, serpinb1l1, serpinb1l2, serpinf1, serpinh2, si:ch1073-416d2.3, si:ch211-262h13.5, spink2.4, spink2.5, tfpia, wfdc2, zgc:165518, zgc:173729]
regulation of response to stimulus	1.08453e-05	0.0122226	187	12.5841	[LOC100332583, LOC100535636, LOC101886973, ada, afap1, aldh1a2, anxa1b, arhgap17b, arhgap25, arhgef18a, arhgef3l, axl, b2m, baiap2l1b, blk, bmp8a, btk, c1qa, c1qb, c1qc, c3a.6, c4, c4b, c5ar1, cacng3a, caspa, caspb, ccl19a.1, ccl34b.4, ccl35.1, ccl36.1, ccl38a.4, ccl38a.5, ccl39.2, ccr7, cd4-1, cd40, cd44b, cd74a, cd74b, cd79a, cd79b, cd8b, cdc42se1, cfbl, cflara, cnn2, col12a1a, cpxm1a, cpxm1b, …
positive regulation of response to stimulus	1.12317e-05	0.0126469	87	14.7959	[LOC101886973, anxa1b, arhgef3l, axl, blk, bmp8a, c1qa, c1qb, c1qc, c3a.6, c4, c4b, c5ar1, caspa, caspb, ccl19a.1, ccl34b.4, ccl35.1, ccl36.1, ccl38a.4, ccl38a.5, ccl39.2, cd4-1, cd40, cd44b, cd74a, cd74b, cd79a, cd79b, cfbl, crfb1, crtam, csf1ra, cxcl12b, cxcl32b.1, cxcr4b, daam2, fgf10b, foxa2, fybb, gpr18, gpr183a, gpr35.1, hbegfb, igic1s1, il15l, il16, il7r, ing5b, inhbaa, itk, klhl6, lamtor5…
lymphocyte chemotaxis	1.15005e-05	0.0129381	10	45.4545	[ccl19a.1, ccl34b.4, ccl35.1, ccl36.1, ccl38a.4, ccl38a.5, ccl39.2, ch25h, cxcl32b.1, gpr183a]
negative regulation of T cell activation	1.15005e-05	0.0129381	10	45.4545	[LOC100004582, anxa1b, hhla2a.1, lgals9l1, lgals9l3, loxl3b, si:ch211-241b2.5, si:dkey-15j16.6, vsir, zgc:153631]
negative regulation of leukocyte cell-cell adhesion	1.15005e-05	0.0129381	10	45.4545	[LOC100004582, anxa1b, hhla2a.1, lgals9l1, lgals9l3, loxl3b, si:ch211-241b2.5, si:dkey-15j16.6, vsir, zgc:153631]
mononuclear cell migration	1.18618e-05	0.0133327	14	34.1463	[ccl19a.1, ccl34b.4, ccl35.1, ccl36.1, ccl38a.4, ccl38a.5, ccl39.2, ch25h, csf1ra, cxcl32b.1, gpr183a, socs1a, tbx21, zgc:153631]
regulation of cell-cell adhesion	1.2464e-05	0.0139971	21	25.9259	[LOC100004582, anxa1b, b2m, blk, fam49ba, fermt3b, gna12a, gpr183a, hhla2a.1, ifng1, il15l, lgals9l1, lgals9l3, loxl3b, mhc2b, si:ch211-241b2.5, si:dkey-15j16.6, vsir, zgc:103700, zgc:123107, zgc:153631]
cell surface receptor signaling pathway	1.34351e-05	0.0150742	192	12.4837	[LOC100004582, LOC100334604, LOC100535636, LOC101886098, LOC101886973, LOC567656, LOC571410, LOC793750, ada, adgre5b.3, adgrg11, adgrg3, adora4a, anxa1b, axl, baiap2l1b, blk, blnk, bmp8a, btk, c5ar1, cabz01093075.1, cacng3a, ccl19a.1, ccl34b.4, ccl35.1, ccl36.1, ccl38a.4, ccl38a.5, ccl39.2, ccr12a, ccr2, ccr7, ccr9a, cd4-1, cd40, cd44b, cd74a, cd74b, cd79a, cd79b, cflara, chrm2a, cmklr1, crfb1, c…
phagocytosis, engulfment	1.50327e-05	0.0168517	11	40.7407	[arhgap25, bin2a, bin2b, havcr1, igic1s1, rac2, rhobtb2b, rhoga, rhogd, xkr5b, xkr6a]
immunoglobulin mediated immune response	1.8639e-05	0.0208756	10	43.4783	[c1qa, c1qb, c1qc, cd40, csf2rb, igic1s1, il21r.1, il4r.1, msh2, si:ch211-196f2.6]
B cell mediated immunity	1.8639e-05	0.0208756	10	43.4783	[c1qa, c1qb, c1qc, cd40, csf2rb, igic1s1, il21r.1, il4r.1, msh2, si:ch211-196f2.6]
lymphocyte mediated immunity	2.26679e-05	0.0253654	11	39.2857	[c1qa, c1qb, c1qc, cd40, crtam, csf2rb, igic1s1, il21r.1, il4r.1, msh2, si:ch211-196f2.6]
lymphocyte differentiation	3.00661e-05	0.0336138	17	27.8689	[anxa1b, arpc1b, axl, cd79a, cd79b, foxa2, gpr183a, ikzf1, il2rga, il7r, itk, jak3, lck, loxl3b, ndrg1b, themis, vsir]
cell-substrate adhesion	3.35844e-05	0.0375138	26	21.8487	[abi3bpb, epdl1, fermt1, fermt3b, fn1a, frem1a, itgae.2, itgb1a, itgb1b, itgb1b.1, itgb2, itgb7, lamb1a, lamb1b, lamc3, lims2, lpxn, nid1a, ntn4, parvaa, parvg, si:ch1073-291c23.1, si:dkey-6n6.1, sned1, zgc:114120, zmp:0000001082]
regulation of catalytic activity	3.62625e-05	0.0404689	144	12.9032	[acap1, agt, ahsg1, als2b, anos1b, anxa1b, anxa3b, arfgap3, arhgap15, arhgap17b, arhgap23b, arhgap25, arhgap27l, arhgap45b, arhgef16, arhgef18a, arhgef19, arhgef3l, axl, birc5a, c3a.6, c4, c4b, cap2, caspa, caspb, ccl19a.1, ccl34b.4, ccl35.1, ccl36.1, ccl38a.4, ccl38a.5, ccl39.2, ccnb1, ccnb2, ccnf, cd74a, cd74b, cdkn1a, cflara, col28a2a, csf1ra, cst14b.1, cxcl32b.1, cyth4a, cyth4b, ddr2a, eef1da…
peptidyl-tyrosine modification	4.36697e-05	0.0486918	35	18.9189	[LOC571431, axl, blk, btk, cd40, cd74a, cd74b, crlf1b, csf1ra, ddr2a, ephb1, fgf7, flt4, foxa2, hbegfb, hck, il15l, itk, jak3, lck, lyn, mertka, ptprc, ror2, si:ch211-167j9.5, si:ch73-383l1.1, sla1, socs1a, tec, tek, tpst2, ttk, yrk, zap70, zgc:153631]
leukocyte mediated immunity	4.41393e-05	0.0491712	13	32.5	[blk, c1qa, c1qb, c1qc, cd40, crtam, csf2rb, igic1s1, il21r.1, il4r.1, msh2, rac2, si:ch211-196f2.6]
regulation of actin cytoskeleton organization	4.42964e-05	0.0493019	37	18.5	[arhgap17b, arhgef19, arpc1b, baiap2l1b, baiap2l2b, capgb, cyfip1, fam49ba, gna12a, hcls1, iqgap1, iqgap2, limk1b, pfn1, rac1l, rac2, rhobtb2b, rhof, rhoga, rhogd, rhpn1, scin, sh3bp1, si:ch211-1f22.1, si:ch211-218o21.4, si:dkey-11p23.7, si:dkey-197j19.6, sptb, synpo, tmod2, tmod4, vaspa, wasa, wasb, wasf2, wasf3a, wnt11]
