# Supplementary material for: Dysfunction of Prkcaa Links Social Behavior Defects with Disturbed Circadian Rhythm in Zebrafish
Source: Int J Mol Sci. 2023 Feb 14;24(4):3849. doi: 10.3390/ijms24043849 (PMC9961154; doi:10.3390/ijms24043849)
Supplement: Supplementary file 1 [file ijms-24-03849-s001.zip › Table S9 KEGG pathway enrichments for the differentially expressed genes.xlsx]

## Sheet: Sheet1
WT_N vs. WT_M
Term	Term PValue	FDR	Nr. Genes	% Associated Genes	Associated Genes Found
Neuroactive ligand-receptor interaction	1.77e-05	0.0015015	54	12.7358	LOC100331465, LOC110438919, LOC110440145, adcyap1a, adm2a, adra1ab, adra1bb, adra2c, adrb2a, c3a.6, ccka, chrnb4, edn1, f2r, f2rl2, gabrr1, glrba, gnrh2, gnrh3, grin2bb, grin2cb, grm5a, grm5b, htr1ab, kiss1ra, lpar6a, mc5ra, mtnr1ab, mtnr1ba, nmba, nmbb, npffl, prlh2, prlra, ptger4c, pth2, pth2r, rln3a, rxfp2b, s1pr1, s1pr4, s1pr5a, si:dkey-163m14.2, si:dkey-175g6.2, si:dkey-178o16.4, si:dkeyp-4h…
Steroid biosynthesis	8.75e-05	0.00735185	8	36.3636	cyp51, ebp, fdft1, hsd17b7, lss, msmo1, nsdhl, sqlea
MAPK signaling pathway	0.000246	0.0204428	46	12.1372	bdnf, cacna1fb, cacna1i, cacna2d2a, cacna2d3, cacng1b, cacng5a, dusp1, dusp2, dusp4, dusp5, dusp6, egf, epha2a, fgf20a, flt3, fosaa, fosab, gadd45ab, gadd45ba, gadd45bb, hsp70.1, hsp70.2, hsp70.3, hsp70l, hspa8, igf1, igf2b, il1b, jun, jund, map3k8, mecom, mknk2a, mknk2b, mycb, nr4a1, rasgrp4, si:ch211-153j24.3, si:ch211-199o1.2, si:ch73-374l24.1, si:ch73-383l1.1, si:dkey-246i14.3, si:dkey-4p15.3…
Arginine and proline metabolism	0.000436	0.0357395	13	20.6349	aldh4a1, amd1, arg2, ckbb, got1l1, nos2a, oat, prodha, pycr1b, sat1a.2, sat1b, smox, zgc:152670
Nitrogen metabolism	0.000576	0.0466695	6	37.5	ca12, ca14, ca2, ca5a, glula, glulb
3145A_N vs. 3145A_M
Term	Term PValue	FDR	Nr. Genes	% Associated Genes	Associated Genes Found
Arginine biosynthesis	0.00119335	0.077568	6	26.087	arg2, glula, glulb, gpt2l, nos2a, nos2b
MAPK signaling pathway	0.00147864	0.094633	35	9.23483	LOC405768, cacna1fb, cacng5a, csf1ra, dusp1, dusp2, dusp4, dusp5, dusp6, fgfr1b, flt1, fosaa, fosab, gadd45ba, gadd45bb, hsp70.1, hsp70.2, hsp70l, igf1, kdr, kdrl, mknk2a, mknk2b, nfatc3b, nr4a1, pdgfbb, rasgrp4, si:ch211-45c16.2, si:ch73-383l1.1, si:ch73-55i23.1, si:dkey-101k6.5, si:dkey-4p15.3, tgfb5, tgfbr2b, vegfc
3145A_M vs. WT_M
Term	Term PValue	FDR	Nr. Genes	% Associated Genes	Associated Genes Found
Cytokine-cytokine receptor interaction	1.2e-09	1.27e-07	42	25.3012	LOC100005924, LOC101883994, LOC110438942, bmp3, bmp8a, ccl19b, ccr7, ccr9a, cd4-1, cd40lg, csf1ra, csf2rb, cxcl11.1, cxcl11.8, cxcl12b, cxcr3.1, cxcr3.2, cxcr4b, edar, fas, gdf3, ifng1, il10, il12ba, il1b, il21r.1, il2rb, il2rga, il2rgb, il34, il6r, il7r, m17, mstna, ngfrb, relt, tnfrsf1a, tnfrsf9b, tnfsf10, tnfsf14, xcr1b.2, zgc:153631
Herpes simplex virus 1 infection	4.15e-07	4.36e-05	37	22.2892	apaf1, b2m, b2ml, casp8, cd74a, cfp, cgas, fas, ifng1, ikbke, il12ba, il1b, irf3, irf7, irf9, mhc2b, myd88, nfkbiaa, si:busm1-266f07.2, si:ch73-237c6.1, si:dkey-103e21.5, socs3a, socs3b, stat1a, stat1b, tap1, tap2a, tap2t, tapbp.1, ticam1, tnfrsf1a, tnfsf14, traf5, zgc:103700, zgc:153631, zgc:153681, znf1007
Apoptosis	2.92e-06	0.000303	36	20.9302	LOC100331324, apaf1, atf4b, casp7, casp8, cflara, csf2rb, ctsba, ctsc, ctsh, ctsk, ctsl.1, ctso, ctss2.1, ctsz, dffb, fas, gzm3, gzm3.2, gzm3.3, gzm3.4, map3k5, mcl1a, napsa, nfkbiaa, pidd1, prf1.1, prf1.9, sept4b, si:ch211-114n24.6, si:dkey-103e21.5, si:dkeyp-50d11.2, tnfrsf1a, tnfsf10, traf1, tuba8l
Intestinal immune network for IgA production	2.98e-05	0.00306572	10	41.6667	ccr9a, cd40lg, cxcl12b, cxcr4b, il10, itgb7, mhc2b, si:busm1-266f07.2, si:dkey-1h24.6, zgc:103700
Toll-like receptor signaling pathway	0.000205	0.0209033	20	22.2222	LOC101883994, casp8, ctsk, cxcl11.1, cxcl11.8, ikbke, il12ba, il1b, irf3, irf5, irf7, map3k8, myd88, nfkbiaa, si:dkey-103e21.5, stat1a, stat1b, ticam1, tlr1, tlr8b
NOD-like receptor signaling pathway	0.0003	0.0302709	28	18.6667	antxr1c, casp8, caspa, ctsba, cyba, gbp1, gbp2, hsp90aa1.2, ikbke, il1b, irf3, irf7, irf9, map1lc3cl, myd88, nfkbiaa, p2rx7, pstpip1b, pycard, rbck1, si:dkey-103e21.5, stat1a, stat1b, tank, ticam1, traf5, txnipa, unm_sa911
Necroptosis	0.000447	0.0446725	27	18.4932	LOC100006428, camk2b, casp8, caspa, cflara, fas, fthl27, fthl31, glulb, hsp90aa1.2, ifng1, il1b, irf9, jak3, pycard, pygl, rbck1, si:dkey-103e21.5, si:dkeyp-50d11.2, stat1a, stat1b, stat4, ticam1, tnfrsf1a, tnfsf10, traf5, zgc:101699
Cytosolic DNA-sensing pathway	0.000537	0.0531592	11	28.9474	caspa, cgas, ikbke, il1b, irf3, irf7, nfkbiaa, polr2f, polr3c, polr3gla, pycard
C-type lectin receptor signaling pathway	0.000695	0.0681196	23	19.1667	LOC571865, bcl3, casp8, caspa, fcer1g, fcer1gl, ikbke, il10, il12ba, il1b, irf1b, irf9, malt1, malt2, malt3, nfkb2, nfkbiaa, plcg2, pycard, si:ch73-116o1.2, si:dkey-103e21.5, stat1a, stat1b
3145A_N vs. WT_N
Term	Term PValue	FDR	Nr. Genes	% Associated Genes	Associated Genes Found
Cytokine-cytokine receptor interaction	3.57e-10	3.64e-08	43	25.9036	bmp8a, ccr2, ccr7, ccr9a, cd4-1, cd40, cd40lg, csf1ra, csf2rb, csf3r, cxcl11.1, cxcl11.5, cxcl11.8, cxcl12b, cxcr3.1, cxcr3.2, cxcr3.3, cxcr4b, epor, hdr, ifng1, il16, il17d, il17ra1a, il1b, il21, il21r.1, il2rb, il2rga, il34, il6r, il7r, inhbaa, lepa, lifrb, tgfb1b, tgfbr2b, tnfb, tnfsf10, tnfsf14, xcr1b.1, xcr1b.2, zgc:153631
Apoptosis	8.12e-06	0.000821	35	20.3488	apaf1, birc5a, capn2a, casp7, cflara, csf2rb, ctsc, ctsh, ctsk, ctsl.1, ctss2.1, ctss2.2, dffb, fosaa, fosab, gadd45ab, gzm3, gzm3.2, gzm3.3, gzm3.4, hdr, napsa, nfkb1, prf1.1, prf1.5, prf1.9, ripk1l, sept4a, si:ch211-114n24.6, si:ch211-153j24.3, si:dkey-103e21.5, tnfsf10, tp53, traf1, tuba8l
Intestinal immune network for IgA production	3.02e-05	0.003023	10	41.6667	ccr9a, cd40, cd40lg, cxcl12b, cxcr4b, itgb7, mhc2b, si:dkey-1h24.6, tgfb1b, zgc:103700
Phagosome	6.78e-05	0.00671507	29	20	c3a.6, colec12, coro1a, ctsl.1, ctss2.1, ctss2.2, cyba, hbl2, itgb1a, itgb1b, itgb2, mhc2b, mrc1a, mrc1b, ncf1, rac1l, si:ch211-114n24.6, si:dkey-32n7.4, stx7l, tap1, tap2a, tap2t, tfr1a, thbs3a, thbs4a, thbs4b, tuba8l, tubb1, zgc:103700
Cell adhesion molecules	0.000276	0.0270948	25	19.685	cd4-1, cd40, cd40lg, cd8b, cldn10a, cldn11a, cldn7a, cldnh, itgb1a, itgb1b, itgb2, itgb7, lrrc4ba, mhc2b, ptprc, si:ch211-132g1.1, si:ch211-222f23.6, si:ch211-286o17.1, si:dkey-11f4.20, si:dkey-1h24.6, si:dkey-24p1.1, si:dkey-32n7.4, vsir, zgc:103700, zmp:0000001082
C-type lectin receptor signaling pathway	0.000284	0.0275728	24	20	LOC571865, bcl3, caspa, egr2a, fcer1g, fcer1gl, ikbke, il17d, il1b, irf1b, irf9, ksr1b, malt1, malt2, malt3, nfatc2a, nfatc3b, nfkb1, nfkb2, plcg2, ptgs2b, pycard, si:ch73-116o1.2, si:dkey-103e21.5
Regulation of actin cytoskeleton	0.00093	0.0892436	41	15.4717	LOC571431, arpc1b, cdc42l2, chrm2a, cxcl12b, cxcr4b, cyfip1, egf, fgf10b, fgf23, fgf7, fn1a, gna12a, iqgap1, iqgap2, itgae.2, itgb1a, itgb1b, itgb2, itgb7, limk1b, myh11a, myh9a, myl9b, mylk4a, mylk4b, mylk5, pak2a, pak6b, pdgfaa, pfn1, rac1l, rac2, scin, si:ch73-116o1.2, si:dkey-163m14.7, si:dkey-32n7.4, slc9a1b, wasf2, zgc:172352, zmp:0000001082
